# Supplementary material for: The clinical characteristics and molecular mechanism of pituitary adenoma associated with meningioma
Source: J Transl Med. 2019 Oct 29;17:354. doi: 10.1186/s12967-019-2103-0 (PMC6821033; doi:10.1186/s12967-019-2103-0)
Supplement: Supplementary file 4 — Additional file 4: Table S4. Clinical information of SPA. [file 12967_2019_2103_MOESM4_ESM.xlsx]

## Sheet: 单发垂体瘤
Clinical information of SPA
NO.	Sex	Age	Serial number	Volume(mm3)	Date of operation
1	Male	55	213252	20736	2003-02-21
2	Female	22	256712	14662.5	2006-01-20
3	Female	27	281940	15048	2007-07-13
4	Female	40	291806	1000	2008-01-15
5	Female	52	294216	6000	2008-03-17
6	Female	33	295091	17457	2008-03-26
7	Male	23	298464	18900	2008-05-27
8	Male	38	293717	9984	2008-08-14
9	Male	34	305321	10857.3	2008-09-29
10	Male	41	312019	957.709	2009-02-12
11	Male	72	215465	3510	n
12	Female	34	320955	120	2009-07-13
13	Female	43	208801	62040	2009-08-12
14	Female	35	326741	756	2009-11-12
15	Female	28	328308	11160	2010-01-13
16	Male	52	333738	18286.7	2010-03-10
17	Male	58	336174	7560	2010-04-22
18	Male	37	341063	11932.9	2010-07-15
19	Male	49	343901	32076	2010-08-26
20	Male	18	347211	14175	2010-10-25
21	Male	38	350910	488.622	2010-12-23
22	Female	65	351805	7829.52	2011-01-05
23	Male	-	354177	7191.5	2011-02-24
24	Female	48	356147	12356.5	2011-04-13
25	Female	45	358273	7576.2	2011-05-09
26	Female	40	360649	35682	2011-06-21
27	Male	48	362977	33810	2011-07-07
28	Female	43	362985	7680	2011-07-06
29	Male	44	366060	31680	2011-08-05
30	Female	60	363126	109710	2011-08-24
31	Male	56	363221	23345	2011-08-26
32	Female	41	369172	5244	2011-10-18
33	Male	47	372518	8664	2011-12-02
34	Female	35	374086	13800	2011-12-28
35	Female	32	377253	3103.04	2012-02-15
36	Male	50	254475	31438.4	2012-04-13
37	Male	36	382169	24054	2012-04-26
38	Female	33	308596	33729.7	2012-05-28
39	Female	33	388053	25139.2	2012-07-06
40	Female	43	390190	42057	2012-08-06
41	Female	41	391295	1178.19	2012-08-29
42	Female	26	392024	12241.9	2012-08-29
43	Female	34	393491	565.239	2012-09-25
44	Female	51	381714	18218.4	-
45	Female	71	396775	33150.8	2012-11-06
46	Male	54	397813	3937.2	2012-11-21
47	Male	50	399200	5372.64	2012-12-07
48	Male	47	401309	18816.7	2013/1/5
49	Male	53	401844	2451.77	2013-01-28
50	Male	45	327714	3540	2013-03-11
51	Female	64	406130	11476.6	2013-03-15
52	Male	29	406207	16489.5	2013-03-20
53	Male	30	397465	7490.16	2013-04-22
54	Female	23	375100	47459.3	2013-05-13
55	Male	29	406207	32737.6	2013-06-08
56	Male	24	413732	39495.6	2013-06-26
57	Male	42	415139	13319.6	2013-07-04
58	Female	53	417129	3426.08	2013-08-06
59	Female	37	418654	35537.3	2013-08-20
60	Female	29	418655	14134.3	2013-08-27
61	Male	45	421048	15034.6	2013-09-17
62	Female	31	421397	2963.2	2013-10-21
63	Female	47	412283	1309	-
64	Male	57	425478	499.32	2013-11-19
65	Female	26	421575	10101.7
66	Male	60	427620	2705.92	2013-12-26
67	Male	30	428337	19314.4	2014-01-15
68	Female	51	431279	24317	2014-02-08
69	Female	40	433061	1000	2014-03-03
70	Female	17	434211	3091.07	2014-03-18
71	Female	20	435968	5905.12	2014-04-03
72	Male	40	236225	31902.1	-
73	Male	57	438336	8316	2014-05-06
74	Female	48	438888	83614.1	2014-05-19
75	Female	28	441485	7347.19	2014-06-18
76	Male	49	433070	27363.7	n
77	Male	56	443734	18498.8	2014-07-14
78	Female	34	444714	6040.61	2014-07-25
79	Female	42	445805	4714.58	2014-08-13
80	Female	35	448021	4783.8	-
81	Male	52	448210	1611.46	2014-09-28
82	Female	35	374086	3066.08	2014-09-19
83	Female	60	451867	2685	2014-10-27
84	Female	20	454590	226.95	2014-11-25
85	Male	50	456295	13211.2	2014-12-17
86	Female	43	458147	8936.93	2015-01-13
87	Female	35	448021	4795.2	-
88	Male	42	461666	11225.8	2015-02-28
89	Male	64	469874	13175.1	2015-07-07
90	Male	41	460449	13701.2	2015-07-24
91	Female	44	474768	15429.1	2015-08-05
92	Male	64	474156	16023.4	2015-08-12
93	Male	60	475956	4151.32	2015-08-19
94	Female	44	391569	21000	2015-10-10
95	Male	52	294463	5332.62	2016-11-23
96	Female	51	364241	4500	2016-04-15
97	Male	36	400465	1732.73	2016-11-02
98	Female	65	457706	2515.83	2016-12-02
99	Male	56	458201	12144	2015-01-14
100	Female	32	459922	9360	2015-02-09
101	Female	21	460720	20160	2015-02-10
102	Female	27	461572	5320	2015-02-28
103	Male	55	463108	23751	2015-03-16
104	Male	42	464265	34650	2015-03-31
105	Male	52	465243	8714.21	2015-04-17
106	Female	25	466390	3070.55	2015-04-28
107	Male	58	467659	8992.5	2015-05-07
108	Female	64	468976	13438.7	2015-05-22
109	Female	34	470273	2589.51	2015-06-09
110	Male	51	471804	8040.5	2015-06-30
111	Male	50	476896	936	2015-09-01
112	Male	36	477576	36960	2015-09-08
113	Female	55	478270	5880	2015-09-16
114	Male	45	478846	16038	2015-09-30
115	Female	39	479249	15288	2015-10-08
116	Male	32	481241	175	2015-10-28
117	Female	60	482186	5760	2015-11-03
118	Male	50	482731	240	2015-11-12
119	Female	58	484299	25080	2015-12-15
120	Female	59	486038	12500	2015-12-23
121	Male	33	487806	35490	2016-01-12
122	Female	25	489020	60	2016-01-29
123	Male	44	490465	8625	2016-02-24
124	Male	66	494011	35840	2016-03-28
125	Female	35	495602	2160	2016-04-12
126	Female	18	501595	21533.1	2016-12-23
127	Female	30	503490	23457.7	2016-07-21
128	Female	50	506575	29700	2016-08-23
129	Female	36	510449	6848.23	2016-10-09
130	Male	34	511958	48727.9	2016-11-04
131	Male	32	512536	3767.4	2016-11-09
132	Male	41	513056	6663.7	2016-11-07
133	Male	70	513193	69598.1	2016-11-14
134	Male	64	514402	66177	2016-11-22
135	Female	49	514914	1023	2016-12-01
136	Male	73	516616	6800	2016-12-21

## Sheet: 单发脑膜瘤
Clinical information of SM
NO.	Age	Sex	Date of Operation	Serial number	Transitional
1	13	Male	2011-12-02	371880	Yes
2	16	Male	2010-10-29	347461	No
3	18	Male	2008-09-05	303627	No
4	21	Male	2008-10-17	243656	Yes
5	21	Female	2008-11-12	306867	No
6	23	Male	2010-01-13	69161	No
7	23	Female	2011-02-24	353450	Yes
8	23	Male	2012-10-26	392050	No
9	23	Female	2013-04-22	408212	No
10	24	Female	2015-03-30 15:48:00	463539	Yes
11	25	Female	2010-02-10	332469	No
12	26	Female	2015-08-12 08:54:00	474956	No	1
13	27	Female	2010-11-03	347423	No
14	27	Female	2011-12-21	373556	No
15	27	Male	2015-06-10 09:43:00	470015	No
16	28	Male	2014-07-23 09:47:00	444112	Yes
17	28	Female	2015-04-08 11:14:00	464813	No
18	30	Female	2011-09-09	364063	Yes
19	30	Female	2014-02-28 14:50:00	432014	No	1
20	31	Female	2013-05-17	409358	No
21	31	Male	2015-08-21 10:59:00	475885	No
22	32	Female	2010-01-05	330032	Yes
23	32	Male	2010-04-01	334951	Yes
24	32	Male	2012-11-20	396846	Yes
25	32	Female	2014-05-30 12:46:00	438983	No
26	33	Male	2012-06-01	384533	Yes	1
27	33	Male	2012-08-09	389959	No	1
28	33	Female	2014-09-25 11:20:00	448481	No
29	34	Male	2012-04-06	380048	No
30	34	Female	2012-07-11	387727	Yes
31	34	Male	2013-10-08	421323	No
32	34	Female	2014-06-30 09:41:00	442166	No
33	34	Female	2015-01-13 14:48:00	364063	No
34	34	Female	2015-03-17 11:17:00	462868	No
35	35	Female	2010-09-20	345159	No	1
36	35	Female	2013-03-18	405978	Yes
37	36	Female	2008-01-31	292176	No
38	36	Male	2008-12-11	308439	Yes
39	36	Female	2012-07-10	387748	No
40	36	Female	2012-10-16	394763	No
41	36	Female	2013-02-06	403137	No
42	36	Male	2013-12-26	427971	No
43	36	Female	2014-09-26 16:06:00	447797	No
44	37	Female	2008-02-26	292797	Yes
45	37	Female	2014-11-17 14:15:00	452703	No
46	37	Female	2015-04-20 09:46:00	465234	No
47	37	Female	2015-06-15 11:43:00	470326	Yes
48	38	Female	2008-07-24	301099	No
49	38	Female	2008-11-18	307463	No
50	38	Female	2009-05-27	317517	No
51	38	Female	2009-07-14	320444	No
52	38	Male	2012-02-03	376061	Yes
53	38	Female	2012-04-17	366020	No
54	38	Female	2012-05-25	383756	Yes
55	38	Male	2014-03-20 09:56:00	434274	Yes
56	38	Female	2015-11-11 10:29:00	482560	Yes
57	39	Female	2009-04-24	315977	No
58	39	Female	2015-02-13 10:58:00	460618	No
59	39	Female	2015-07-28 15:50:00	473090	No
60	40	Female	2008-11-05	305897	No
61	40	Female	2008-12-05	308187	No
62	40	Female	2009-09-11	323850	Yes
63	40	Female	2012-11-20	397013	No
64	40	Male	2013-01-30	402824	Yes
65	40	Female	2014-08-05 14:45:00	445183	Yes
66	40	Male	2014-12-09 14:52:00	452912	No
67	40	Female	2014-12-29 16:04:00	456329	Yes
68	40	Male	2015-07-29 10:22:00	473649	No
69	41	Male	2009-01-19	307783	No
70	41	Male	2009-06-25	319349	Yes
71	41	Male	2009-09-17	324147	Yes
72	41	Female	2013-02-21	404130	No
73	41	Female	2014-10-28 16:23:00	451779	No
74	42	Female	2008-05-30	297813	No
75	42	Female	2008-12-09	308243	No
76	42	Male	2011-05-30	360176	No	1
77	42	Male	2013-10-15	422415	Yes
78	42	Female	2014-05-12 14:18:00	437791	No
79	43	Female	2008-11-07	306690	No
80	43	Female	2013-02-08	403671	No
81	43	Female	2014-09-29 10:54:00	449524	No
82	43	Male	2015-02-16 10:51:00	460665	Yes	1
83	43	Female	2015-06-04 10:00:00	469909	Yes	1
84	43	Female	2015-06-30 11:23:00	437791
85	44	Female	2008-06-23	299189	No
86	44	Female	2008-08-15	302264	No
87	44	Female	2009-03-03	312722	No
88	44	Female	2010-04-27	336124	Yes
89	44	Female	2011-03-17	354943	No
90	44	Male	2011-10-10	368629	No
91	44	Female	2012-06-13	385249	No
92	44	Female	2012-12-20	399947	No
93	44	Female	2012-12-10	398641	No
94	44	Female	2013-04-26	409061	Yes
95	44	Female	2013-07-19	415827	Yes
96	44	Female	2014-09-23 09:24:00	448841	Yes
97	44	Female	2014-09-24 08:14:00	448983	Yes
98	45	Female	2009-06-10	318523	Yes
99	45	Female	2010-07-09	340659	Yes
100	45	Female	2011-12-20	373184	No
101	45	Male	2011-04-01	356136	No
102	45	Female	2012-03-01	377198	No
103	45	Female	2012-10-16	394438	No
104	45	Male	2012-11-13	396939	Yes
105	45	Female	2013-12-03	425851	Yes
106	45	Female	2013-09-05	356665	No
107	45	Female	2014-01-09 12:31:00	429154	Yes
108	45	Male	2014-05-28 09:51:00	439754	No
109	45	Female	2015-03-02 10:14:00	461284	No
110	45	Female	2015-05-14 08:25:00	467510	Yes
111	46	Female	2008-05-08	296842	No
112	46	Female	2009-11-17	327570	No
113	46	Male	2009-11-17	327144	No
114	46	Female	2010-01-08	174041	No
115	46	Male	2010-06-28	331518	Yes
116	46	Female	2010-12-06	349643	No
117	46	Female	2012-07-03	386820	Yes
118	46	Female	2013-03-15	405539	No
119	46	Female	2013-03-11	405481	Yes	1
120	46	Female	2014-07-09 09:10:00	443155	Yes	1
121	46	Male	2015-03-10 12:58:00	461383	Yes
122	46	Female	2015-03-31 14:33:00	464171	No
123	46	Male	2015-05-15 15:34:00	467382	Yes
124	46	Female	2015-08-24 09:55:00	475867	No
125	47	Male	2008-06-12	299090	No
126	47	Female	2009-10-19	325049	No
127	47	Male	2009-12-23	329469	No
128	47	Female	2009-12-11	329024	Yes
129	47	Female	2010-02-11	331965	No
130	47	Female	2011-02-15	353051	No
131	47	Female	2011-06-03	360543	No
132	47	Female	2012-07-10	387858	No
133	47	Female	2013-06-05	412206	Yes
134	47	Female	2013-04-08	407717	No
135	47	Female	2013-07-05	414716	Yes
136	47	Female	2015-04-10 10:21:00	464580	No
137	48	Female	2010-01-14	330429	No
138	48	Male	2010-01-26	331518	No
139	48	Female	2010-03-12	333952	No
140	48	Female	2011-04-02	355387	No
141	48	Male	2012-12-31	400670	Yes
142	48	Male	2013-12-10	426941	Yes	1
143	48	Female	2013-09-17	420513	No
144	48	Female	2014-05-05 16:03:00	437302	Yes
145	48	Female	2015-11-24 11:19:00	482942	No
146	49	Female	2009-03-13	310123	No
147	49	Female	2009-07-10	320588	Yes
148	49	Female	2011-10-17	369305	No
149	49	Male	2012-06-08	384696	No	1
150	49	Male	2012-04-12	380928	Yes
151	49	Female	2013-03-13	405515	No
152	49	Female	2013-03-19	405929	No
153	49	Female	2013-04-12	407498	No
154	49	Male	2013-11-12	424130	No
155	49	Female	2014-03-28 16:15:00	434767	Yes
156	49	Male	2014-10-23 09:11:00	451378	Yes
157	49	Female	2015-06-05 12:03:00	469258	No
158	50	Female	2010-01-15	331009	Yes
159	50	Male	2010-03-26	334857	Yes
160	50	Female	2010-06-12	339326	No
161	50	Female	2010-08-12	342796	No
162	50	Female	2011-12-24	373821	No
163	50	Male	2012-06-15	385604	Yes
164	50	Female	2012-02-01	375157	No
165	50	Male	2012-02-03	375687	No
166	50	Female	2012-11-02	396312	Yes
167	50	Female	2013-01-07	401067	Yes
168	50	Female	2013-06-18	412906	No
169	50	Female	2014-10-31 09:05:00	450571	No
170	50	Female	2015-06-01 08:35:00	468743	No
171	50	Female	2015-08-05 09:57:00	474475	No
172	51	Male	2009-03-05	312899	No
173	51	Female	2009-11-10	326959	No
174	51	Female	2010-03-03	333228	No
175	51	Female	2010-10-14	346278	No
176	51	Female	2011-02-22	353551	No
177	51	Female	2011-07-07	362184	No
178	51	Female	2012-11-14	397103	No
179	51	Female	2013-12-10	426498	Yes
180	51	Male	2013-09-29	421285	No
181	51	Female	2014-05-12 15:48:00	438194	No
182	51	Female	2014-07-11 10:56:00	443039	Yes
183	51	Female	2015-04-21 10:20:00	465912	Yes
184	51	Female	2015-05-12 16:57:00	466589	No
185	51	Female	2015-06-11 10:39:00	469972	No
186	52	Female	2008-07-09	300441	Yes
187	52	Female	2009-06-18	318647	No
188	52	Female	2009-07-10	320703	No
189	52	Female	2009-08-21	322677	No
190	52	Female	2010-06-04	338753	No
191	52	Female	2010-09-20	344845	No
192	52	Female	2011-02-21	353393	No
193	52	Male	2011-08-31	367089	No
194	52	Male	2011-09-21	367341	No
195	52	Female	2011-10-21	369092	No
196	52	Female	2012-12-06	398676	No
197	52	Female	2012-08-28	391578	Yes
198	52	Female	2013-06-18	413191	No
199	52	Female	2013-05-16	410781	No
200	52	Male	2013-08-07	417267	No
201	52	Female	2014-03-04 10:02:00	432675	No
202	52	Female	2014-04-01 16:24:00	434976	No
203	52	Female	2015-01-23 11:12:00	458816	No
204	52	Female	2015-08-13 13:54:00	475067	No
205	52	Female	2015-11-03 14:35:00	481420	No
206	52	Female	2015-12-10 09:21:00	484799	No
207	53	Male	2009-06-11	318312	No
208	53	Male	2011-05-25	360088	Yes
209	53	Female	2011-11-07	370083	No
210	53	Female	2012-02-27	377249	No
211	53	Female	2012-07-09	387855	No
212	53	Male	2012-10-30	395923	Yes
213	53	Female	2012-10-16	395010	Yes
214	53	Female	2013-08-12	417072	No
215	53	Female	2013-11-13	424141	No
216	53	Male	2014-07-08 09:09:00	442437	Yes
217	53	Male	2015-02-05 11:25:00	459555	No
218	53	Female	2015-05-27 10:11:00	468593	Yes
219	54	Male	2009-01-09	309697	No
220	54	Male	2009-02-04	311406	No
221	54	Female	2009-04-15	315728	No
222	54	Female	2010-02-03	332358	No
223	54	Female	2010-06-28	339533	No
224	54	Female	2011-12-30	374055	Yes
225	54	Male	2011-06-27	361814	No
226	54	Female	2011-06-08	360616	No
227	54	Female	2012-07-09	387723	No
228	54	Male	2013-01-07	401125	Yes
229	54	Female	2013-03-06	404897	No
230	54	Female	2014-02-14 10:46:00	431322	No
231	54	Female	2014-08-08 17:46:00	442532	Yes
232	55	Female	2008-07-01	299623	No
233	55	Female	2008-07-01	300110	No
234	55	Female	2008-12-19	308674	No
235	55	Female	2009-04-02	314910	No
236	55	Female	2009-06-18	319259	No
237	55	Male	2009-10-22	325780	Yes
238	55	Female	2010-02-22	332528	No
239	55	Female	2011-06-01	314628	No
240	55	Female	2012-01-13	375374	No
241	55	Female	2012-12-13	398548	No
242	55	Male	2013-08-01	416775	No
243	56	Female	2008-01-15	291325	No
244	56	Female	2008-04-22	296167	No
245	56	Female	2008-05-26	298043	No
246	56	Female	2009-11-26	327431	No
247	56	Female	2011-06-16	361146	No
248	56	Female	2011-11-10	370874	No
249	56	Female	2011-11-14	370831	Yes
250	56	Female	2012-10-31	396137	No
251	56	Female	2013-06-14	411537	Yes
252	56	Female	2013-02-26	402296	No
253	56	Female	2013-03-13	405910	No
254	56	Female	2013-03-04	403941	Yes
255	56	Female	2014-05-04 09:03:00	437437	No
256	56	Female	2015-05-14 08:23:00	467431	Yes
257	56	Female	2015-06-12 09:10:00	470459	No
258	56	Female	2015-06-26 10:47:00	471401	No
259	56	Male	2015-08-05 14:12:00	474953	Yes
260	56	Female	2015-12-07 11:35:00	484631	No
261	57	Female	2008-04-16	296203	No
262	57	Female	2008-07-11	300676	No
263	57	Female	2009-03-31	314802	No
264	57	Male	2010-04-14	335026	Yes
265	57	Female	2011-01-20	352373	Yes
266	57	Female	2011-09-02	332528	No
267	57	Male	2014-10-21 15:28:00	433257	Yes
268	57	Female	2015-05-06 11:06:00	467058	No
269	57	Female	2015-06-23 10:18:00	470598	Yes
270	57	Female	2015-08-05 15:23:00	474362	Yes	1
271	57	Male	2015-09-11 11:59:00	477318	No
272	57	Male	2015-12-11 12:19:00	484514	No
273	58	Male	2008-10-23	305797	Yes
274	58	Female	2011-08-11	366074	No
275	58	Male	2011-10-20	369104	Yes
276	58	Female	2012-12-27	400466	No
277	58	Female	2012-09-10	392468	Yes	1
278	58	Male	2012-09-11	391681	No
279	58	Female	2013-01-11	401621	Yes
280	58	Female	2013-04-22	408336	No
281	58	Female	2013-05-29	411346	No
282	58	Female	2014-01-23 09:51:00	430373	No
283	58	Female	2014-09-12 08:35:00	447944	No
284	58	Female	2015-03-13 15:59:00	461777	Yes
285	58	Female	2015-10-08 10:36:00	477621	No
286	59	Female	2009-02-17	311755	No
287	59	Female	2009-03-03	311783	No
288	59	Female	2009-05-04	311484	Yes
289	59	Male	2011-06-14	361044	No
290	59	Male	2011-10-28	369814	No
291	59	Female	2012-05-15	383251	No
292	59	Female	2012-05-24	383240	Yes
293	59	Female	2012-07-18	388381	No
294	59	Male	2013-02-27	404343	No
295	59	Male	2014-01-03 09:34:00	428596	Yes	1
296	59	Male	2014-01-06 15:44:00	428731	No
297	59	Female	2014-01-10 08:36:00	428749	No
298	59	Female	2014-03-13 09:19:00	433268	No
299	59	Female	2014-08-12 09:35:00	445265	No
300	59	Female	2014-10-16 16:11:00	450579	Yes
301	59	Female	2014-12-25 12:11:00	456702	No
302	59	Female	2015-02-09 09:00:00	459805	Yes
303	59	Male	2015-05-26 10:02:00	468620	No
304	59	Female	2015-06-02 10:02:00	469526	No
305	59	Female	2015-07-14 17:28:00	472593	No
306	59	Male	2015-07-20 10:54:00	472981	Yes
307	60	Female	2009-06-25	319129	No
308	60	Female	2009-11-03	326709	No
309	60	Female	2010-05-26	337857	No
310	60	Female	2010-05-25	337676	Yes
311	60	Female	2010-08-06	342331	No
312	60	Female	2010-10-18	343681	Yes
313	60	Female	2011-02-24	353380	No
314	60	Female	2011-07-26	365062	No
315	60	Female	2012-08-07	389790	No	1
316	60	Female	2013-06-06	412150	No
317	60	Female	2013-07-01	414048	Yes
318	60	Female	2015-03-24 09:02:00	461152	No	1
319	61	Female	2009-09-28	324783	Yes	1
320	61	Female	2010-01-28	331667	No
321	61	Female	2010-02-12	332484	Yes
322	61	Female	2011-07-21	364921	No
323	61	Male	2013-04-22	408619	No
324	61	Female	2013-05-10	408714	No
325	61	Female	2014-01-07 10:25:00	428750	No
326	61	Male	2014-03-12 14:53:00	433511	No
327	61	Female	2014-07-15 15:11:00	442935	No
328	62	Female	2008-03-11	294118	No
329	62	Male	2008-09-18	304004	Yes
330	62	Male	2009-03-03	311781	No
331	62	Male	2010-08-04	342315	Yes
332	62	Female	2011-06-21	361720	Yes	1
333	62	Female	2012-12-18	399434	No
334	62	Female	2013-01-18	402131	No
335	62	Female	2013-03-25	406601	No
336	62	Male	2013-05-16	410792	No
337	62	Female	2015-04-28 11:09:00	466463	No
338	62	Male	2015-06-30 11:17:00	471230	No	1
339	62	Female	2015-11-03 15:49:00	481648
340	63	Female	2008-04-18	295706	No
341	63	Male	2009-05-06	316831	No
342	63	Female	2012-04-20	381189	No
343	63	Female	2012-12-12	398841	No
344	63	Male	2013-06-04	411885	Yes
345	63	Female	2013-03-25	406196	Yes
346	63	Female	2013-04-02	407180	No
347	63	Female	2013-12-26	364921	No
348	63	Female	2013-12-24	427818	No
349	63	Female	2013-07-22	413792	Yes
350	63	Male	2014-06-10 16:41:00	410792	No
351	63	Male	2014-10-31 11:10:00	450765	No	1
352	63	Female	2015-01-29 11:13:00	459069	No
353	63	Female	2015-02-03 14:07:00	459494	No
354	63	Female	2015-09-17 09:41:00	477656	No
355	63	Female	2015-11-19 12:42:00	482623	Yes
356	64	Male	2009-02-23	311088	Yes	1
357	64	Female	2009-07-31	320546	No
358	64	Female	2013-09-12	419803	No
359	64	Female	2013-10-14	422045	No
360	64	Female	2014-02-24 14:30:00	430847	Yes	1
361	64	Female	2015-06-15 11:27:00	469741	No
362	64	Female	2015-09-02 17:48:00	353380	Yes	1
363	64	Female	2015-09-21 10:22:00	478376	Yes
364	64	Female	2015-12-03 11:14:00	484453	No
365	65	Male	2010-09-25	344409	No
366	65	Male	2010-10-08	345770	No
367	65	Female	2010-12-02	349200	No
368	65	Female	2011-05-11	358299	No
369	65	Female	2014-12-10 14:19:00	176225	Yes	1
370	65	Male	2015-01-20 12:59:00	457961	No
371	65	Male	2015-11-16 11:35:00	482844	Yes
372	66	Female	2011-07-28	365063	Yes
373	66	Female	2012-03-08	378190	No
374	66	Female	2014-05-26 09:51:00	436717	No
375	66	Male	2014-08-05 10:05:00	445039	No
376	67	Male	2008-04-28	296793	No	1
377	67	Female	2008-11-07	305307	No
378	67	Male	2009-06-16	318984	No	1
379	67	Male	2009-11-17	296793	No
380	67	Female	2010-01-24	331169	Yes
381	67	Female	2010-11-30	349330	Yes
382	67	Female	2012-11-30	398170	Yes
383	68	Female	2011-11-18	371477	Yes
384	68	Male	2013-03-13	405346	No
385	68	Female	2013-08-27	417296	Yes
386	68	Female	2015-06-03 09:09:00	469207	Yes
387	69	Female	2008-01-16	291427	No
388	69	Female	2011-05-11	359056	No
389	69	Female	2013-11-05	420572	No
390	69	Female	2015-01-06 11:07:00	456124-3	Yes
391	70	Female	2011-07-08	362642	No
392	70	Female	2015-11-20 14:58:00	482883	Yes
393	71	Female	2012-09-24	393336	No
394	71	Female	2012-11-20	397140	Yes
395	71	Male	2014-04-08 09:01:00	434628	No
396	71	Male	2015-05-05 10:15:00	465659	No
397	73	Male	2015-04-28 11:36:00	466386	Yes
398	75	Female	2015-01-21 09:52:00	458509	No	1
399	78	Female	2012-04-05	380386	No
