# Supplementary material for: The clinical characteristics and molecular mechanism of pituitary adenoma associated with meningioma
Source: J Transl Med. 2019 Oct 29;17:354. doi: 10.1186/s12967-019-2103-0 (PMC6821033; doi:10.1186/s12967-019-2103-0)
Supplement: Supplementary file 5 — Additional file 5: Table S5. Different expression genes between PAM and SPA. [file 12967_2019_2103_MOESM5_ESM.xlsx]

## Sheet: mRNAs
Different expression genes between PAM and SPA
ProbeName	pvalues	foldchange	ni682_NS	nr660_NS	nr678_NS	pr1688_NS	pr418_NS	ni682_flags	nr660_flags	nr678_flags	pr1688_flags	pr418_flags	S368233_NS	S417129_NS	S464042_NS	S475411_NS	S483493_NS	S368233_flags	S417129_flags	S464042_flags	S475411_flags	S483493_flags	ProbeName.1	Type	ProbeSeq	Accession	Source	Chromosome	Strand	Start	End	GeneSymbol	Gene_ID	Description	GO	Relation	Associated_gene	Associated_gene_description	Associated_gene_strand	circRNA_ID	circ_chrom	Hsa_hg19_circRNA_start	Hsa_hg19_circRNA_end	Hsa_hg19_circRNA_strand	genomic_length	spliced_seq_length	best_transcript	hostgene
LNCV6_128824_PI430048170	0.000898972	0.00528572	5.53461	5.76328	5.98201	5.78298	6.49276	P	P	P	P	P	13.9419	13.0285	9.69813	14.5152	13.3049	P	P	P	P	P	LNCV6_128824_PI430048170	mRNA	TTGAAAATGATTACTGGGATCAAAGTACATTCATGTCGCAATTACAGAGAGAGAGAGAAA	NM_001029874	RefSeq	chr12	+	27696494	27697633	REP15	NA	RAB15 effector protein	NA	.	NA	-	.	NA	NA	NA	NA	NA	NA	NA	NA	NA
LNCV6_131675_PI430048170	0.044524	6.36896	8.73919	8.28511	8.66838	4.60724	7.14545	P	P	P	P	P	5.14552	6.02874	5.29757	1.66406	5.9733	A	A	A	A	A	LNCV6_131675_PI430048170	mRNA	TGCCTCGTACAATTAATAGTGATATTTTGGACAAGGAGTTCTGGTGACAAGCTATACCTA	NM_001042357	RefSeq	chr10	+	46932376	47002320	PTPN20	NA	protein tyrosine phosphatase, non-receptor type 20B, transcript variant 1	NA	.	NA	-	.	NA	NA	NA	NA	NA	NA	NA	NA	NA
LNCV6_143149_PI430048170	9.39904e-05	0.163958	9.38241	9.45248	9.31775	9.05893	9.62396	P	P	P	P	P	11.4427	12.562	11.9162	11.4112	12.2535	P	P	P	P	P	LNCV6_143149_PI430048170	mRNA	AACCAGCTCTCTCTATAGCGACGAGGAGTCCATCCTCTCCCGCTTCGATGAGGAGGACTT	NM_005183	RefSeq	chrX	-	49205062	49233371	CACNA1F	778	calcium channel, voltage-dependent, L type, alpha 1F subunit, transcript variant 1	GO:0086010|GO:0060041|GO:0005245|GO:0050856|GO:0006874|GO:0008331|GO:0007409|GO:0005891|GO:0046872|GO:0048813|GO:0070509|GO:0050908|GO:0070588|GO:0043204|GO:0034765|GO:0016021|GO:0043029|GO:0007601|GO:0001750	.	NA	-	.	NA	NA	NA	NA	NA	NA	NA	NA	NA
LNCV6_141063_PI430048170	3.43833e-05	6.18056	13.609	13.5839	14.1615	13.3745	13.3268	P	P	P	P	P	10.2286	10.7175	11.6622	11.0385	11.054	P	P	P	P	P	LNCV6_141063_PI430048170	mRNA	ATGGTGAAGCCATAGAAAAGTTACCCGAGGGAAAATAAATACAGTGATATTCTTACGCAA	NM_001001	RefSeq	chr14	-	49618688	49620685	RPL36AL	6166	ribosomal protein L36a-like	GO:0003735|GO:0022625|GO:0006412	.	NA	-	.	NA	NA	NA	NA	NA	NA	NA	NA	NA
LNCV6_140216_PI430048170	8.21408e-06	35.0327	10.2168	11.5796	11.3061	10.894	10.4384	P	P	P	P	P	4.63437	5.03094	6.78498	5.80277	5.99803	A	A	P	P	A	LNCV6_140216_PI430048170	mRNA	CCTGTATTGTGACAAGGTAATTCTGTGGTATCAGAATAAAAGGACTTGATATAAACAACC	NM_003458	RefSeq	chr3	+	49554488	49671549	BSN	8927	bassoon presynaptic cytomatrix protein	GO:0048786|GO:0044306|GO:0030424|GO:0030054|GO:0014069|GO:0007268|GO:0005634|GO:0048788|GO:0060076|GO:0046872|GO:0030425	.	NA	-	.	NA	NA	NA	NA	NA	NA	NA	NA	NA
LNCV6_139802_PI430048170	0.000191209	21.1699	12.9751	13.1979	12.6797	13.013	12.7106	P	P	P	P	P	7.47545	8.48329	9.72833	7.69112	7.96863	P	P	P	P	P	LNCV6_139802_PI430048170	mRNA	TCACTGTGTAGTGGATGGAGTTTACTGTTTGTGGAATAAAAACGGCTGTTTCCGTGGTTC	NM_015937	RefSeq	chr20	+	45416066	45426245	PIGT	51604	phosphatidylinositol glycan anchor biosynthesis, class T, transcript variant 1	GO:0005515|GO:0006501|GO:0016255|GO:0030176|GO:0003923|GO:0051402|GO:0016020|GO:0030182|GO:0005789|GO:0016023|GO:0042765|GO:0044267|GO:0043687	.	NA	-	.	NA	NA	NA	NA	NA	NA	NA	NA	NA
LNCV6_136239_PI430048170	0.00986987	3.0408	5.44834	4.95258	4.05303	4.86973	4.26334	P	P	P	P	P	2.98442	4.5207	2.58855	2.30161	2.04198	A	A	A	A	A	LNCV6_136239_PI430048170	mRNA	GGACTGAAAGGTATACATCTGTGAGTTTTGTTCTCACTTCCACCTCTAATTTGAAGAACA	NM_198833	RefSeq	chr18	+	63970028	63989374	SERPINB8	5271	serpin peptidase inhibitor, clade B (ovalbumin), member 8, transcript variant 2	GO:0010951|GO:0005515|GO:0004867|GO:0005615|GO:0070062|GO:0005829	.	NA	-	.	NA	NA	NA	NA	NA	NA	NA	NA	NA
LNCV6_125321_PI430048170	0.000987104	2.4935	8.67838	9.36972	9.64627	9.00811	8.67177	P	P	P	P	P	7.47899	7.90602	7.95308	8.22459	7.28392	P	P	P	P	P	LNCV6_125321_PI430048170	mRNA	TGACAGTGAGGTTGACAAAAAGTTAAAGAGGAAAAAGCAAGTTGCTCCAGAAAAACCTGT	NM_006713	RefSeq	chr5	+	32585498	32604079	SUB1	10923	SUB1 homolog (S. cerevisiae)	GO:0005515|GO:0005667|GO:0006357|GO:0003697|GO:0045944|GO:0003713|GO:0005730|GO:0001205|GO:0005634|GO:0060395|GO:0006351|GO:0070062	.	NA	-	.	NA	NA	NA	NA	NA	NA	NA	NA	NA
LNCV6_143169_PI430048170	0.0123194	3.39096	3.94723	5.53042	4.13446	5.50997	4.22258	P	P	P	P	P	1.94513	4.59732	2.26961	1.93866	2.48275	A	A	A	A	A	LNCV6_143169_PI430048170	mRNA	CTTAATGTTGACTTCTATTACTCCTGCATGGAGCAGTTGTTATGAATACTAATACATCAC	NM_007280	RefSeq	chr15	-	41309267	41332621	OIP5	11339	Opa interacting protein 5	GO:0005515|GO:0015030|GO:0010369|GO:0006334|GO:0005634|GO:0034080|GO:0005737|GO:0007067|GO:0007154|GO:0005654|GO:0000785|GO:0000775|GO:0051301	.	NA	-	.	NA	NA	NA	NA	NA	NA	NA	NA	NA
LNCV6_128557_PI430048170	0.00398661	0.246446	7.92744	7.39557	7.28605	7.28327	8.26927	P	P	P	P	P	8.62864	10.638	9.17616	9.02815	10.1012	P	P	P	P	P	LNCV6_128557_PI430048170	mRNA	GACCAACCCATCACCTCAGTTGTTTTTTATTTTTCTAATAAAGTCATGTCTCCCTTCATG	NM_001255	RefSeq	chr1	+	43358954	43363202	CDC20	991	cell division cycle 20	GO:0005515|GO:0007094|GO:0090129|GO:0008284|GO:0048471|GO:0016567|GO:0005634|GO:0031145|GO:0005829|GO:0051488|GO:0005737|GO:0031915|GO:0005680|GO:0005813|GO:0005819|GO:0051437|GO:0051436|GO:0008022|GO:0051439|GO:0040020|GO:0007067|GO:0007049|GO:0000922|GO	.	NA	-	.	NA	NA	NA	NA	NA	NA	NA	NA	NA
LNCV6_134544_PI430048170	0.00113785	5.37035	11.5907	12.5252	12.5649	12.4105	12.0112	P	P	P	P	P	9.34145	8.86574	10.8129	10.2386	8.84637	P	P	P	P	P	LNCV6_134544_PI430048170	mRNA	CCCAGTGCATGTACGCCCTCTGAGATGCAATAAACACCTTGAACAAAGAAATGCAAAAAA	NM_001256717	RefSeq	chr6	-	83552885	83709408	SNAP91	9892	synaptosomal-associated protein, 91kDa, transcript variant 6	GO:0005515|GO:0005545|GO:0005905|GO:0019901|GO:0005886|GO:0030276|GO:0030136|GO:2000369|GO:0007268|GO:0015031|GO:0048268	.	NA	-	.	NA	NA	NA	NA	NA	NA	NA	NA	NA
LNCV6_130024_PI430048170	0.00297141	0.28871	7.70063	7.36202	7.29276	7.28025	7.74553	P	P	P	P	P	8.60606	9.60249	8.99149	8.54214	10.0585	P	P	P	P	P	LNCV6_130024_PI430048170	mRNA	GTTGTTAAAAGTATACCCTGGACCACCCATCTGACCATCTCCTTAAGGTTTCACCCAAAG	NM_019034	RefSeq	chr12	-	121777753	121793688	RHOF	54509	ras homolog family member F (in filopodia)	GO:0051056|GO:0005886|GO:0007264|GO:0008152|GO:0003924|GO:0007015|GO:0005856|GO:0005525|GO:0070062|GO:0005829	.	NA	-	.	NA	NA	NA	NA	NA	NA	NA	NA	NA
LNCV6_134402_PI430048170	0.00099468	17.2134	7.21803	7.58568	7.72232	7.18312	6.75554	P	P	P	P	P	1.37514	3.45022	1.44254	3.91282	3.95355	A	A	A	A	A	LNCV6_134402_PI430048170	mRNA	AACATCAAATCTATACGTTTAAAGCAGGGCAGTTAGCACAAATTTGCAAGTAGAACTTCT	NM_016507	RefSeq	chr17	+	39461510	39534565	CDK12	51755	cyclin-dependent kinase 12, transcript variant 1	GO:0070816|GO:0005515|GO:0006397|GO:0008380|GO:0019908|GO:0030332|GO:0005730|GO:0005634|GO:0005524|GO:0008353|GO:0046777|GO:0004672|GO:0043405|GO:0016607|GO:0051726|GO:0005654|GO:0004693	.	NA	-	.	NA	NA	NA	NA	NA	NA	NA	NA	NA
LNCV6_25194_PI430048170	0.00155106	0.355255	12.062	12.1715	12.023	11.886	12.0209	P	P	P	P	P	13.2201	12.9176	14.058	13.3874	13.7769	P	P	P	P	P	LNCV6_25194_PI430048170	mRNA	CCCCATGTTTCTCTCCCTCTGCGTCTTAGCACCTTTCTTCTGTTCAAAGTTTTCTGTAAA	NM_003075	RefSeq	chr12	-	56161851	56189567	SMARCC2	6601	SWI/SNF related, matrix associated, actin dependent regulator of chromatin, subfamily c, member 2, transcript variant 1	GO:0005515|GO:0071565|GO:0000790|GO:0006357|GO:0043044|GO:0003713|GO:0031492|GO:0006325|GO:0000122|GO:0006337|GO:0000978|GO:0071564|GO:0006351|GO:0043234|GO:0016514|GO:0017053|GO:0000980|GO:0005654|GO:0006338|GO:0045893|GO:0045892|GO:0021882	.	NA	-	.	NA	NA	NA	NA	NA	NA	NA	NA	NA
LNCV6_137705_PI430048170	0.00668358	8.8285	7.32339	6.59848	6.10241	7.64524	7.31435	P	P	P	P	P	1.28707	5.89961	1.35242	1.30495	3.38426	A	A	A	A	A	LNCV6_137705_PI430048170	mRNA	TACATCCATTTGAAATGGATGTCTATGGCTGTTTGAGATGAGTTCTCTACTCTTGTGCTT	NM_003266	RefSeq	chr9	+	117704174	117717491	TLR4	7099	toll-like receptor 4, transcript variant 3	GO:0005515|GO:0032755|GO:0032715|GO:0007249|GO:0032757|GO:0045348|GO:0002756|GO:0002755|GO:0010572|GO:0032496|GO:0032497|GO:0032609|GO:0031663|GO:0032689|GO:0042742|GO:0032729|GO:0032728|GO:0002322|GO:0038124|GO:0032760|GO:0038123|GO:0032727|GO:0034134|GO	.	NA	-	.	NA	NA	NA	NA	NA	NA	NA	NA	NA
LNCV6_142813_PI430048170	0.0140186	6.99625	7.48832	8.05925	7.83931	8.35379	7.39178	P	P	P	P	P	4.95147	1.28494	5.31483	6.25683	4.14048	A	A	A	P	A	LNCV6_142813_PI430048170	mRNA	GAGGGAAGTAAGCCAGGAAGAATAAAACTGCTGAATGTTTGTATGTGTAAGATATTTCCA	NM_176877	RefSeq	chr1	+	61742476	62163919	INADL	10207	InaD-like (Drosophila)	GO:0035556|GO:0005515|GO:0043234|GO:0048471|GO:0016324|GO:0070830|GO:0005886|GO:0034329|GO:0005923|GO:0045216|GO:0070062	.	NA	-	.	NA	NA	NA	NA	NA	NA	NA	NA	NA
LNCV6_131038_PI430048170	0.00222089	5.70046	11.5898	10.2197	11.23	10.8159	11.1793	P	P	P	P	P	6.8444	9.66983	8.64914	8.46283	7.71791	P	P	P	P	P	LNCV6_131038_PI430048170	mRNA	GGCCCTTCATGTACATCCATGGTGTGCTGGCTTAAAATGTAATTAATCTTGTAAATATAC	NM_005534	RefSeq	chr21_GL383581v2_alt	+	9450	32093	IFNGR2	3460	interferon gamma receptor 2 (interferon gamma transducer 1)	GO:0060334|GO:0004896|GO:0005886|GO:0005887|GO:0005783|GO:0004906|GO:0019221|GO:0016021|GO:0009615|GO:0007166|GO:0060333	.	NA	-	.	NA	NA	NA	NA	NA	NA	NA	NA	NA
LNCV6_133439_PI430048170	0.000765168	31.0877	9.36445	9.4133	10.7044	9.43375	8.71925	P	P	P	P	P	4.79804	4.83481	5.53578	4.7611	1.45652	A	A	A	A	A	LNCV6_133439_PI430048170	mRNA	TTCGTTAGCCACAAAGAGAAATATCTGAAAGTCAACATGATGCTTCTTGCATATTATCCA	NM_018077	RefSeq	chr7	-	128310382	128343908	RBM28	55131	RNA binding motif protein 28, transcript variant 1	GO:0008380|GO:0006397|GO:0000166|GO:0005730|GO:0005681	.	NA	-	.	NA	NA	NA	NA	NA	NA	NA	NA	NA
LNCV6_65039_PI430048170	0.0275656	2.66272	11.3593	12.0217	11.2733	11.8784	11.9997	P	P	P	P	P	10.2313	8.20918	11.3265	10.4795	9.87008	P	P	P	P	P	LNCV6_65039_PI430048170	mRNA	ATCACGGCCGGTGATGCAGGCCTGAGTGTGTGCGGGAGACCAAATAAACCGGCTTGGGTG	NM_015953	RefSeq	chr19	-	49555467	49580572	NOSIP	51070	nitric oxide synthase interacting protein, transcript variant 1	GO:0005515|GO:0005737|GO:0051001|GO:0000139|GO:0050999|GO:0046209|GO:0005654|GO:0005634|GO:0044281|GO:0043086|GO:0005829	.	NA	-	.	NA	NA	NA	NA	NA	NA	NA	NA	NA
LNCV6_62558_PI430048170	0.000756099	0.204323	6.48781	6.80551	6.61744	7.24153	6.76624	P	P	P	P	P	9.68753	7.89258	8.97703	9.22005	9.17525	P	P	P	P	P	LNCV6_62558_PI430048170	mRNA	AGAACCTGAGGAACATCTCAGAGCTGTTCTACTACGCCCAGAAGGCCGTCCTGCATCCCA	NM_138769	RefSeq	chr16	+	668082	674174	RHOT2	89941	ras homolog family member T2	GO:0005515|GO:0051056|GO:0019725|GO:0005886|GO:0007264|GO:0005509|GO:0003924|GO:0005525|GO:0005829|GO:0016020|GO:0047497|GO:0008152|GO:0031307|GO:0070062	.	NA	-	.	NA	NA	NA	NA	NA	NA	NA	NA	NA
LNCV6_141941_PI430048170	2.57787e-06	13.147	11.2402	10.3869	11.2116	10.8398	10.4537	P	P	P	P	P	6.9807	7.30119	7.33714	7.19629	6.90628	P	P	P	P	P	LNCV6_141941_PI430048170	mRNA	CGAAGTAGCCTGTTGCCTCCAAATTTGCCACTTGAATATAATTTTCTTTAAATCGTTAAG	NM_138785	RefSeq	chr6	+	149566391	149590931	GINM1	116254	glycoprotein integral membrane 1	GO:0016021|GO:0070062	.	NA	-	.	NA	NA	NA	NA	NA	NA	NA	NA	NA
LNCV6_136763_PI430048170	0.000673059	29.5321	9.96752	8.82846	7.83728	9.41019	10.6742	P	P	P	P	P	6.60905	3.43505	2.95219	3.9703	1.83352	P	A	A	A	A	LNCV6_136763_PI430048170	mRNA	CTGTATGCCTTGCTTCTACCATGAGCAGAGACAATTAAAATCTTTATTCCAGTGAAAAAA	NM_000906	RefSeq	chr1	+	153678687	153693992	NPR1	4881	natriuretic peptide receptor 1	GO:0030308|GO:0042562|GO:0008528|GO:0035556|GO:0042312|GO:0016941|GO:0050880|GO:0042417|GO:0007589|GO:0019901|GO:0048662|GO:0004383|GO:0005525|GO:0005524|GO:0043235|GO:0004672|GO:0007186|GO:0005887|GO:0006182|GO:0016525|GO:0035815|GO:0043114|GO:0008217|GO	.	NA	-	.	NA	NA	NA	NA	NA	NA	NA	NA	NA
LNCV6_115718_PI430048170	5.36703e-06	5.72729	10.3093	10.0499	10.1979	10.4248	9.9857	P	P	P	P	P	7.25728	8.0488	7.88713	7.71967	7.35258	P	P	P	P	P	LNCV6_115718_PI430048170	mRNA	GGGAGGGGAATTGTTTGGACTATTGTTCTTCAGGATTGGAATAAAACAATCTTATTTTGG	NM_199341	RefSeq	chr19	+	48170691	48197620	C19orf68	374920	chromosome 19 open reading frame 68	GO:0005515|GO:0006511|GO:0007275|GO:0005634	.	NA	-	.	NA	NA	NA	NA	NA	NA	NA	NA	NA
LNCV6_137338_PI430048170	0.00025742	8.62243	11.0206	11.3189	10.9759	11.3243	11.3073	P	P	P	P	P	7.22706	7.42052	8.84739	7.88417	8.42669	P	P	P	P	P	LNCV6_137338_PI430048170	mRNA	CAACTTGCAAATGAGGTGCAAATAAAATGCAGATGATTGCGCGGCTTTGAATCGAAAAAA	NM_001277864	RefSeq	chr14	+	24007008	24051377	DHRS4L1	728635	dehydrogenase/reductase (SDR family) member 4 like 1, transcript variant 1	GO:0016491|GO:0055114	.	NA	-	.	NA	NA	NA	NA	NA	NA	NA	NA	NA
LNCV6_126796_PI430048170	0.000698812	2.01231	10.1019	10.0439	10.2435	10.7459	10.3363	P	P	P	P	P	9.03114	9.55624	9.68906	9.04455	9.07525	P	P	P	P	P	LNCV6_126796_PI430048170	mRNA	GGCACTCATGTGAAGCCCACCCCTCTGTGGTCAGTAAATTCTCCAGAAAGCGCCAAAAAA	NM_001114748	RefSeq	chr1	-	1534777	1540360	TMEM240	339453	transmembrane protein 240	GO:0097060|GO:0016021	.	NA	-	.	NA	NA	NA	NA	NA	NA	NA	NA	NA
LNCV6_137251_PI430048170	3.17143e-05	32.4045	10.243	11.0357	10.7923	10.8658	10.1639	P	P	P	P	P	4.31911	6.57764	5.76824	4.89356	5.64957	A	A	P	A	A	LNCV6_137251_PI430048170	mRNA	CCCATCTTGCTTCAGAGACTGACATTTCAGGGTGGATATTAATTAAAGCATTAATTTTGT	NM_173872	RefSeq	chr4	+	169620520	169723187	CLCN3	1182	chloride channel, voltage-sensitive 3, transcript variant e	GO:0005515|GO:0005886|GO:0042581|GO:0005254|GO:0042803|GO:0006885|GO:0044070|GO:0016324|GO:0034220|GO:0015297|GO:0006810|GO:0072320|GO:0034765|GO:0030141|GO:0030658|GO:0012506|GO:0005794|GO:0046982|GO:0009986|GO:0005770|GO:0005247|GO:0031410|GO:0030165|GO	.	NA	-	.	NA	NA	NA	NA	NA	NA	NA	NA	NA
LNCV6_128662_PI430048170	0.000125717	7.89749	8.94661	9.2943	8.73621	9.32396	9.01719	P	P	P	P	P	5.29717	6.96489	5.78393	5.6902	6.16514	A	A	P	P	A	LNCV6_128662_PI430048170	mRNA	TATAAGGCTAGTACCTGCTTTGTTGGGGTATGGTTGGCTCGTGTGCATTAAGTCAACAAA	NM_033550	RefSeq	chr20	-	46684364	46689637	TP53RK	112858	TP53 regulating kinase	GO:0005515|GO:0002039|GO:0070525|GO:0016787|GO:0016020|GO:0004674|GO:0000408|GO:0006468|GO:0005634|GO:0005524|GO:0008033|GO:0005829	.	NA	-	.	NA	NA	NA	NA	NA	NA	NA	NA	NA
LNCV6_135473_PI430048170	0.000138963	9.41841	10.7344	10.1372	11.0393	10.2269	10.5001	P	P	P	P	P	6.4618	8.33208	7.50065	6.74196	6.73302	P	P	P	P	P	LNCV6_135473_PI430048170	mRNA	GGACAAATGTGCTTGGTTTTACTATTATGTAATCACAACTTACTTTCTGCTTGTAGTTGC	NM_021038	RefSeq	chr3	+	152268039	152465779	MBNL1	4154	muscleblind-like splicing regulator 1, transcript variant 1	GO:0008380|GO:0003725|GO:0005515|GO:0005813|GO:0010494|GO:0003723|GO:0006376|GO:0005634|GO:0030326|GO:0001701|GO:0046872|GO:0007399|GO:0005737|GO:0000381|GO:0007519|GO:0000380|GO:0045445|GO:0043484|GO:0005654	.	NA	-	.	NA	NA	NA	NA	NA	NA	NA	NA	NA
LNCV6_135684_PI430048170	1.28613e-08	22.7126	12.1458	11.6249	11.8205	12.43	12.0765	P	P	P	P	P	7.11443	7.81211	7.6236	7.27594	7.75118	P	P	P	P	P	LNCV6_135684_PI430048170	mRNA	CCACCGTTTGTGCGAGCTGGATGTCCTTTTCAGTAGAAAAGAATTTTCCTTTTGAATTTA	NM_012071	RefSeq	chr10	+	22316382	22320317	COMMD3	23412	COMM domain containing 3	GO:0005515	.	NA	-	.	NA	NA	NA	NA	NA	NA	NA	NA	NA
LNCV6_142351_PI430048170	0.0151248	3.73439	12.7455	12.4863	12.5252	12.6679	12.6664	P	P	P	P	P	10.8509	8.96775	10.9973	11.7835	9.02335	P	P	P	P	P	LNCV6_142351_PI430048170	mRNA	AGGGTGGGACCCAGTTTTGCGTGGTTGGTTTTTATTAATTATCTGGATAACAGCAAAAAA	NM_006411	RefSeq	chr6_GL000256v2_alt	-	3484412	3492346	AGPAT1	10554	1-acylglycerol-3-phosphate O-acyltransferase 1, transcript variant 1	GO:0005783|GO:0044281|GO:0001819|GO:0003841|GO:0006112|GO:0031325|GO:0016020|GO:0001961|GO:0005789|GO:0016024|GO:0019432|GO:0016021|GO:0006644|GO:0006654|GO:0044255|GO:0046474	.	NA	-	.	NA	NA	NA	NA	NA	NA	NA	NA	NA
LNCV6_128997_PI430048170	0.017716	5.06152	8.96252	9.30832	9.66178	9.36485	8.70342	P	P	P	P	P	7.32833	3.61881	7.57447	7.35711	6.10677	P	A	P	P	A	LNCV6_128997_PI430048170	mRNA	GGCTATTGAGAGTTTTACAGGGTTATACATTGTTAAGGGACCAAGAATCAAGTACAAAAA	NM_014704	RefSeq	chr1	-	3812080	3857233	CEP104	9731	centrosomal protein 104kDa	GO:0005814|GO:0016594|GO:0016596|GO:0016595	.	NA	-	.	NA	NA	NA	NA	NA	NA	NA	NA	NA
LNCV6_139539_PI430048170	5.72412e-07	8.27801	11.992	12.7703	12.6319	12.2178	12.0626	P	P	P	P	P	9.00712	9.69668	9.47628	8.92526	9.34913	P	P	P	P	P	LNCV6_139539_PI430048170	mRNA	AGACCTTGGATGAACTTCACTGACATCATTCTTCCCTAAGCAGTCACCAAAAAATTTATA	NM_212552	RefSeq	chr2	-	74135400	74147912	BOLA3	388962	bolA family member 3, transcript variant 1	GO:0008150|GO:0003674|GO:0005576|GO:0005575	.	NA	-	.	NA	NA	NA	NA	NA	NA	NA	NA	NA
LNCV6_135782_PI430048170	1.2099e-07	19.4635	11.4772	11.2373	11.6744	11.1181	10.6224	P	P	P	P	P	6.38489	6.95682	7.41963	7.01718	6.96685	P	A	P	P	P	LNCV6_135782_PI430048170	mRNA	GTCCTCTGGCCACATAGTTTTAAAATTAGGTGATTGATTATATGACCGAATAGAACTATC	NM_022132	RefSeq	chr5	+	71587287	71658703	MCCC2	64087	methylcrotonoyl-CoA carboxylase 2 (beta)	GO:0005515|GO:0006768|GO:0006767|GO:0009083|GO:0044281|GO:0015936|GO:0005524|GO:0005829|GO:0005739|GO:0034641|GO:0004485|GO:0006766|GO:0005759|GO:0006552	.	NA	-	.	NA	NA	NA	NA	NA	NA	NA	NA	NA
LNCV6_55449_PI430048170	3.53706e-05	0.178507	9.37613	8.47921	8.52225	8.62202	9.47982	P	P	P	P	P	10.8856	12.0639	11.223	11.1328	11.6344	P	P	P	P	P	LNCV6_55449_PI430048170	mRNA	TGACGTGGATTTTAATGAATTTGGACTCCATGTGGATTTGGTCGTCTCCCTGATTCCGAG	NM_025179	RefSeq	chr1	-	208022242	208244320	PLXNA2	5362	plexin A2	GO:0005515|GO:0030334|GO:0021935|GO:0005886|GO:0001756|GO:0060037|GO:0002116|GO:0005622|GO:0051642|GO:0017154|GO:0005887|GO:0007411|GO:0071526|GO:0021915|GO:0060174	.	NA	-	.	NA	NA	NA	NA	NA	NA	NA	NA	NA
LNCV6_142572_PI430048170	0.00315345	5.15646	11.9747	11.9024	12.1938	12.1851	11.9643	P	P	P	P	P	8.91537	8.73428	10.9504	9.66799	8.67422	P	P	P	P	P	LNCV6_142572_PI430048170	mRNA	CACAGTAAGGTTTGCCTGTGTACAGACCTCCGTTCAATAAATTATTGGCATGAAAACCTG	NM_019884	RefSeq	chr19	-	42230185	42242584	GSK3A	2931	glycogen synthase kinase 3 alpha	GO:0005515|GO:0030877|GO:0050321|GO:0010905|GO:0044027|GO:0030968|GO:0007173|GO:0046325|GO:0016055|GO:0045823|GO:2000467|GO:0071285|GO:0010800|GO:2000466|GO:0032869|GO:0005977|GO:0051348|GO:0003073|GO:0061052|GO:0008543|GO:0045087|GO:2000077|GO:0006987|GO	.	NA	-	.	NA	NA	NA	NA	NA	NA	NA	NA	NA
LNCV6_142581_PI430048170	1.92456e-08	9.14438	14.3691	13.9494	13.7916	13.8216	14.0178	P	P	P	P	P	10.856	10.5611	11.0576	10.7456	10.7972	P	P	P	P	P	LNCV6_142581_PI430048170	mRNA	AACCAGACTCAGAAAGAAAACCTCAGGAAATTCTACAAGGGCAAGAAGTACAAGCCCCTG	NM_007209	RefSeq	chr9	-	124857878	124861961	RPL35	11224	ribosomal protein L35	GO:0010467|GO:0003735|GO:0019083|GO:0006614|GO:0019058|GO:0005730|GO:0003729|GO:0006415|GO:0006412|GO:0006413|GO:0005829|GO:0006414|GO:0005737|GO:0000184|GO:0016020|GO:0016032|GO:0022625|GO:0044267	.	NA	-	.	NA	NA	NA	NA	NA	NA	NA	NA	NA
LNCV6_128921_PI430048170	5.63261e-05	3.71908	11.7685	11.2273	11.7253	11.7938	11.4112	P	P	P	P	P	9.08872	9.74827	10.0565	9.99732	9.42749	P	P	P	P	P	LNCV6_128921_PI430048170	mRNA	TCTAGATGGCCTCATCTCTTCCTTCCACAAACTGTCTAGAACCAATAAAAGGAAACCTGC	NM_018074	RefSeq	chr19	+	4247113	4269088	CCDC94	55702	coiled-coil domain containing 94	NA	.	NA	-	.	NA	NA	NA	NA	NA	NA	NA	NA	NA
LNCV6_137667_PI430048170	0.000913444	0.397373	10.3327	10.9748	10.4277	10.3806	10.7597	P	P	P	P	P	11.822	12.3387	11.5689	11.3493	12.301	P	P	P	P	P	LNCV6_137667_PI430048170	mRNA	ATCAGCCCCTCCTGAGTGGCCAGCCTTTCCCCCTGTGAAAGCAAAATAGCTTGGACCCCT	NM_130760	RefSeq	chr19	+	496489	505343	MADCAM1	8174	mucosal vascular addressin cell adhesion molecule 1, transcript variant 1	GO:0005886|GO:0007568|GO:0050901|GO:0007165|GO:0006955|GO:0007160|GO:0016020|GO:0007229|GO:0030198|GO:0030216|GO:0050776|GO:0002687|GO:0043113|GO:0034113|GO:0016021|GO:0007155	.	NA	-	.	NA	NA	NA	NA	NA	NA	NA	NA	NA
LNCV6_141681_PI430048170	0.00833143	4.01902	9.52268	7.86665	7.78326	9.6494	9.23442	P	P	P	P	P	6.86537	7.09498	7.26144	6.46446	7.2341	P	A	P	P	P	LNCV6_141681_PI430048170	mRNA	AAGGTTTGAAGGTTACGGCTCAGGGCTGCCCCATTAAAGTCAGTGTTGTGTTCTAAAAAA	NM_015417	RefSeq	chr20	-	3777503	3781455	SPEF1	25876	sperm flagellar 1	GO:0008150|GO:0003674|GO:0031514|GO:0005930|GO:0005575|GO:0005856	.	NA	-	.	NA	NA	NA	NA	NA	NA	NA	NA	NA
LNCV6_142302_PI430048170	4.1909e-06	10.3313	11.0393	11.9519	11.3405	11.3539	11.1945	P	P	P	P	P	7.26341	8.05627	8.44433	7.7068	8.41486	P	P	P	P	P	LNCV6_142302_PI430048170	mRNA	CCCTGGTTTTGGAAAAATTCCGTGTTCCTGACCCATGTTTAGTTTTTTCCTACCATTTCT	NM_002601	RefSeq	chr2	-	231732424	231781327	PDE6D	5147	phosphodiesterase 6D, cGMP-specific, rod, delta, transcript variant 1	GO:0005515|GO:0017137|GO:0006996|GO:0004114|GO:0072372|GO:0031410|GO:0043086|GO:0005829|GO:0033124|GO:0008152|GO:0005095|GO:0005856|GO:0007601|GO:0050896|GO:0030659	.	NA	-	.	NA	NA	NA	NA	NA	NA	NA	NA	NA
LNCV6_145707_PI430048170	0.000796973	29.618	6.85928	7.52142	4.3411	6.22321	5.44401	P	P	P	P	P	1.56431	2.07766	1.3576	1.38169	1.29447	A	A	A	A	A	LNCV6_145707_PI430048170	mRNA	GTTGTGATGATGGAAGCAGTAAATCAAAATTATGGAAATTTGCACTGTTGAAAAGCATGC	NM_207371	RefSeq	chr10	-	21513479	21525682	SKIDA1	387640	SKI/DACH domain containing 1	GO:0005634	.	NA	-	.	NA	NA	NA	NA	NA	NA	NA	NA	NA
LNCV6_145382_PI430048170	0.0349131	6.23551	9.52882	10.1693	9.21102	9.74553	11.034	P	P	P	P	P	1.31899	9.21754	7.2266	5.7134	6.17116	A	P	P	P	A	LNCV6_145382_PI430048170	mRNA	GATGAACCTCCTGTAACTTCTATCTGTTCTTTTTTGAGGCTCAGGGAGAAACTAGCATTT	NM_030915	RefSeq	chr2	+	30231530	30260033	LBH	81606	limb bud and heart development	GO:0010468|GO:0005737|GO:0030193|GO:0007275|GO:0005634|GO:0045893|GO:0006351	.	NA	-	.	NA	NA	NA	NA	NA	NA	NA	NA	NA
LNCV6_58054_PI430048170	0.0036567	2.74869	7.77798	7.5469	8.26653	7.38583	7.76384	P	P	P	P	P	6.35873	5.55938	6.18096	7.21485	5.62947	P	A	P	P	A	LNCV6_58054_PI430048170	mRNA	CTAAAGAAGAAAGAAAATGGCTTGTGCTGAGTTTTCTTTTCATGTACCAAGTCTTGAAGA	NM_001286067	RefSeq	chr11	+	93741593	93763102	C11orf54	28970	chromosome 11 open reading frame 54, transcript variant 1	GO:0005515|GO:0008152|GO:0016788|GO:0008270|GO:0005634|GO:0070062	.	NA	-	.	NA	NA	NA	NA	NA	NA	NA	NA	NA
LNCV6_144832_PI430048170	0.0456907	0.43669	5.28801	5.78452	5.8968	5.60923	5.70962	P	P	P	P	P	5.83953	7.83699	6.72618	5.98875	7.00523	P	P	P	P	P	LNCV6_144832_PI430048170	mRNA	CAAGTCCTAGTCTATAGGATTGGCAGTTTAAATGCTTTACTCCCCCTTTTAAAATAAATG	NM_006418	RefSeq	chr13	+	53028740	53052061	OLFM4	10562	olfactomedin 4	GO:0048471|GO:0045296|GO:0005886|GO:0042581|GO:0042582|GO:0042981|GO:0003824|GO:0005615|GO:0042803|GO:0050764|GO:0005739|GO:1900026|GO:0050777|GO:0008152|GO:0010939|GO:0051260|GO:0007155|GO:0030141|GO:2000389|GO:0070062|GO:0043124	.	NA	-	.	NA	NA	NA	NA	NA	NA	NA	NA	NA
LNCV6_139621_PI430048170	0.0019364	10.6019	8.17086	8.39271	8.5962	8.40908	8.003	P	P	P	P	P	4.17174	6.07591	4.69506	5.06583	2.75885	A	A	A	A	A	LNCV6_139621_PI430048170	mRNA	GGTTTTCTGAACCCTTAGCAGAAGGACTTTTAATGTTTTTACAACACACTATTGTATTGC	NM_017934	RefSeq	chr6	-	78934418	79078294	PHIP	55023	pleckstrin homology domain interacting protein	GO:0005515|GO:0008286|GO:2001237|GO:0010800|GO:0043066|GO:0008284|GO:0005158|GO:0008360|GO:0045840|GO:0005634|GO:0006606|GO:0033138|GO:0043568|GO:0045944|GO:0007010|GO:0022604|GO:0070577|GO:0001932|GO:0045893|GO:0040008|GO:0070062	.	NA	-	.	NA	NA	NA	NA	NA	NA	NA	NA	NA
LNCV6_145529_PI430048170	0.00035242	20.1426	8.59379	6.75526	5.58174	7.28166	8.09177	P	P	P	P	P	3.19568	4.13882	3.36996	2.268	2.64564	A	A	A	A	A	LNCV6_145529_PI430048170	mRNA	GCCCAAAGAAAGAGCTACCTGGACCTTTTGTTTTCTGTTTGACAACATGTTTAATAAATA	NM_001145	RefSeq	chr14	+	20684176	20694186	ANG	283	angiogenin, ribonuclease, RNase A family, 5, transcript variant 1	GO:0005515|GO:0017148|GO:0090305|GO:0009303|GO:0050714|GO:0005634|GO:0019843|GO:0001556|GO:0007202|GO:0005615|GO:0032431|GO:0030426|GO:0001541|GO:0007154|GO:0032311|GO:0032148|GO:0043025|GO:0030041|GO:0006651|GO:0009725|GO:0008201|GO:0070062|GO:0042277|GO	.	NA	-	.	NA	NA	NA	NA	NA	NA	NA	NA	NA
LNCV6_108377_PI430048170	0.00199248	10.106	10.7025	10.2361	13.0504	11.7312	11.7516	P	P	P	P	P	6.81277	8.21094	9.90115	8.38161	6.68395	P	P	P	P	P	LNCV6_108377_PI430048170	mRNA	GGGCATCGTGGAGCTTTTGGTGTCCTTGGGTGCTGATGTCAATGCTCAGGAGCCCTGTAA	NM_020529	RefSeq	chr14	-	35401509	35404754	NFKBIA	4792	nuclear factor of kappa light polypeptide gene enhancer in B-cells inhibitor, alpha	GO:0005515|GO:0042994|GO:0032403|GO:0042802|GO:0002756|GO:0031072|GO:0002755|GO:0042127|GO:0031663|GO:0031625|GO:0000060|GO:0033256|GO:0045746|GO:0038124|GO:0010745|GO:0038123|GO:0034134|GO:0070431|GO:0002224|GO:0043392|GO:0032270|GO:0045087|GO:0008139|GO	.	NA	-	.	NA	NA	NA	NA	NA	NA	NA	NA	NA
LNCV6_132816_PI430048170	5.32114e-05	5.70215	8.0001	8.50164	7.81783	8.16167	7.13307	P	P	P	P	P	5.51011	5.76484	4.65266	5.94619	5.17436	P	A	A	P	A	LNCV6_132816_PI430048170	mRNA	GTTGGAAGAAAAAAGAGAGAATTTCTTTTGGGCAGTGAAAATAAAGCAGTTAACAGTCCT	NM_182552	RefSeq	chr6	-	169457207	169702063	WDR27	253769	WD repeat domain 27, transcript variant 1	GO:0005654	.	NA	-	.	NA	NA	NA	NA	NA	NA	NA	NA	NA
LNCV6_134551_PI430048170	0.000350466	15.9695	10.4614	10.2644	7.9683	10.5904	10.2769	P	P	P	P	P	6.38044	6.93679	5.25684	5.82725	5.76513	P	A	A	P	A	LNCV6_134551_PI430048170	mRNA	AGCCGCTTCCATTTTCTATACTCGAACCAAACAGCAATAAAGCAGTAACCAAGGAAAAAA	NM_006497	RefSeq	chr17	+	2055098	2059687	HIC1	3090	hypermethylated in cancer 1, transcript variant 1	GO:0005515|GO:0006355|GO:0003700|GO:0008630|GO:0042826|GO:0030178|GO:0007275|GO:0000122|GO:0046872|GO:0006351|GO:0043565|GO:0005737|GO:0043517|GO:0005654|GO:0016055|GO:0000785	.	NA	-	.	NA	NA	NA	NA	NA	NA	NA	NA	NA
LNCV6_137589_PI430048170	0.000345766	9.74103	11.333	10.4387	11.5512	10.7507	10.6284	P	P	P	P	P	6.49668	7.06127	8.46201	8.50306	6.85158	P	A	P	P	P	LNCV6_137589_PI430048170	mRNA	CAAATTGCTTGTACAATTTGAAATGGGCCTCAATGGTACTTCAAACCTTTTGATTATTCC	NM_015035	RefSeq	chr20	-	41178448	41300099	ZHX3	23051	zinc fingers and homeoboxes 3	GO:0005515|GO:0003700|GO:0046982|GO:0003714|GO:0005634|GO:0000122|GO:0003677|GO:0006351|GO:0030154|GO:0042803|GO:0046872|GO:0045669|GO:0005654|GO:0045892	.	NA	-	.	NA	NA	NA	NA	NA	NA	NA	NA	NA
LNCV6_129634_PI430048170	0.000582971	12.0587	8.92546	9.18476	8.67367	9.09067	8.65667	P	P	P	P	P	3.70899	5.58232	5.4877	4.60347	6.14883	A	A	A	A	A	LNCV6_129634_PI430048170	mRNA	CTGTTACAAATGAGTCATGACATCATACTGTAATAAAAGCAGCTTGTTTTCTGCTTGAAC	NM_024658	RefSeq	chr14	-	24180218	24188918	IPO4	79711	importin 4, transcript variant 1	GO:0043234|GO:0005737|GO:0000790|GO:0016020|GO:0005643|GO:0008536|GO:0006335|GO:0006336|GO:0015031|GO:0006886	.	NA	-	.	NA	NA	NA	NA	NA	NA	NA	NA	NA
LNCV6_109619_PI430048170	3.06092e-05	5.08007	13.6591	13.6567	13.7813	13.5346	13.3895	P	P	P	P	P	11.0237	11.0928	11.6363	11.5925	10.7903	P	P	P	P	P	LNCV6_109619_PI430048170	mRNA	GAAAGCACGTTCCAGCCACCAGGAGGCCACCTATTGTTTCAAAATAAAGACTGGGTTCCT	NM_001199629	RefSeq	chr12	+	56152419	56157987	MYL6B	140465	myosin, light chain 6B, alkali, smooth muscle and non-muscle, transcript variant 1	GO:0005515|GO:0030049|GO:0005509|GO:0016459|GO:0005829|GO:0003774|GO:0006936|GO:0016461|GO:0007519|GO:0008152|GO:0005859|GO:0008307|GO:0070062	.	NA	-	.	NA	NA	NA	NA	NA	NA	NA	NA	NA
LNCV6_142920_PI430048170	6.90324e-06	12.2183	9.5977	9.53779	8.65372	9.7699	9.59077	P	P	P	P	P	6.04502	6.09512	6.17447	4.75649	5.86109	P	A	P	A	A	LNCV6_142920_PI430048170	mRNA	ACTGTATTAACTCTCGAGGAGTTTCCTCACCAATAAACAGACAACCTCAACTGCCAGTGC	NM_033386	RefSeq	chr22	+	37906147	37942458	MICALL1	85377	MICAL-like 1	GO:0005515|GO:0005802|GO:0070300|GO:0017137|GO:0005770|GO:0032458|GO:0097320|GO:0006898|GO:0031175|GO:0042802|GO:0006897|GO:0006612|GO:0031902|GO:0036010|GO:0008270|GO:0055038|GO:0005769|GO:0019898	.	NA	-	.	NA	NA	NA	NA	NA	NA	NA	NA	NA
LNCV6_141999_PI430048170	0.000774265	4.58045	9.24794	9.02795	9.26064	9.26674	8.88609	P	P	P	P	P	7.10988	5.86281	7.08817	7.51636	6.68536	P	A	P	P	P	LNCV6_141999_PI430048170	mRNA	GGGGGATTGTTTTTTGTAAAAATGTCATTATCAGGTCACATAAATCTGCCTTTATGTTGC	NM_006322	RefSeq	chr13_KI270838v1_alt	-	285974	305687	TUBGCP3	10426	tubulin, gamma complex associated protein 3, transcript variant 1	GO:0005515|GO:0005827|GO:0005813|GO:0043015|GO:0005814|GO:0005819|GO:0005829|GO:0007338|GO:0005737|GO:0016020|GO:0005198|GO:0000086|GO:0007020|GO:0005200|GO:0000278	.	NA	-	.	NA	NA	NA	NA	NA	NA	NA	NA	NA
LNCV6_134026_PI430048170	1.9578e-08	8.00535	10.0359	10.1828	9.6229	10.0248	9.93472	P	P	P	P	P	7.09	7.06461	6.77168	7.18663	6.67483	P	A	P	P	P	LNCV6_134026_PI430048170	mRNA	CTGGCGAAAATGTAGGCAAAGTAGCTTCCAGTTTTAGAATAAATAACCATTTGGATTGAA	NM_001079559	RefSeq	chr11	-	62712624	62727385	HNRNPUL2	221092	heterogeneous nuclear ribonucleoprotein U-like 2	GO:0008150|GO:0016020|GO:0005634	.	NA	-	.	NA	NA	NA	NA	NA	NA	NA	NA	NA
LNCV6_58681_PI430048170	0.0275372	2.07976	6.90002	7.82611	7.22226	7.6967	6.72207	P	P	P	P	P	7.16558	5.04707	6.21232	6.39774	5.74835	P	A	P	P	A	LNCV6_58681_PI430048170	mRNA	AAGACTTTACTTTCACCATACCAGATGTAGAGGACTCAAGTCAGAGACCAGATCAGGGAC	NM_007244	RefSeq	chr12_KI270904v1_alt	-	44554	48182	PRR4	11272	proline rich 4 (lacrimal), transcript variant 2	GO:0001895|GO:0007601|GO:0005615	.	NA	-	.	NA	NA	NA	NA	NA	NA	NA	NA	NA
LNCV6_141518_PI430048170	4.85888e-05	5.9335	10.1378	9.80795	8.96759	9.58677	10.3437	P	P	P	P	P	6.5856	7.94058	7.16435	7.24	7.10432	P	P	P	P	P	LNCV6_141518_PI430048170	mRNA	CAGTTGACTGTGTAGCTCTTGCCTGGCATTAAAGCATGTTTTTGGTTTAACATGAAAAAA	NM_001040630	RefSeq	chr8	-	101686541	102124907	NCALD	83988	neurocalcin delta, transcript variant 7	GO:0019722|GO:0043014|GO:0005509|GO:0007268|GO:0003779|GO:0005829|GO:0003073|GO:0005622|GO:0015631|GO:0030276|GO:0030130|GO:0016192|GO:0070062	.	NA	-	.	NA	NA	NA	NA	NA	NA	NA	NA	NA
LNCV6_128279_PI430048170	0.00679883	4.45158	7.15778	7.71647	6.81835	8.39998	7.04601	P	P	P	P	P	3.26234	4.82369	6.13777	5.84505	5.47356	A	A	P	P	A	LNCV6_128279_PI430048170	mRNA	CCTTGCTGCCATGTGGATGCTGTTGTGATTGCTGTTTGTATATTATCAAAATGTTTTTAT	NM_018154	RefSeq	chr19	-	14119508	14136628	ASF1B	55723	anti-silencing function 1B histone chaperone	GO:0005515|GO:0000790|GO:0006355|GO:0006335|GO:0006336|GO:0007275|GO:0007283|GO:0006351|GO:0030154|GO:0042393|GO:0043234|GO:0005654|GO:0016568	.	NA	-	.	NA	NA	NA	NA	NA	NA	NA	NA	NA
LNCV6_122264_PI430048170	0.000416016	0.177361	7.43676	5.46181	6.17379	6.91391	6.46843	P	P	P	P	P	8.408	9.85915	9.20159	8.47791	9.22352	P	P	P	P	P	LNCV6_122264_PI430048170	mRNA	AACAGTATTTATGAATACATCCATCCTTCTGACCACGATGAGATGACCGCTGTCCTCACG	NM_005069	RefSeq	chr21	+	36699132	36749917	SIM2	6493	single-minded family bHLH transcription factor 2, transcript variant SIM2	GO:0009880|GO:0007165|GO:0003700|GO:0046982|GO:0030324|GO:0005654|GO:0004871|GO:0000122|GO:0003677|GO:0030154|GO:0006351|GO:0007399	.	NA	-	.	NA	NA	NA	NA	NA	NA	NA	NA	NA
LNCV6_132329_PI430048170	0.000190554	4.64218	9.62894	9.12733	8.4891	9.4872	8.77448	P	P	P	P	P	6.76323	6.84091	7.1776	7.08674	6.8253	P	A	P	P	P	LNCV6_132329_PI430048170	mRNA	CCTTTTGGGATGTGGGAAAGGTTTGGTGGGAGTTGTTATATTTATCTGTAATATTTCTTT	NM_152484	RefSeq	chr19	-	37411157	37467437	ZNF569	148266	zinc finger protein 569	GO:0006355|GO:0005634|GO:0003677|GO:0046872|GO:0006351	.	NA	-	.	NA	NA	NA	NA	NA	NA	NA	NA	NA
LNCV6_139643_PI430048170	1.50992e-06	17.2167	12.3481	12.1707	12.3133	12.3545	11.9066	P	P	P	P	P	7.71913	8.55902	8.47282	7.8659	7.76141	P	P	P	P	P	LNCV6_139643_PI430048170	mRNA	GGTATTTCAGAAGGTCATCAGATTGTGAGACTGCTTCCTTGAAACATTTTTGTGCTATTG	NM_006310	RefSeq	chr17	+	47531077	47623276	NPEPPS	9520	aminopeptidase puromycin sensitive	GO:0000209|GO:0002474|GO:0004177|GO:0006508|GO:0071456|GO:0008270|GO:0005634|GO:0008237|GO:0070062|GO:0005829	.	NA	-	.	NA	NA	NA	NA	NA	NA	NA	NA	NA
LNCV6_145111_PI430048170	0.000411325	46.2225	17.808	16.7922	13.9055	17.4758	17.1292	P	P	P	P	P	12.8305	9.89703	9.76611	9.40268	12.2911	P	P	P	P	P	LNCV6_145111_PI430048170	mRNA	CTTTTGGTGAAAGCTGAGAACTCCTGACTGTAACATATTCTGTATGAACTTTATCTAAAG	NM_001275	RefSeq	chr14_KI270847v1_alt	+	37661	49856	CHGA	1113	chromogranin A (parathyroid secretory protein 1), transcript variant 1	GO:0048471|GO:0008217|GO:0005576|GO:0030141|GO:0030658	.	NA	-	.	NA	NA	NA	NA	NA	NA	NA	NA	NA
LNCV6_140307_PI430048170	6.13037e-06	20.3798	11.8651	11.7717	11.4104	12.5862	11.5386	P	P	P	P	P	7.72295	6.42227	7.71392	8.17935	7.11901	P	A	P	P	P	LNCV6_140307_PI430048170	mRNA	ACTTGAGCTTAAACTGACAACCTGGATGTAAATAGGAGCCTTTCTACTGGTTTATTTAAT	NM_024923	RefSeq	chr3	-	13316229	13420319	NUP210	23225	nucleoporin 210kDa	GO:0007077|GO:0010467|GO:0031965|GO:0005975|GO:0019083|GO:0019221|GO:0019058|GO:0044281|GO:0005635|GO:0015031|GO:0055085|GO:0010827|GO:0008645|GO:0015758|GO:0016020|GO:0005643|GO:0046983|GO:0005789|GO:0009405|GO:0016032|GO:0051028|GO:0000278	.	NA	-	.	NA	NA	NA	NA	NA	NA	NA	NA	NA
LNCV6_57864_PI430048170	0.00179887	0.0972981	5.16896	4.07882	4.79385	5.25141	5.21294	P	P	P	P	P	7.5858	9.68238	6.80642	7.35251	8.28584	P	P	P	P	P	LNCV6_57864_PI430048170	mRNA	TATCATCTCCCAGAAGCGGCTGGGCTGCAATGGGCTGGGCTTCTCAGACCTGCCAGGGAA	NM_002599	RefSeq	chr11	-	72576139	72674453	PDE2A	5138	phosphodiesterase 2A, cGMP-stimulated, transcript variant 1	GO:0005515|GO:0030424|GO:0048471|GO:0005886|GO:0005783|GO:0004118|GO:0030818|GO:0006626|GO:0071560|GO:0046069|GO:0005634|GO:0019934|GO:0046872|GO:0042803|GO:0030425|GO:0005829|GO:0005737|GO:0030552|GO:0030553|GO:0061028|GO:0005759|GO:0008144|GO:0033159|GO	.	NA	-	.	NA	NA	NA	NA	NA	NA	NA	NA	NA
LNCV6_137734_PI430048170	1.42319e-08	11.7472	10.1521	10.6405	10.3862	10.4792	10.2185	P	P	P	P	P	6.96036	7.07676	6.87032	6.74274	6.42613	P	A	P	P	P	LNCV6_137734_PI430048170	mRNA	CCCAGGATATGGTGTTCATTTTATGATATTACGCAGGATGATGTATTGAGTAAAATCAGT	NM_130809	RefSeq	chr5	+	127517608	127555088	PRRC1	133619	proline-rich coiled-coil 1, transcript variant 2	GO:0005794	.	NA	-	.	NA	NA	NA	NA	NA	NA	NA	NA	NA
LNCV6_126850_PI430048170	0.000427238	0.159781	8.86254	9.50029	9.37613	8.72207	9.18695	P	P	P	P	P	11.1457	11.6911	12.0318	10.8509	12.6187	P	P	P	P	M	LNCV6_126850_PI430048170	mRNA	GCTTTCTCCCCCTAAGAGAATATTTCAAGTATTTTTCAACAGAACTCACTTCCTCTTTAT	NM_013369	RefSeq	chr21	-	44246338	44262216	DNMT3L	29947	DNA (cytosine-5-)-methyltransferase 3-like, transcript variant 1	GO:0005515|GO:0010467|GO:0005634|GO:0007283|GO:0043085|GO:0046872|GO:0005829|GO:0006306|GO:0032776|GO:0006349|GO:0040029|GO:0008047|GO:0019899|GO:0045892	.	NA	-	.	NA	NA	NA	NA	NA	NA	NA	NA	NA
LNCV6_145369_PI430048170	0.0136131	0.165975	5.42538	5.06815	4.85283	4.53695	5.37643	P	P	P	P	P	6.21508	9.1707	6.63172	6.47808	7.54217	P	P	P	P	P	LNCV6_145369_PI430048170	mRNA	ATTAACAGCAATACAGACAACAATCTTGCAGTCTACGACCTCTCTCGGGATATTTTAAAT	NM_001017978	RefSeq	chrX	-	116461685	116463033	CT83	203413	cancer/testis antigen 83	GO:0005886|GO:0005634|GO:0016021	.	NA	-	.	NA	NA	NA	NA	NA	NA	NA	NA	NA
LNCV6_128240_PI430048170	8.88638e-05	5.46781	9.00365	8.93278	9.31826	8.68444	8.80876	P	P	P	P	P	5.98989	6.63158	6.53084	7.15643	5.89312	P	A	P	P	A	LNCV6_128240_PI430048170	mRNA	CTTCTCAACAAGAAAAACTTAAATCCGTCGTGCCCAAATATAGTTGTGCTTTTATTTCCA	NM_004283	RefSeq	chr19	-	11322045	11339668	RAB3D	9545	RAB3D, member RAS oncogene family	GO:0030133|GO:0009306|GO:0005886|GO:0003924|GO:0005525|GO:0072659|GO:0006886|GO:0016079|GO:0006904|GO:0008021|GO:0042588|GO:0005739|GO:0031489|GO:0018125|GO:0051020|GO:0017157|GO:0032482|GO:0019003|GO:0070062|GO:0030667|GO:0005768	.	NA	-	.	NA	NA	NA	NA	NA	NA	NA	NA	NA
LNCV6_144797_PI430048170	0.00162937	8.55747	6.01205	7.53501	8.03055	6.58455	6.49647	P	P	P	P	P	2.77832	3.65373	4.0817	2.09991	5.35299	A	A	A	A	A	LNCV6_144797_PI430048170	mRNA	AGTGGTCATATATATCACCAACTATGGATATCAAAAAGTTGGGGTCACATCAGTGCTATT	NM_001292003	RefSeq	chr4	-	87160103	87220268	KLHL8	57563	kelch-like family member 8, transcript variant 1	GO:0016567|GO:0042787|GO:0031463|GO:0005654	.	NA	-	.	NA	NA	NA	NA	NA	NA	NA	NA	NA
LNCV6_144508_PI430048170	3.29932e-05	7.55034	9.85493	8.91119	9.57496	8.74487	8.80597	P	P	P	P	P	5.66797	7.20717	5.97534	5.98165	6.30029	P	P	P	P	A	LNCV6_144508_PI430048170	mRNA	ACAGAGTTCAGCAATTTTGATTAAATTAAGACTTGGGGGTGAAACTTTCCAGTTTACTGA	NM_004184	RefSeq	chr14	-	100333787	100375590	WARS	7453	tryptophanyl-tRNA synthetase, transcript variant 1	GO:0005515|GO:0010467|GO:0008285|GO:0045765|GO:0005634|GO:0001525|GO:0005524|GO:0006412|GO:0005829|GO:0006418|GO:0006436|GO:0004830|GO:0005737|GO:0070062	.	NA	-	.	NA	NA	NA	NA	NA	NA	NA	NA	NA
LNCV6_134109_PI430048170	2.00358e-07	7.71672	11.8476	11.5439	11.6865	12.0114	11.7486	P	P	P	P	P	8.39989	8.76139	8.99313	9.10372	8.78489	P	P	P	P	P	LNCV6_134109_PI430048170	mRNA	CACAGCAATAAAAGCTTCCCCCTGATATCCATCCCTTTGTAGTTTGAACAAATATATTTA	NM_020898	RefSeq	chr12	-	53711117	53727523	CALCOCO1	57658	calcium binding and coiled-coil domain 1, transcript variant 1	GO:0003712|GO:0005515|GO:0000790|GO:0044212|GO:0008013|GO:0003713|GO:0005634|GO:0008022|GO:0006351|GO:0043231|GO:0043565|GO:0007165|GO:0005737|GO:0030374|GO:0030518|GO:0045944|GO:0003682|GO:0045893|GO:0016055|GO:0070016	.	NA	-	.	NA	NA	NA	NA	NA	NA	NA	NA	NA
LNCV6_138561_PI430048170	0.000103783	6.22098	11.515	11.4507	11.6405	11.443	11.4691	P	P	P	P	P	8.37073	9.29481	8.87305	8.38813	9.16449	P	P	P	P	P	LNCV6_138561_PI430048170	mRNA	TGAAAGAAACCGTCTTTGCGTTACACCCGAGTCTGCCTCTCGGAGCAGGGAGCTCACCTT	NM_001300900	RefSeq	chr16	-	1771894	1773139	MRPS34	65993	mitochondrial ribosomal protein S34, transcript variant 1	GO:0070124|GO:0005739|GO:0070125|GO:0070126|GO:0032543|GO:0006996|GO:0005743|GO:0005840	.	NA	-	.	NA	NA	NA	NA	NA	NA	NA	NA	NA
LNCV6_129740_PI430048170	7.71277e-05	9.35145	8.19348	8.97119	9.19782	8.58207	8.12551	P	P	P	P	P	4.53784	4.94164	6.51828	5.14655	5.23146	A	A	P	P	A	LNCV6_129740_PI430048170	mRNA	GTGATTTTTGCCATCAAAATAAAAATTTGAGACTCGTTAACCGAAGTCCACGCCAAAAAA	NM_001033549	RefSeq	chr19	+	17267375	17279353	BABAM1	29086	BRISC and BRCA1 A complex member 1, transcript variant 1	GO:0005515|GO:0070531|GO:0005737|GO:0070552|GO:0070536|GO:0010212|GO:0031572|GO:0005654|GO:0005634|GO:0045739|GO:0016568|GO:0006302	.	NA	-	.	NA	NA	NA	NA	NA	NA	NA	NA	NA
LNCV6_143925_PI430048170	0.0152052	5.53283	7.87797	8.74801	8.6484	8.23622	7.60362	P	P	P	P	P	6.21398	2.61299	6.26276	6.69872	4.41893	P	A	P	P	A	LNCV6_143925_PI430048170	mRNA	GGTCTAGACCATCAGATAGATTTATTCAAATATTTTCTGGGAACCTTTATGGGTAGAACA	NM_001039697	RefSeq	chr9	+	15422783	15461629	SNAPC3	6619	small nuclear RNA activating complex, polypeptide 3, 50kDa	GO:0010467|GO:0006355|GO:0009301|GO:0006366|GO:0005730|GO:0005654|GO:0005634|GO:0006383|GO:0003677	.	NA	-	.	NA	NA	NA	NA	NA	NA	NA	NA	NA
LNCV6_136195_PI430048170	0.000180065	6.67985	11.0945	10.4202	11.1254	11.2286	11.0362	P	P	P	P	P	8.31807	7.32576	8.87557	8.64155	7.58416	P	P	P	P	P	LNCV6_136195_PI430048170	mRNA	GGCTACCACTGTGGTCGCGTGCTACAGGTTTGACAAAAAGATATCATGTTTCGATTTTTT	NM_006999	RefSeq	chr5	+	6714604	6757048	PAPD7	11044	PAP associated domain containing 7, transcript variant 1	GO:0007076|GO:0003887|GO:0042493|GO:0005634|GO:0003677|GO:0046872|GO:0006302|GO:0004652|GO:0043221|GO:0005737|GO:0071897|GO:0007062|GO:0005654|GO:0051301	.	NA	-	.	NA	NA	NA	NA	NA	NA	NA	NA	NA
LNCV6_136307_PI430048170	0.0016942	18.3379	7.70649	8.24081	8.00643	7.7387	7.60153	P	P	P	P	P	2.70597	4.83044	2.07356	4.47374	1.45538	A	A	A	A	A	LNCV6_136307_PI430048170	mRNA	GATTTACTTTGCTGTACAGTAGAGTACTTTCCATTTTCTGGAATGTTAGATGAGTGATGT	NM_001144989	RefSeq	chr19	-	57869378	57889074	ZNF814	730051	zinc finger protein 814	GO:0005622|GO:0006355|GO:0003700|GO:0003676|GO:0046872	.	NA	-	.	NA	NA	NA	NA	NA	NA	NA	NA	NA
LNCV6_82254_PI430048170	0.0027868	0.443391	6.39877	6.46235	6.45465	6.28407	5.64233	P	P	P	P	P	7.0967	7.83247	7.27579	6.83964	7.91337	P	P	P	P	P	LNCV6_82254_PI430048170	mRNA	CACCTTCTCCAGTCTCTCTTCGGACAGCCAGTAATTCCCGGGCAAGGCCAGAGACTTCAA	NM_001129826	RefSeq	chrX	+	152759217	152760222	CSAG3	NA	CSAG family, member 3, transcript variant 1	NA	.	NA	-	.	NA	NA	NA	NA	NA	NA	NA	NA	NA
LNCV6_133968_PI430048170	0.000890744	6.46644	8.74446	6.90358	7.55987	7.79825	7.635	P	P	P	P	P	4.79185	6.11176	5.63944	4.07448	3.96638	A	A	A	A	A	LNCV6_133968_PI430048170	mRNA	CCATTGTGCCTTATGCCAATAATTCAATTGCTGCAAACACCAATAAAGATTGATTCATGG	NM_152792	RefSeq	chr2	-	69960090	69962265	ASPRV1	151516	aspartic peptidase, retroviral-like 1	GO:0016485|GO:0006508|GO:0043588|GO:0016021|GO:0004190	.	NA	-	.	NA	NA	NA	NA	NA	NA	NA	NA	NA
LNCV6_138770_PI430048170	0.0155567	7.90277	8.48399	7.38804	8.26784	7.98587	7.00856	P	P	P	P	P	6.22484	1.33071	1.32467	6.00209	3.31736	P	A	A	P	A	LNCV6_138770_PI430048170	mRNA	CCTGGTTAGAGGCATAAAGACCTTTTTTCACCGTTACCTAATTTTTTCCCCTTTCAAGAA	NM_020993	RefSeq	chr12	+	122021885	122062044	BCL7A	605	B-cell CLL/lymphoma 7A, transcript variant 1	GO:0003674|GO:0005575|GO:0045892	.	NA	-	.	NA	NA	NA	NA	NA	NA	NA	NA	NA
LNCV6_131099_PI430048170	0.0179535	2.19366	5.69888	6.18418	6.46349	5.99634	6.04707	P	P	P	P	P	4.21018	5.77478	5.09995	3.84448	5.10348	A	A	A	A	A	LNCV6_131099_PI430048170	mRNA	GCCACTAGCTTGATTTTCTTTCTCCTCTGATTTCAGTTCACTGTTCAGTTTAGCATTAAA	NM_001172303	RefSeq	chr10	+	27154823	27186919	MASTL	84930	microtubule associated serine/threonine kinase-like, transcript variant 1	GO:0005813|GO:0005634|GO:0005524|GO:0032154|GO:0034048|GO:0006974|GO:0005737|GO:0007067|GO:0004674|GO:0016301|GO:0000086|GO:0051726|GO:0005654|GO:0006468|GO:0000278|GO:0051721|GO:0051301	.	NA	-	.	NA	NA	NA	NA	NA	NA	NA	NA	NA
LNCV6_133011_PI430048170	0.00010751	11.9353	10.1237	8.64693	9.60888	9.75985	10.6806	P	P	P	P	P	4.84377	6.60513	6.54863	6.98429	5.81616	A	A	P	P	A	LNCV6_133011_PI430048170	mRNA	GCCTGTATTTGTATGCAAAATGTCCTCTATCTGCTATTAAAGAAAAGCTACGTAAAACAC	NM_007124	RefSeq	chr6	+	144291736	144853034	UTRN	7402	utrophin	GO:0005515|GO:0031594|GO:0030054|GO:0019901|GO:0005886|GO:0031527|GO:0003779|GO:2000649|GO:0030175|GO:0043234|GO:0005737|GO:0005178|GO:0006936|GO:0007517|GO:0016010|GO:0016020|GO:0045211|GO:0017166|GO:0005654|GO:0008270|GO:0005856|GO:0070938|GO:0001954|GO	.	NA	-	.	NA	NA	NA	NA	NA	NA	NA	NA	NA
LNCV6_126974_PI430048170	0.010466	9.19332	8.14417	7.74072	7.35388	7.34853	7.10876	P	P	P	P	P	4.41839	1.35438	5.35831	5.21218	1.34611	A	A	A	P	A	LNCV6_126974_PI430048170	mRNA	CCTATGCTGCATTTATTGAAAGTTACAAGATTTAACCAGAAGTTTTTCCTCCATACTGGT	NM_020205	RefSeq	chr1	-	149940329	150010737	OTUD7B	56957	OTU deubiquitinase 7B	GO:0071108|GO:0005515|GO:0004843|GO:0032717|GO:0005634|GO:0000122|GO:1900181|GO:0003677|GO:0035871|GO:0002385|GO:0005737|GO:0070536|GO:0006508|GO:0008270|GO:0008234|GO:0070530|GO:0043124	.	NA	-	.	NA	NA	NA	NA	NA	NA	NA	NA	NA
LNCV6_127268_PI430048170	0.00335237	16.9036	9.38611	12.2341	10.3212	10.9264	11.8286	P	P	P	P	P	5.47731	3.62831	7.35833	7.82252	8.14574	A	A	P	P	P	LNCV6_127268_PI430048170	mRNA	CCTGTTATGCTTACAAAATGGTGATGGCTTATGGAAGGCTGTTAAATTAATATTCCTGTT	NM_145244	RefSeq	chr4	-	100185869	100190498	DDIT4L	115265	DNA-damage-inducible transcript 4-like	GO:0005737|GO:0009968	.	NA	-	.	NA	NA	NA	NA	NA	NA	NA	NA	NA
LNCV6_137893_PI430048170	1.59345e-06	8.28533	10.6409	10.7507	11.2569	11.0446	10.9358	P	P	P	P	P	8.31931	7.87677	8.07234	7.33277	7.66223	P	P	P	P	P	LNCV6_137893_PI430048170	mRNA	GCACTCACTCTTGAAGGCACACACATACACATATTTTCAGTGAAATATATTCTGACTTTT	NM_145047	RefSeq	chr1	-	36417905	36450485	OSCP1	127700	organic solute carrier partner 1, transcript variant 1	GO:0009925|GO:0006810	.	NA	-	.	NA	NA	NA	NA	NA	NA	NA	NA	NA
LNCV6_140109_PI430048170	2.37017e-05	21.6297	11.8942	11.1844	11.9777	10.957	10.8077	P	P	P	P	P	6.49925	8.09087	7.02822	5.79251	6.58111	P	P	P	P	P	LNCV6_140109_PI430048170	mRNA	TAAGGTGTGATTATCTTTCCCTGTCCATGTGCTTATTGAAAGAAGATAGTGAACAAATGA	NM_005570	RefSeq	chr18	-	59327823	59359276	LMAN1	3998	lectin, mannose-binding, 1	GO:0005515|GO:0005537|GO:0030017|GO:0046872|GO:0006457|GO:0033116|GO:0007030|GO:0032527|GO:0044220|GO:0018279|GO:0070062|GO:0012507|GO:0005793|GO:0010638|GO:0006888|GO:0016020|GO:0000139|GO:0007596|GO:0034498|GO:0005789|GO:0016021|GO:0051082|GO:0007029|GO	.	NA	-	.	NA	NA	NA	NA	NA	NA	NA	NA	NA
LNCV6_133094_PI430048170	0.0101033	5.01062	5.79671	6.94669	5.70212	6.61821	6.49764	P	P	P	P	P	2.12527	2.14322	2.02404	3.34117	5.92508	A	A	A	A	A	LNCV6_133094_PI430048170	mRNA	GTCTGAAGTCATTCAGAAGTGGTTTGAGGTTTCTGTTTTTTGGTGGTTTTTGTTTGTTTT	NM_000909	RefSeq	chr4	-	163323964	163332795	NPY1R	4886	neuropeptide Y receptor Y1	GO:0005515|GO:0007631|GO:0005886|GO:0007193|GO:0019233|GO:0003151|GO:0004983|GO:0005887|GO:0007187|GO:0007218|GO:0040014|GO:0008217|GO:0001602|GO:0001601|GO:0006006|GO:0007626	.	NA	-	.	NA	NA	NA	NA	NA	NA	NA	NA	NA
LNCV6_9356_PI430048170	0.00510254	12.8902	7.85917	8.43856	8.72765	8.3504	8.15422	P	P	P	P	P	5.28259	3.01588	4.88011	5.53042	1.35382	A	A	A	P	A	LNCV6_9356_PI430048170	mRNA	TCCCAGGACTATTTTATCTTAAACTTAGCAGAGAGGATTTTCTGTCATGGAAAAAGCTTG	NM_001172702	RefSeq	chr14	+	60981113	61083733	SLC38A6	145389	solute carrier family 38, member 6, transcript variant 1	GO:0015171|GO:0005887|GO:0006814|GO:0003333	.	NA	-	.	NA	NA	NA	NA	NA	NA	NA	NA	NA
LNCV6_139466_PI430048170	4.17204e-06	6.27168	9.28345	10.126	9.78358	9.59782	9.26438	P	P	P	P	P	6.54413	7.39097	7.06598	7.24195	6.54139	P	P	P	P	P	LNCV6_139466_PI430048170	mRNA	GAGGGTAAGGGGTTGTGAGTTGTGTCCTGTATGTTTAGGATGGTATTGTTATTTATTAAA	NM_013300	RefSeq	chr12	+	110468426	110490387	FAM216A	29902	family with sequence similarity 216, member A	NA	.	NA	-	.	NA	NA	NA	NA	NA	NA	NA	NA	NA
LNCV6_129595_PI430048170	0.0184997	3.29192	5.78753	6.5053	6.16458	5.88594	5.577	P	P	P	P	P	4.72505	3.66307	3.06629	5.52938	2.30834	A	A	A	P	A	LNCV6_129595_PI430048170	mRNA	ACATCTGGAGTTGGGACTTTGTTCACTTTCAATCTAAGAAAACTATGCGTAAAATATGTC	NM_152420	RefSeq	chr9	-	74982956	75028394	C9orf41	138199	chromosome 9 open reading frame 41	NA	.	NA	-	.	NA	NA	NA	NA	NA	NA	NA	NA	NA
LNCV6_62550_PI430048170	0.00382008	6.76636	12.2154	11.767	11.9456	12.2112	12.265	P	P	P	P	P	9.07906	7.44858	9.83902	10.3636	8.12999	P	P	P	P	P	LNCV6_62550_PI430048170	mRNA	CTCCACAGTGGCTTCCGACTCAGGCTCCAATGGACCAAATAAAAGCGTTTTGTTTTGTAA	NM_005632	RefSeq	chr16	+	527855	554636	CAPN15	6650	calpain 15	GO:0006355|GO:0005737|GO:0004198|GO:0003700|GO:0006508|GO:0008270|GO:0008233|GO:0008234	.	NA	-	.	NA	NA	NA	NA	NA	NA	NA	NA	NA
LNCV6_142294_PI430048170	0.000458053	33.4064	8.99145	6.03489	5.54982	7.47384	7.5927	P	P	P	P	P	2.95399	3.26755	2.22943	2.35145	1.33832	A	A	A	A	A	LNCV6_142294_PI430048170	mRNA	GTATGCCAGCAAAATGTGAGCTCTGTATTTTTTGGCATTCTTATGTTTGGGTTTAATAAG	NM_001282192	RefSeq	chr14	+	20684212	20700602	RNASE4	6038	ribonuclease, RNase A family, 4, transcript variant 4	GO:0006379|GO:0005576|GO:0004522|GO:0003676|GO:0070062|GO:0009267	.	NA	-	.	NA	NA	NA	NA	NA	NA	NA	NA	NA
LNCV6_128821_PI430048170	2.89625e-05	6.04992	11.2217	10.9582	10.6095	11.1836	11.0452	P	P	P	P	P	7.71365	8.09697	8.68381	8.44575	8.88258	P	P	P	P	P	LNCV6_128821_PI430048170	mRNA	CAGCAAGTCTTCCAAACTGTATATGATGCATCCTGTCTCCATGTGTAATATATTTTAATG	NM_005540	RefSeq	chr1	-	37860696	37947057	INPP5B	3633	inositol polyphosphate-5-phosphatase, 75kDa, transcript variant 1	GO:0005515|GO:0051056|GO:0005793|GO:0005794|GO:0052658|GO:0043647|GO:0005886|GO:0007264|GO:0070613|GO:0044281|GO:0007283|GO:0030317|GO:0001701|GO:0046872|GO:0005829|GO:0004439|GO:0005737|GO:0016020|GO:0031901|GO:0046856|GO:0030670|GO:0016021	.	NA	-	.	NA	NA	NA	NA	NA	NA	NA	NA	NA
LNCV6_140231_PI430048170	0.022162	6.93944	7.95745	9.55907	7.3815	8.48896	8.56424	P	P	P	P	P	5.44607	1.26068	6.97726	5.92049	5.40302	A	A	P	P	A	LNCV6_140231_PI430048170	mRNA	CCTGGGTGTTACCCATGTACTGAAAATGAACTTTTACCAACATGGCTAAAAAATTAAAAC	NM_025165	RefSeq	chr15	-	43772599	43777304	ELL3	80237	elongation factor RNA polymerase II-like 3	GO:2000179|GO:0006368|GO:0006354|GO:0006366|GO:0005730|GO:0010717|GO:0005634|GO:0007283|GO:0008023|GO:0035326|GO:0048863|GO:0032786|GO:0050769|GO:0045944|GO:0042795|GO:0005654	.	NA	-	.	NA	NA	NA	NA	NA	NA	NA	NA	NA
LNCV6_144264_PI430048170	7.63677e-05	11.7746	8.5086	8.59916	7.71179	8.3211	7.64799	P	P	P	P	P	3.15186	5.04727	5.03211	4.59139	4.75945	A	A	A	A	A	LNCV6_144264_PI430048170	mRNA	CATAGCTATGGCATATTCTTCTACTATTCCTATTATACCACTTACCAGCTTACTCGAAAA	NM_022773	RefSeq	chr16	-	853635	970984	LMF1	64788	lipase maturation factor 1, transcript variant 1	GO:0006888|GO:0090181|GO:0051604|GO:0009306|GO:0034382|GO:0033578|GO:0005789|GO:0016021|GO:0090207|GO:0051006	.	NA	-	.	NA	NA	NA	NA	NA	NA	NA	NA	NA
LNCV6_144185_PI430048170	0.000161657	10.2345	8.11256	8.17574	8.24653	7.68168	6.94311	P	P	P	P	P	4.0564	5.66784	4.01108	3.29383	4.56371	A	A	A	A	A	LNCV6_144185_PI430048170	mRNA	TTGATTGACCTGTAGAATGGATGTTAGGAAACTCAAAATTGAACACAGTGAAACAAATGG	NM_024573	RefSeq	chr6	+	151452257	151470099	ARMT1	NA	acidic residue methyltransferase 1, transcript variant 1	NA	.	NA	-	.	NA	NA	NA	NA	NA	NA	NA	NA	NA
LNCV6_139465_PI430048170	7.32421e-05	9.04131	12.3819	12.3698	12.9086	12.2619	12.227	P	P	P	P	P	8.50569	9.94752	9.40631	8.5347	9.44972	P	P	P	P	P	LNCV6_139465_PI430048170	mRNA	AGTGACTATCTGTTCATGAGAGAAATTTTCTGTAAGCTTGCTGTTTTACAGGGGATTTAT	NM_006808	RefSeq	chr9	+	99222287	99230619	SEC61B	10952	Sec61 beta subunit	GO:0005515|GO:0002474|GO:0010467|GO:0005783|GO:0048408|GO:0006614|GO:0030970|GO:0042590|GO:0030433|GO:0006412|GO:0031205|GO:0016020|GO:0002479|GO:0016021|GO:0044267|GO:0000060	.	NA	-	.	NA	NA	NA	NA	NA	NA	NA	NA	NA
LNCV6_141403_PI430048170	0.000659257	0.323573	7.2843	8.47192	8.02364	7.28595	7.38084	P	P	P	P	P	9.16917	9.55782	9.54437	8.87954	9.70325	P	P	P	P	P	LNCV6_141403_PI430048170	mRNA	ACCCCGCCATCTCAATCAGTCACTGACTTTTGTTTATTCTGTCCTAGAAATACCTTTTTT	NM_006261	RefSeq	chr5_KI270898v1_alt	-	127080	130957	PROP1	5626	PROP paired-like homeobox 1	GO:0005515|GO:0005667|GO:0043066|GO:0001568|GO:0008013|GO:0021979|GO:0005634|GO:0000122|GO:0009953|GO:0007417|GO:0008022|GO:0060126|GO:0043565|GO:0048850|GO:0016477|GO:0045944|GO:0003682|GO:0060070	.	NA	-	.	NA	NA	NA	NA	NA	NA	NA	NA	NA
LNCV6_135700_PI430048170	1.29216e-08	28.7556	14.0814	13.4368	13.543	14.0387	13.6599	P	P	P	P	P	8.66888	9.14162	8.88931	9.06807	8.83345	P	P	P	P	P	LNCV6_135700_PI430048170	mRNA	CTGGGCTTTTTTCGGTGTTAGATTCAACACTGCGCTAAAGCGGGGATGTTCCATTGAATA	NM_004630	RefSeq	chr11	-	64764603	64778844	SF1	7536	splicing factor 1, transcript variant 1	GO:0000245|GO:0006355|GO:0003714|GO:0003723|GO:0050810|GO:0048662|GO:0005634|GO:0000389|GO:0006351|GO:0000398|GO:0030238|GO:0033327|GO:0005840|GO:0005654|GO:0005681|GO:0008270	.	NA	-	.	NA	NA	NA	NA	NA	NA	NA	NA	NA
LNCV6_132437_PI430048170	0.000239921	8.73107	7.23252	6.94965	6.40932	6.86967	6.29294	P	P	P	P	P	3.11788	3.99611	3.31777	4.5524	2.43754	A	A	A	A	A	LNCV6_132437_PI430048170	mRNA	GGATCCTGATTCCCCATTAATCAAGATTTGTCAGACTTCACCTTCTATAATTAGAAAACA	NM_002669	RefSeq	chr4	-	154534996	154550433	PLRG1	5356	pleiotropic regulator 1, transcript variant 1	GO:0005515|GO:0008380|GO:0010467|GO:0034504|GO:1900087|GO:0003714|GO:0005634|GO:0071013|GO:0007165|GO:0016607|GO:0000398|GO:0005654|GO:0004871|GO:0005662	.	NA	-	.	NA	NA	NA	NA	NA	NA	NA	NA	NA
LNCV6_141697_PI430048170	0.0042879	3.30826	10.1932	9.70203	9.8896	10.449	10.0901	P	P	P	P	P	7.76366	7.24369	9.30339	8.63788	7.93856	P	P	P	P	P	LNCV6_141697_PI430048170	mRNA	TGCATTGCTGCATCCTGGGAAGGGGGTATATGGTCTCACAAGTTGTTGTCATTGTTTTTT	NM_018416	RefSeq	chr12	+	8032762	8055522	FOXJ2	55810	forkhead box J2	GO:0043565|GO:0001077|GO:0045944|GO:0005730|GO:0005634|GO:0045893|GO:0000978|GO:0006351	.	NA	-	.	NA	NA	NA	NA	NA	NA	NA	NA	NA
LNCV6_129293_PI430048170	0.0311378	0.391118	7.49951	7.6765	7.27287	7.225	7.72566	P	P	P	P	P	8.26788	9.76816	8.08012	7.87016	9.27617	P	P	P	P	P	LNCV6_129293_PI430048170	mRNA	TTGTTTACTTGACTGAATCCCTTCCTTTTCCAGAAACCTTGAGCCTCCTCCACTGGTTTG	NM_018958	RefSeq	chr15	+	24675393	24683446	NPAP1	23742	nuclear pore associated protein 1	GO:0003674|GO:0005637|GO:0007275|GO:0005654|GO:0007283|GO:0030154|GO:0070062	.	NA	-	.	NA	NA	NA	NA	NA	NA	NA	NA	NA
LNCV6_141816_PI430048170	0.000817595	5.37778	16.0127	15.2962	17.2263	15.8629	15.9794	P	P	P	P	P	12.983	13.3091	14.9715	13.4762	13.2315	P	P	P	P	P	LNCV6_141816_PI430048170	mRNA	TGAAGATGTGTGGGCACATGTTATGGCAGATTGAAAAGGATCTCATTCCATGGGAAAAAA	NM_006886	RefSeq	chr20	-	59028677	59032367	ATP5E	514	ATP synthase, H+ transporting, mitochondrial F1 complex, epsilon subunit	GO:0022904|GO:0046961|GO:0046933|GO:0042776|GO:0005759|GO:0022857|GO:0044281|GO:0000275|GO:0016887|GO:0044237|GO:0005753	.	NA	-	.	NA	NA	NA	NA	NA	NA	NA	NA	NA
LNCV6_128071_PI430048170	0.00203439	6.29536	7.10301	6.32182	7.03883	7.27425	7.23709	P	P	P	P	P	4.07576	5.07201	5.17086	2.74309	3.4284	A	A	A	A	A	LNCV6_128071_PI430048170	mRNA	CCCACAGGCAATGGGTTTATAGACATTATGTGAGTTTCCTGCTATATTAACATCATCTTA	NM_001772	RefSeq	chr19	+	51225078	51240019	CD33	945	CD33 molecule, transcript variant 1	GO:0005515|GO:0007165|GO:0008285|GO:0005886|GO:0005887|GO:0007267|GO:0030246|GO:0004872|GO:0007155|GO:0009897|GO:0070062	.	NA	-	.	NA	NA	NA	NA	NA	NA	NA	NA	NA
LNCV6_70253_PI430048170	0.000420189	0.00908789	7.10745	6.48156	6.97214	7.3473	7.40307	P	P	P	P	P	14.2795	13.2337	11.0222	14.909	13.6663	P	P	P	P	P	LNCV6_70253_PI430048170	mRNA	GAGAGAGATCTGCTATTTCTTTGTGGAGACATCAATGTATTTCTTACCAAAAGACACTTT	NM_001080394	RefSeq	chr8	+	47260877	47736001	SPIDR	23514	scaffolding protein involved in DNA repair, transcript variant 1	GO:0005515|GO:0072711|GO:0031334|GO:0000724|GO:0070202|GO:0005654|GO:0000228|GO:2000781|GO:0071479|GO:0010569|GO:0006974	.	NA	-	.	NA	NA	NA	NA	NA	NA	NA	NA	NA
LNCV6_127459_PI430048170	5.06775e-06	4.50623	9.99732	10.2544	9.66364	10.1322	9.64444	P	P	P	P	P	7.88636	7.7315	7.83781	8.12261	7.20835	P	P	P	P	P	LNCV6_127459_PI430048170	mRNA	CCAGTAGAAAAGACAGTACACTGCTTTTCTTTTAGTGTTTGCTTTTCCTTTGCTATATGT	NM_033089	RefSeq	chr20	+	297562	300319	ZCCHC3	85364	zinc finger, CCHC domain containing 3	GO:0008270	.	NA	-	.	NA	NA	NA	NA	NA	NA	NA	NA	NA
LNCV6_145750_PI430048170	0.0268973	4.92775	7.15524	7.95087	7.52226	7.62769	6.9865	P	P	P	P	P	5.56648	1.28568	5.13354	4.90056	6.07708	P	A	A	A	A	LNCV6_145750_PI430048170	mRNA	AGTAGGAGAGAAATCTCTTAATTATGATTAATATGGTATTGCCTTTACATGCCTCAGCCT	NM_021217	RefSeq	chr19	-	2933217	2944971	ZNF77	58492	zinc finger protein 77	GO:0008150|GO:0003674|GO:0006355|GO:0005634|GO:0003677|GO:0046872|GO:0006351	.	NA	-	.	NA	NA	NA	NA	NA	NA	NA	NA	NA
LNCV6_126651_PI430048170	0.00567227	11.476	7.8248	7.69085	8.25598	8.35221	7.71105	P	P	P	P	P	4.21741	2.00927	5.39338	1.71824	5.43244	A	A	A	A	A	LNCV6_126651_PI430048170	mRNA	CCCTTCATCCAACTGGATCACTTTGAGATTCAGTTTTACATCATTTTAGCATTTTGTTTG	NM_001300860	RefSeq	chr5	+	134758733	134831136	DDX46	9879	DEAD (Asp-Glu-Ala-Asp) box polypeptide 46, transcript variant 1	GO:0008380|GO:0006397|GO:0015030|GO:0016607|GO:0004386|GO:0005524	.	NA	-	.	NA	NA	NA	NA	NA	NA	NA	NA	NA
LNCV6_96904_PI430048170	0.000869229	4.95163	11.3495	10.3107	9.82762	10.8792	11.6675	P	P	P	P	P	8.32231	9.3293	8.36507	8.01955	8.81917	P	P	P	P	P	LNCV6_96904_PI430048170	mRNA	CATCCACACACTTCTGCCCCCACTGCATTGAATTTTTTGCTTATGTTGTTTATAATAAAA	NM_018326	RefSeq	chr7	+	150567369	150573953	GIMAP4	55303	GTPase, IMAP family member 4	GO:0005525|GO:0005829	.	NA	-	.	NA	NA	NA	NA	NA	NA	NA	NA	NA
LNCV6_132857_PI430048170	0.00285801	13.3933	9.01212	9.7657	8.86104	9.34736	8.74691	P	P	P	P	P	5.83643	6.21616	5.59096	5.09143	2.37768	P	A	A	P	A	LNCV6_132857_PI430048170	mRNA	CTTACTTGGAGGTTAAAGCAAACCCAAATGTGTATTATTTTGTTACAGAGCTCTGCTTTA	NM_001017368	RefSeq	chr17	-	35009111	35063740	RFFL	117584	ring finger and FYVE-like domain containing E3 ubiquitin protein ligase, transcript variant 2	GO:0005515|GO:0006511|GO:0032006|GO:0005886|GO:0016874|GO:0002020|GO:0006886|GO:0005764|GO:0005829|GO:0002039|GO:0010762|GO:0005737|GO:0042787|GO:0031625|GO:0019901|GO:0010804|GO:0000139|GO:0016020|GO:2001271|GO:0016023|GO:0008270|GO:0043161|GO:0070936|GO	.	NA	-	.	NA	NA	NA	NA	NA	NA	NA	NA	NA
LNCV6_136908_PI430048170	5.86413e-06	15.4243	13.6599	13.7529	13.9236	13.5356	13.2633	P	P	P	P	P	9.10363	10.0961	10.1525	9.67501	9.09961	P	P	P	P	P	LNCV6_136908_PI430048170	mRNA	GTTTTGTACATAACTTCAGATACTTGTGAACATGCCTTATATTTGTCCAACAACTGTCAG	NM_003316	RefSeq	chr21	+	37082946	37203107	TTC3	7267	tetratricopeptide repeat domain 3, transcript variant 1	GO:0005773|GO:0005739|GO:0005515|GO:0006511|GO:0004842|GO:0045665|GO:0016874|GO:0010771|GO:0008270|GO:0005654|GO:0005634|GO:0070936	.	NA	-	.	NA	NA	NA	NA	NA	NA	NA	NA	NA
LNCV6_129592_PI430048170	0.000998321	4.59421	9.07284	9.41643	9.49743	10.2347	9.55398	P	P	P	P	P	6.60621	8.55326	7.13671	6.67518	7.05696	P	P	P	P	P	LNCV6_129592_PI430048170	mRNA	TGGTCAAGTTGTCAGCCCTGATCAGTTTGGACTCTGTAACTCATAGGTGCATTCTTTTTT	NM_020416	RefSeq	chr4	-	6320577	6472599	PPP2R2C	5522	protein phosphatase 2, regulatory subunit B, gamma, transcript variant 1	GO:0005515|GO:0007165|GO:0050790|GO:0008601|GO:0000159	.	NA	-	.	NA	NA	NA	NA	NA	NA	NA	NA	NA
LNCV6_129126_PI430048170	0.00223904	12.8677	8.26277	8.15754	8.78133	8.90358	7.35946	P	P	P	P	P	5.0294	1.67632	5.19658	4.46134	5.1569	A	A	A	A	A	LNCV6_129126_PI430048170	mRNA	CTCAGGAACAAGCATATAATTTGTCCAAGATTTATTTCTTCTCAGAAGTGTAAGTGCAGT	NM_001079526	RefSeq	chr2	-	212999685	213151609	IKZF2	22807	IKAROS family zinc finger 2 (Helios), transcript variant 2	GO:0005515|GO:0008150|GO:0003674|GO:0046982|GO:0045944|GO:0005634|GO:0003677|GO:0046872|GO:0042803|GO:0006351	.	NA	-	.	NA	NA	NA	NA	NA	NA	NA	NA	NA
LNCV6_141657_PI430048170	6.56783e-06	15.3634	11.0524	11.3212	9.69079	10.8823	10.5801	P	P	P	P	P	7.51458	6.5531	6.03505	7.02345	6.76336	P	A	P	P	P	LNCV6_141657_PI430048170	mRNA	GCGGGAGACAAAAACCACACCTCTTTTTATATAAGGTTTCATATTTAATTTGGTCATGGA	NM_015178	RefSeq	chr8	+	22999578	23020197	RHOBTB2	23221	Rho-related BTB domain containing 2, transcript variant 3	GO:0051056|GO:0005886|GO:0007264|GO:0005525|GO:0005829	.	NA	-	.	NA	NA	NA	NA	NA	NA	NA	NA	NA
LNCV6_134806_PI430048170	0.000355778	2.38222	11.1428	10.7963	10.9438	10.9764	11.0033	P	P	P	P	P	9.21869	9.60789	9.99808	9.98818	9.6717	P	P	P	P	P	LNCV6_134806_PI430048170	mRNA	ATTGCCACCTTCACTCCTGTGTCTCCAGCTGATTAGCCTCAGACTCTTCTTTTATTGTTT	NM_006337	RefSeq	chr12	-	49558293	49568145	MCRS1	10445	microspherule protein 1, transcript variant 1	GO:0005515|GO:0006355|GO:0030054|GO:0005730|GO:0006325|GO:0006310|GO:0015629|GO:0006351|GO:0043981|GO:0031011|GO:0005737|GO:0043982|GO:0006281|GO:0043984|GO:0071339|GO:0043996|GO:0043995|GO:0000123|GO:0046972|GO:0005654|GO:0006464	.	NA	-	.	NA	NA	NA	NA	NA	NA	NA	NA	NA
LNCV6_64298_PI430048170	3.06123e-05	7.61985	8.69849	9.10766	8.89478	8.5272	8.73925	P	P	P	P	P	5.63145	6.41023	5.77138	5.12164	6.12575	A	A	A	A	A	LNCV6_64298_PI430048170	mRNA	TCTCGACCTGACTTAGTGATAGAGGTATATTAAAGTCTTCCACTAGCATGGTAGATTAAC	NM_024341	RefSeq	chr19	+	7069459	7087967	ZNF557	79230	zinc finger protein 557, transcript variant 1	GO:0006355|GO:0005634|GO:0003677|GO:0046872|GO:0006351	.	NA	-	.	NA	NA	NA	NA	NA	NA	NA	NA	NA
LNCV6_126698_PI430048170	2.66639e-07	23.1779	5.92914	6.1002	5.50635	6.28106	5.64571	P	P	P	P	P	1.34255	1.63683	1.30411	1.32452	1.29007	A	A	A	A	A	LNCV6_126698_PI430048170	mRNA	CTTTCTGGGCATTCCTAGGGGAGAAAATAAAATTTGTAATGTTCTAGAGATCATTTGGAA	NM_001258449	RefSeq	chr5	+	137889435	137940467	PKD2L2	27039	polycystic kidney disease 2-like 2, transcript variant 3	GO:0008150|GO:0005262|GO:0050982|GO:0005509|GO:0070588|GO:0016021	.	NA	-	.	NA	NA	NA	NA	NA	NA	NA	NA	NA
LNCV6_143798_PI430048170	0.000149113	9.20929	9.41896	9.66131	10.0884	9.72038	9.19972	P	P	P	P	P	6.34598	6.70496	6.83137	6.69174	5.04426	P	A	P	P	A	LNCV6_143798_PI430048170	mRNA	GGTTAGAGCTAGTGTATGTTACTGTGAATTGTAATGTAGTTGGATTGTACAAATTACTGC	NM_021826	RefSeq	chr20	-	3146518	3159886	FASTKD5	60493	FAST kinase domains 5	GO:0005739|GO:0045333|GO:0004672|GO:0006468	.	NA	-	.	NA	NA	NA	NA	NA	NA	NA	NA	NA
LNCV6_130758_PI430048170	8.97678e-06	12.9552	8.89706	10.385	9.44417	9.97675	9.5075	P	P	P	P	P	6.01799	6.3341	5.45448	5.19457	6.66957	P	A	A	P	P	LNCV6_130758_PI430048170	mRNA	CTGTTCTATAGGCTTATGATCTGAGCAAAATGTGAACTTCAGTATGTTTACTATTGCTCT	NM_018191	RefSeq	chr13	-	49531945	49585583	RCBTB1	55213	regulator of chromosome condensation (RCC1) and BTB (POZ) domain containing protein 1	GO:0007049|GO:0006355|GO:0005737|GO:0005634|GO:0006351|GO:0016568	.	NA	-	.	NA	NA	NA	NA	NA	NA	NA	NA	NA
LNCV6_63430_PI430048170	6.15347e-05	65.5686	11.3981	9.94644	9.64926	10.7429	12.452	P	P	P	P	P	4.34171	3.28671	6.17107	3.60123	6.04033	A	A	P	A	A	LNCV6_63430_PI430048170	mRNA	TTCTCTGGAGATTCCTGCAACCTCAAGAGACTTCCCAGGCGCTCAGGCCTGGATCTTGCT	NM_022036	RefSeq	chr17	+	74431527	74447429	GPRC5C	55890	G protein-coupled receptor, class C, group 5, member C, transcript variant 1	GO:0043235|GO:0005739|GO:0007186|GO:0005887|GO:0004930|GO:0031982|GO:0030659|GO:0070062	.	NA	-	.	NA	NA	NA	NA	NA	NA	NA	NA	NA
LNCV6_90882_PI430048170	0.0119	2.87267	11.3219	10.9222	11.5749	11.0522	11.5181	P	P	P	P	P	10.6696	8.30303	9.55709	10.1855	9.03997	P	P	P	P	P	LNCV6_90882_PI430048170	mRNA	TGTTTTATGCACCTCGTCTGAGAATCAATAAGCGGATTTTGGCCTTATGTATGGGAAACC	NM_002906	RefSeq	chr11	-	110229440	110296712	RDX	5962	radixin, transcript variant 3	GO:0005515|GO:0005886|GO:0030033|GO:0045177|GO:0032420|GO:0030315|GO:0045176|GO:0003779|GO:0030175|GO:0032154|GO:0001726|GO:0005615|GO:0030027|GO:0071944|GO:0051693|GO:0010628|GO:0051286|GO:0005737|GO:0061028|GO:0005856|GO:0005925|GO:0070062|GO:0019898	.	NA	-	.	NA	NA	NA	NA	NA	NA	NA	NA	NA
LNCV6_141098_PI430048170	0.000308215	7.58994	5.63653	5.93237	5.35466	5.17483	5.19476	P	P	P	P	P	2.02972	2.06108	2.20301	3.72582	1.80108	A	A	A	A	A	LNCV6_141098_PI430048170	mRNA	GGTTTCTCTAATTGCTAATCACAACCCCACTGGGTCATGTTTGACATTTTATAATGAAAA	NM_018241	RefSeq	chr4	+	147617387	147635521	TMEM184C	55751	transmembrane protein 184C	GO:0016021	.	NA	-	.	NA	NA	NA	NA	NA	NA	NA	NA	NA
LNCV6_139869_PI430048170	0.0024936	4.4511	7.79451	8.59396	8.68135	8.39451	7.94111	P	P	P	P	P	5.62857	6.7743	6.92367	5.72344	4.73124	A	A	P	P	A	LNCV6_139869_PI430048170	mRNA	GTCCAGTTTTCCAAGATAAGCTCAGTCCTTTTTCAAATGTCCCCTTTTTACCAATACTTT	NM_014735	RefSeq	chrX	+	46912432	47061242	JADE3	9767	jade family PHD finger 3, transcript variant 1	GO:0043981|GO:0043983|GO:0043982|GO:0043966|GO:0043984|GO:0000123|GO:0008270	.	NA	-	.	NA	NA	NA	NA	NA	NA	NA	NA	NA
LNCV6_127218_PI430048170	0.00131187	2.42591	8.13332	8.27252	7.89881	8.0968	8.24776	P	P	P	P	P	6.68994	6.68787	6.60301	7.55234	6.46734	P	A	P	P	P	LNCV6_127218_PI430048170	mRNA	TGAGATTGAAAAGGAATCACAAAGGAAGTCCATTGATCCTGCTTTGTCAATGTTGATTAA	NM_016649	RefSeq	chr20	-	13714321	13784886	ESF1	51575	ESF1, nucleolar pre-rRNA processing protein, homolog (S. cerevisiae), transcript variant 1	GO:0006355|GO:0005730|GO:0005654|GO:0005615|GO:0006351	.	NA	-	.	NA	NA	NA	NA	NA	NA	NA	NA	NA
LNCV6_133060_PI430048170	0.000204644	7.00313	9.28148	9.38848	9.86712	9.60729	9.18077	P	P	P	P	P	5.79304	7.5756	6.56778	6.14855	6.64609	P	P	P	P	P	LNCV6_133060_PI430048170	mRNA	GGGGGTAAAACTTGTTGCTTTTATGTGTGCTTGAAAACATTTTTCAAAGTTACACAACAG	NM_173685	RefSeq	chr8	+	125091840	125367125	NSMCE2	286053	non-SMC element 2, MMS21 homolog (S. cerevisiae)	GO:0005515|GO:0000781|GO:0016874|GO:0016925|GO:0030915|GO:0045842|GO:0005634|GO:0006303|GO:0007067|GO:0000724|GO:0016605|GO:0019789|GO:0000722|GO:0034184|GO:0008270|GO:0090398|GO:0051301	.	NA	-	.	NA	NA	NA	NA	NA	NA	NA	NA	NA
LNCV6_94725_PI430048170	0.00703372	0.495461	10.266	9.18128	10.3309	10.2843	10.1554	P	P	P	P	P	11.1991	10.963	11.204	11.1115	11.0745	P	P	P	P	P	LNCV6_94725_PI430048170	mRNA	AACAGAAAGGTGTGCCAGTGAAACAGAACACAGCTGTAAATTCCAGCTCCAGAAACCACT	NM_002926	RefSeq	chr4	+	3314146	3432177	RGS12	6002	regulator of G-protein signaling 12, transcript variant 2	GO:0000794|GO:0005886|GO:0005730|GO:0038032|GO:0005634|GO:0006351|GO:0016363|GO:0043547|GO:0035556|GO:0050790|GO:0005737|GO:0008277|GO:0005057|GO:0005096|GO:0030695	.	NA	-	.	NA	NA	NA	NA	NA	NA	NA	NA	NA
LNCV6_142944_PI430048170	0.00110781	33.7698	10.4946	10.5156	10.6248	10.627	10.2062	P	P	P	P	P	2.39848	6.02438	5.43776	5.52864	5.77533	A	A	A	P	A	LNCV6_142944_PI430048170	mRNA	CATGAGCAAGAACCACTTTATAGCTGGCATATATTTTTCCAGATTTTCTCTATGCATAAG	NM_001286205	RefSeq	chr16	+	90022599	90044971	GAS8	2622	growth arrest-specific 8, transcript variant 3	GO:0003674|GO:0017137|GO:0008285|GO:0005794|GO:0031514|GO:0005874|GO:0034613|GO:0030317	.	NA	-	.	NA	NA	NA	NA	NA	NA	NA	NA	NA
LNCV6_72014_PI430048170	0.000275264	0.109789	5.26826	6.84888	6.81102	4.98427	6.45634	P	P	P	P	P	10.4697	8.5741	9.08548	9.43518	8.89817	P	P	P	P	P	LNCV6_72014_PI430048170	mRNA	CTGTATTATAACACTGTGAACAAGAACATCAGCAGCAGCAGAATTGTCAGCCTTCCTGCG	NM_001290047	RefSeq	chr22	+	17369365	17558155	CECR2	27443	cat eye syndrome chromosome region, candidate 2, transcript variant 1	GO:0005515|GO:0060122|GO:0005719|GO:0043044|GO:0097194|GO:0001843|GO:0005634|GO:0001842|GO:0007338|GO:0000910|GO:0006309|GO:0007010|GO:0090102|GO:0016192	.	NA	-	.	NA	NA	NA	NA	NA	NA	NA	NA	NA
LNCV6_94685_PI430048170	0.0288887	0.147882	8.36291	7.96813	8.20925	8.35204	8.33445	P	P	P	P	P	11.7626	7.93878	10.3389	11.4239	11.3165	P	P	P	P	P	LNCV6_94685_PI430048170	mRNA	TAATTTGATGCGAGTATTAGGAACAGAAGCTGTTCAAGACCCCACGAAGGTAGAAGCCCA	NM_004698	RefSeq	chr1	+	150321478	150353228	PRPF3	9129	pre-mRNA processing factor 3	GO:0000244|GO:0005515|GO:0006397|GO:0008380|GO:0015030|GO:0005634|GO:0042802|GO:0005737|GO:0016607|GO:0000398|GO:0000375|GO:0005654|GO:0005681|GO:0046540	.	NA	-	.	NA	NA	NA	NA	NA	NA	NA	NA	NA
LNCV6_78944_PI430048170	0.000934915	0.137723	9.40112	9.79904	9.44616	9.57089	9.61435	P	P	P	P	P	12.8246	11.0159	12.2919	12.6085	12.7879	P	P	P	P	P	LNCV6_78944_PI430048170	mRNA	GACAGGACTACATGGATGCCATGGCTGAGAAGCAAAAATTGGATGCAGAGTTTCAGAAAA	NM_024653	RefSeq	chr7	+	102396356	102426682	PRKRIP1	79706	PRKR interacting protein 1 (IL11 inducible)	GO:0042326|GO:0003725|GO:0019901|GO:0005730|GO:0004860|GO:0006469|GO:0070062|GO:0003014	.	NA	-	.	NA	NA	NA	NA	NA	NA	NA	NA	NA
LNCV6_145559_PI430048170	7.93765e-05	0.411076	10.7477	11.3758	10.843	10.6356	11.0357	P	P	P	P	P	12.1862	12.5385	12.1625	11.8456	12.3493	P	P	P	P	P	LNCV6_145559_PI430048170	mRNA	CCCTGCCTCCCCAGGGCCTCTGCTCTCCTGGGAGACAAAGCAATAATAAAAGGAAGTGTT	NM_001632	RefSeq	chr2	+	232378533	232382889	ALPP	250	alkaline phosphatase, placental	GO:0000287|GO:0009986|GO:0005886|GO:0004035|GO:0016311|GO:0008270|GO:0031225|GO:0016021	.	NA	-	.	NA	NA	NA	NA	NA	NA	NA	NA	NA
LNCV6_73395_PI430048170	1.18612e-07	14.2263	11.1431	11.396	11.6393	11.4952	11.0551	P	P	P	P	P	6.96068	7.72528	7.85726	7.47627	7.48368	P	P	P	P	P	LNCV6_73395_PI430048170	mRNA	AAGCCATTTTGTAATTGCAGGAGCTGTCACGGGAAGTCTTTTTAGGATAAACGTAGGCCT	NM_016589	RefSeq	chr3	+	119498520	119524278	TIMMDC1	51300	translocase of inner mitochondrial membrane domain containing 1	GO:0005739|GO:0031966|GO:0005654|GO:0016021	.	NA	-	.	NA	NA	NA	NA	NA	NA	NA	NA	NA
LNCV6_131670_PI430048170	0.000899406	5.85269	5.9441	5.84429	4.51441	6.72812	6.29164	P	P	P	P	P	3.43809	4.30365	3.56426	2.44887	2.97527	A	A	A	A	A	LNCV6_131670_PI430048170	mRNA	CTTCAGAAATCATGTCTGTAAATTAGATGAGCCAAAATAAAGGACAATTGGGTTGATGCT	NM_000138	RefSeq	chr15	-	48408305	48645788	FBN1	2200	fibrillin 1	GO:0001656|GO:0005515|GO:0035583|GO:0035582|GO:0005509|GO:0005578|GO:0071560|GO:0001527|GO:0005576|GO:0005615|GO:0005604|GO:0031012|GO:0007507|GO:0001501|GO:0022617|GO:0030198|GO:0070062|GO:0005201	.	NA	-	.	NA	NA	NA	NA	NA	NA	NA	NA	NA
LNCV6_131397_PI430048170	2.73168e-05	9.39903	8.26677	8.45804	9.50246	9.05275	8.51208	P	P	P	P	P	5.03566	5.12657	6.33713	4.90667	6.00269	A	A	P	A	A	LNCV6_131397_PI430048170	mRNA	TCGCCTCCCATTCTAAGGAGGTGAGGTGGTTGGAATAAAAACAGTTCCTGTCTGAAAAAA	NM_001289394	RefSeq	chr8	-	134477787	134713049	ZFAT	57623	zinc finger and AT hook domain containing, transcript variant 6	GO:0001077|GO:0060712|GO:0002244|GO:0045944|GO:0005634|GO:0003677|GO:0046872|GO:0006351|GO:0005829	.	NA	-	.	NA	NA	NA	NA	NA	NA	NA	NA	NA
LNCV6_127852_PI430048170	0.000151541	0.116395	6.56434	4.83669	5.44364	4.70528	5.84618	P	P	P	P	P	7.84745	9.53402	8.40886	8.11689	9.1337	P	P	P	P	P	LNCV6_127852_PI430048170	mRNA	GCTGGGATCTCCTAGTGTATCATCTTGTTGATATTACTTGCCTGCTTTTAATATTTTAAC	NM_001142857	RefSeq	chr8	-	48714914	48735311	EFCAB1	79645	EF-hand calcium binding domain 1, transcript variant 2	GO:0005509	.	NA	-	.	NA	NA	NA	NA	NA	NA	NA	NA	NA
LNCV6_144327_PI430048170	2.92595e-06	27.717	8.82608	9.99799	8.88832	10.1413	8.76831	P	P	P	P	P	5.37629	4.22643	4.26786	4.98502	3.96834	A	A	A	A	A	LNCV6_144327_PI430048170	mRNA	ATTTTTTCCTGTCTGCTATAATGGAGACTATATTTCTGCATTCATTACCTCTCATAGGTG	NM_001300954	RefSeq	chr11	+	76860872	77026797	ACER3	55331	alkaline ceramidase 3, transcript variant 3	GO:0070774|GO:0006665|GO:0030173|GO:0008284|GO:0030148|GO:0006672|GO:0071602|GO:0005789|GO:0030176|GO:0044281|GO:0046512	.	NA	-	.	NA	NA	NA	NA	NA	NA	NA	NA	NA
LNCV6_138403_PI430048170	0.000675937	6.00084	9.75761	8.80019	8.13822	9.65805	10.1269	P	P	P	P	P	6.21414	7.80967	6.85834	6.22635	6.5993	P	P	P	P	P	LNCV6_138403_PI430048170	mRNA	AGCTATTCCCTCCAGCATCTGGTTCTGTACAAAAATTAAATGCTTATTTGTTTAAGTCTC	NM_002405	RefSeq	chr22	-	37469062	37486440	MFNG	4242	MFNG O-fucosylpeptide 3-beta-N-acetylglucosaminyltransferase, transcript variant 1	GO:0045747|GO:0033829|GO:0007389|GO:0030173|GO:0008152|GO:0005615|GO:0046872|GO:0032092	.	NA	-	.	NA	NA	NA	NA	NA	NA	NA	NA	NA
LNCV6_134408_PI430048170	0.00308241	3.89002	8.13514	7.01694	6.543	7.57336	8.28722	P	P	P	P	P	5.25367	6.35645	5.54299	4.47681	6.12568	A	A	A	A	A	LNCV6_134408_PI430048170	mRNA	ACGAGAAAGTATCTATTTTTGGCTAAATAAATGAGCTGCTGCCACTTTGACTATAACCCG	NM_024336	RefSeq	chr16	-	54283299	54286466	IRX3	79191	iroquois homeobox 3	GO:0043565|GO:0001656|GO:0030424|GO:0006355|GO:0005737|GO:0045665|GO:0045666|GO:0007498|GO:0005634|GO:0072086|GO:0006351	.	NA	-	.	NA	NA	NA	NA	NA	NA	NA	NA	NA
LNCV6_105229_PI430048170	0.0491157	2.96945	6.00665	6.01328	6.8119	6.33895	6.27092	P	P	P	P	P	4.95779	1.4886	5.46841	5.34039	3.98488	A	A	A	P	A	LNCV6_105229_PI430048170	mRNA	TTTGTAGAGCACAGTGCCCGCCTGTGCCAACCAGAGGGCATCCACATCTGTGATGGAACT	NM_004563	RefSeq	chr14	+	24094130	24104132	PCK2	5106	phosphoenolpyruvate carboxykinase 2 (mitochondrial), transcript variant 1	GO:0005515|GO:0005975|GO:0006094|GO:0006107|GO:0051384|GO:0044281|GO:0005525|GO:0046872|GO:0005739|GO:0004611|GO:0006090|GO:0004613|GO:0005759|GO:0006116|GO:0009405|GO:0006006|GO:0032024|GO:0071333|GO:0070062	.	NA	-	.	NA	NA	NA	NA	NA	NA	NA	NA	NA
LNCV6_134185_PI430048170	0.000568585	10.1516	11.0563	11.2423	11.5211	11.2769	10.8743	P	P	P	P	P	6.52645	7.56637	8.94361	7.964	7.16471	P	P	P	P	P	LNCV6_134185_PI430048170	mRNA	CTGGCTGGACAGTGTTCTATTAACTCATTGAATGTGTTTCCTTTGTCTTGTGTTAATAAA	NM_173602	RefSeq	chr12	+	50504984	50748667	DIP2B	57609	DIP2 disco-interacting protein 2 homolog B (Drosophila)	GO:0008150|GO:0003674|GO:0005737|GO:0016020|GO:0008152|GO:0005634|GO:0003824|GO:0070062|GO:0008134	.	NA	-	.	NA	NA	NA	NA	NA	NA	NA	NA	NA
LNCV6_145019_PI430048170	0.0291564	0.485777	7.28622	7.2331	7.15336	6.8323	7.35899	P	P	P	P	P	7.53307	9.02022	7.89834	7.56093	8.5107	P	P	P	P	P	LNCV6_145019_PI430048170	mRNA	CCCAAAAAGCTACACCAAGCTAATAAACTGCGAGTTCCCACCCCACTTCCAGCTGGAATG	NM_152533	RefSeq	chr3	-	126549675	126558965	C3orf22	152065	chromosome 3 open reading frame 22, transcript variant 1	NA	.	NA	-	.	NA	NA	NA	NA	NA	NA	NA	NA	NA
LNCV6_141358_PI430048170	0.00496218	4.80838	11.928	10.0074	10.1461	11.3723	10.5295	P	P	P	P	P	9.88008	7.00838	8.36013	8.91098	7.89348	P	A	P	P	P	LNCV6_141358_PI430048170	mRNA	TGCAGAAACCGCTGGGTGGAGAAGAAGCCGATAAAGTCTATGAATCAACCTGCCAAAAAA	NM_016339	RefSeq	chr17	+	40177988	40195656	RAPGEFL1	51195	Rap guanine nucleotide exchange factor (GEF)-like 1, transcript variant 3	GO:0043547|GO:0005085|GO:0016020|GO:0007186|GO:0007264|GO:0007399	.	NA	-	.	NA	NA	NA	NA	NA	NA	NA	NA	NA
LNCV6_142671_PI430048170	0.00143574	6.53811	12.7855	12.3612	12.7554	12.6873	12.5793	P	P	P	P	P	9.01789	9.48612	11.2079	9.55589	9.05893	P	P	P	P	P	LNCV6_142671_PI430048170	mRNA	CTGATGTGGTAGGCTAGCAATATTTTGGTTAAAATCATGTTTGTGACTGTAACCATTTGT	NM_001012614	RefSeq	chr4	-	1211439	1249120	CTBP1	1487	C-terminal binding protein 1, transcript variant 2	GO:0005515|GO:0090241|GO:0003700|GO:0008285|GO:0005634|GO:0035067|GO:0019079|GO:0042803|GO:0005829|GO:0051287|GO:0017053|GO:0070491|GO:0007030|GO:0051726|GO:0005667|GO:0001106|GO:0019904|GO:0000122|GO:0008022|GO:0006351|GO:0016616|GO:0031065|GO:0050872|GO	.	NA	-	.	NA	NA	NA	NA	NA	NA	NA	NA	NA
LNCV6_136533_PI430048170	0.0143834	0.323744	6.26437	5.69138	5.00899	5.57055	5.81912	P	P	P	P	P	6.72781	8.29075	6.51722	6.36086	7.81229	P	P	P	P	P	LNCV6_136533_PI430048170	mRNA	TATATATCATTGAGGGTGACTAATCTTCAGTGGACCAAATCTCTACCCTTCCCCAACCCT	NM_172238	RefSeq	chr6	+	50713543	50773033	TFAP2D	83741	transcription factor AP-2 delta (activating enhancer binding protein 2 delta)	GO:0005667|GO:0043524|GO:0000977|GO:0006366|GO:0006357|GO:0061379|GO:0045944|GO:0042127|GO:0000981|GO:0005634|GO:0048856	.	NA	-	.	NA	NA	NA	NA	NA	NA	NA	NA	NA
LNCV6_145603_PI430048170	7.02313e-05	10.1443	12.4583	11.8947	12.7879	12.418	12.7101	P	P	P	P	P	8.13586	9.15084	10.0533	8.72418	8.94274	P	P	P	P	P	LNCV6_145603_PI430048170	mRNA	CGTGCCTCCCGAGAAATTTGTCTTTTTGTATAAATGACAAAGTGTTGAAAATGTATTTCC	NM_006640	RefSeq	chr17	+	77319514	77500596	SEPT9	NA	septin 9, transcript variant 3	NA	.	NA	-	.	NA	NA	NA	NA	NA	NA	NA	NA	NA
LNCV6_133470_PI430048170	2.45488e-05	2.79999	12.43	12.8704	12.2941	12.5649	12.601	P	P	P	P	P	10.7664	11.2373	10.8664	10.9433	11.4663	P	P	P	P	P	LNCV6_133470_PI430048170	mRNA	ACCCTCCCCCAAATCTGTTTTCATGTAAAAGACAAATAAATGATGACTTCCCCCAAAGCT	NM_001130438	RefSeq	chr9	+	128552557	128633665	SPTAN1	6709	spectrin, alpha, non-erythrocytic 1, transcript variant 1	GO:0005515|GO:0005516|GO:0008091|GO:0030018|GO:0046982|GO:0005509|GO:0032437|GO:0030507|GO:0006915|GO:0003779|GO:0031982|GO:0016328|GO:0006921|GO:0051693|GO:0043231|GO:0005829|GO:0005916|GO:0016020|GO:0007411|GO:0015630|GO:0005200|GO:0070062	.	NA	-	.	NA	NA	NA	NA	NA	NA	NA	NA	NA
LNCV6_128581_PI430048170	7.66388e-05	6.13045	6.75907	8.0625	6.69174	7.15484	6.77751	P	P	P	P	P	4.94742	4.32434	3.78492	4.36363	5.0883	A	A	A	A	A	LNCV6_128581_PI430048170	mRNA	GCATGCCTAATGTTAGTTAGTGTAGATTCCATTTACTGCATTCTTCTGATCACTGAAATA	NM_004085	RefSeq	chrX	-	101345655	101348969	TIMM8A	1678	translocase of inner mitochondrial membrane 8 homolog A (yeast), transcript variant 1	GO:0005739|GO:0005758|GO:0006626|GO:0005743|GO:0072321|GO:0044267|GO:0046872|GO:0007399	.	NA	-	.	NA	NA	NA	NA	NA	NA	NA	NA	NA
LNCV6_134865_PI430048170	0.0077001	3.79323	6.09085	5.6835	7.09804	6.48991	6.12831	P	P	P	P	P	2.99875	5.69338	3.17816	4.04786	4.61117	A	A	A	A	A	LNCV6_134865_PI430048170	mRNA	CCAGCCAGGAAGGAGCACTCTTATGGAAACAAGTTTTAATACAATTTTAAAATGTATTGC	NM_001145128	RefSeq	chr6	-	109492855	109691212	AK9	221264	adenylate kinase 9, transcript variant 1	GO:0031965|GO:0006186|GO:0005737|GO:0050145|GO:0005730|GO:0004550|GO:0006757|GO:0005654|GO:0005634|GO:0006756|GO:0006174|GO:0005524	.	NA	-	.	NA	NA	NA	NA	NA	NA	NA	NA	NA
LNCV6_134061_PI430048170	0.00491399	4.06121	11.6069	11.3068	11.8089	11.4933	11.4158	P	P	P	P	P	8.21166	9.41669	10.0468	10.3043	8.47454	P	P	P	P	P	LNCV6_134061_PI430048170	mRNA	ACAACCTGGAAAAGTACGGCTTCGAGCCCACACAGGAGGGAAAGCTCTTCCAGCTCTACC	NM_032477	RefSeq	chr9	+	137551856	137552555	MRPL41	64975	mitochondrial ribosomal protein L41	GO:0005515|GO:0070124|GO:0070125|GO:0070126|GO:0003735|GO:0006996|GO:0032543|GO:0005743|GO:0006915|GO:0006412|GO:0005762|GO:0005739|GO:0007049|GO:0030529	.	NA	-	.	NA	NA	NA	NA	NA	NA	NA	NA	NA
LNCV6_127140_PI430048170	5.2544e-05	10.7307	11.1485	11.0071	11.4816	11.152	10.8213	P	P	P	P	P	7.49171	7.83739	7.90525	8.23777	6.64703	P	P	P	P	P	LNCV6_127140_PI430048170	mRNA	GGTGAACCAGTAGGGAAGCTAGAAACAAACCCAATATTTACCAAAATTTAGGGTATAATA	NM_015698	RefSeq	chrX	-	49113384	49123801	GPKOW	27238	G patch domain and KOW motifs	GO:0005515|GO:0008150|GO:0003674|GO:0005654|GO:0003676	.	NA	-	.	NA	NA	NA	NA	NA	NA	NA	NA	NA
LNCV6_128831_PI430048170	0.0169479	3.87121	5.94977	6.67631	8.36657	7.8089	6.9166	P	P	P	P	P	3.47716	5.56572	6.15422	6.00123	4.52372	A	A	P	P	A	LNCV6_128831_PI430048170	mRNA	CACAGGCACATGGCATGTTGGCTTGTGAACCAATTGTTAAAATTTCAAGTTAATCATTAA	NM_001012515	RefSeq	chr18	-	57544840	57586737	FECH	2235	ferrochelatase, transcript variant 1	GO:0010468|GO:0005515|GO:0046685|GO:0045471|GO:0005743|GO:0006091|GO:0010999|GO:0044281|GO:0034379|GO:0055072|GO:0004325|GO:0005759|GO:0030350|GO:0046984|GO:0009416|GO:0008203|GO:0010288|GO:0051537|GO:0042493|GO:0008198|GO:0006783|GO:0051597|GO:0006778|GO	.	NA	-	.	NA	NA	NA	NA	NA	NA	NA	NA	NA
LNCV6_139089_PI430048170	0.00209921	2.21504	8.32094	8.23179	8.86138	8.54962	8.09579	P	P	P	P	P	7.34237	6.95432	7.0163	6.82991	7.98421	P	A	P	P	P	LNCV6_139089_PI430048170	mRNA	GGAAATTTTACCTTTAAAAGATTATTTAAGACAGGAACCAGGAGGCTTGGGAACAGGGAA	NM_182488	RefSeq	chr13	-	27066149	27171896	USP12	219333	ubiquitin specific peptidase 12	GO:0005515|GO:0004197|GO:0006511|GO:0016579|GO:0004843|GO:0005575	.	NA	-	.	NA	NA	NA	NA	NA	NA	NA	NA	NA
LNCV6_139054_PI430048170	0.0189356	3.79578	6.87339	7.60921	6.55482	7.71246	6.78734	P	P	P	P	P	4.49594	5.21517	4.07765	2.61972	6.76435	A	A	A	A	P	LNCV6_139054_PI430048170	mRNA	AAACAGACACTGTCATATTTATTTGTGAAAACCTGATTCAATATTGCATCAGCTGCTCTG	NM_001297574	RefSeq	-	-	0	0	---	NA	transcriptional regulating factor 1, transcript variant 1	NA	.	NA	-	.	NA	NA	NA	NA	NA	NA	NA	NA	NA
LNCV6_130914_PI430048170	0.00706514	18.198	8.8686	8.98812	9.28047	9.0619	8.84149	P	P	P	P	P	1.3426	5.59878	5.70284	5.1995	1.32664	A	A	P	P	A	LNCV6_130914_PI430048170	mRNA	GTTGCTAAGTCTATTCCATGTTAACACTGTGGAAATAAATATGAAGATGTGGACATTGCA	NM_001282679	RefSeq	chr9	+	125261793	125365011	GAPVD1	26130	GTPase activating protein and VPS9 domains 1, transcript variant 1	GO:0043547|GO:0032794|GO:0005085|GO:0007165|GO:0016020|GO:0051223|GO:0032318|GO:0006897|GO:0005829|GO:0005768|GO:0005096	.	NA	-	.	NA	NA	NA	NA	NA	NA	NA	NA	NA
LNCV6_138754_PI430048170	7.25699e-08	30.8302	11.416	11.44	11.5631	12.0662	11.4552	P	P	P	P	P	6.533	6.7847	6.91982	6.91676	5.961	P	A	P	P	A	LNCV6_138754_PI430048170	mRNA	AGTCCAGGCAAGTTACAATGCCTTGTTGTGCCTCAATAAAAAAGTTACATGCACAAAAAA	NM_032156	RefSeq	chr12	-	30709551	30754514	CAPRIN2	65981	caprin family member 2, transcript variant 3	GO:0005515|GO:0017148|GO:0005813|GO:0030308|GO:0003723|GO:0090263|GO:0005102|GO:0005634|GO:0032092|GO:0005739|GO:0043235|GO:0005737|GO:0033138|GO:0050775|GO:0045944|GO:0005654|GO:0061003	.	NA	-	.	NA	NA	NA	NA	NA	NA	NA	NA	NA
LNCV6_138688_PI430048170	0.00732316	10.0795	7.57914	7.04707	6.97361	7.10814	7.2962	P	P	P	P	P	5.21267	2.01033	1.26599	4.79824	1.32298	A	A	A	A	A	LNCV6_138688_PI430048170	mRNA	CAAATAGAAATCATTTCTGAAGACAAAAGCAGAGGAATATTGTCAGTGCCAAGTAATGGA	NM_001244766	RefSeq	chr4	+	70902339	70988174	MOB1B	92597	MOB kinase activator 1B, transcript variant 1	GO:0005515|GO:0019209|GO:0005737|GO:0046777|GO:0005634|GO:0035329|GO:0019900|GO:0046872|GO:0070062|GO:0042327|GO:0005829	.	NA	-	.	NA	NA	NA	NA	NA	NA	NA	NA	NA
LNCV6_96857_PI430048170	1.89403e-05	9.29763	11.6194	11.7554	12.0946	11.6515	11.5397	P	P	P	P	P	7.73982	9.11359	8.55186	8.52616	8.38874	P	P	P	P	P	LNCV6_96857_PI430048170	mRNA	GCTCTGTTGTAATATACTGGTGATGCATCTAATTCTCCACAAAGACCAATAAATTGAATG	NM_001099670	RefSeq	chr8	-	85214052	85220422	C8orf59	401466	chromosome 8 open reading frame 59, transcript variant 1	NA	.	NA	-	.	NA	NA	NA	NA	NA	NA	NA	NA	NA
LNCV6_141603_PI430048170	3.82299e-05	11.3626	11.537	11.2326	11.3701	11.6215	11.2916	P	P	P	P	P	7.62738	8.5268	8.24018	7.45793	7.31644	P	P	P	P	P	LNCV6_141603_PI430048170	mRNA	GTGGTTGCCTTTGGGTTTTCTGTACAGATTGTTTTTGTTATTAAATGGAAAAGGCCTGAA	NM_004869	RefSeq	chr18	-	63389191	63422519	VPS4B	9525	vacuolar protein sorting 4 homolog B (S. cerevisiae)	GO:0005515|GO:0042623|GO:0006200|GO:0033993|GO:0019058|GO:0031122|GO:0005634|GO:0015031|GO:0005764|GO:0005829|GO:0005737|GO:0016197|GO:0060548|GO:0061024|GO:0016032|GO:0007032|GO:0007033|GO:0016887|GO:0006813|GO:0070062|GO:0005774|GO:0005813|GO:0006997|GO	.	NA	-	.	NA	NA	NA	NA	NA	NA	NA	NA	NA
LNCV6_145746_PI430048170	0.0130477	4.4863	8.3904	7.10243	6.21321	7.87659	8.81717	P	P	P	P	P	5.87491	6.55153	3.81359	4.8003	6.33055	P	A	A	A	A	LNCV6_145746_PI430048170	mRNA	TTCCCTTTTCTCTGTATTGGTCAGTGTAGTTGATGTAAAACCGTTTTGTGGATGGAAAAT	NM_024430	RefSeq	chr18	-	45983535	46072284	PSTPIP2	9050	proline-serine-threonine phosphatase interacting protein 2	GO:0016020|GO:0007010|GO:0003779|GO:0005856|GO:0005829	.	NA	-	.	NA	NA	NA	NA	NA	NA	NA	NA	NA
LNCV6_131345_PI430048170	0.00277082	10.1888	5.91843	6.09541	6.6788	7.21256	6.01146	P	P	P	P	P	1.52582	1.33122	5.03718	1.35146	1.48959	A	A	A	A	A	LNCV6_131345_PI430048170	mRNA	TTCCGGTGTGAAGATAAGTGATAAGGTAAAGAATGATGCCAGTAAGTATAGTAGAAACAC	NM_001008226	RefSeq	chr15	+	82262810	82284926	SAXO2	NA	stabilizer of axonemal microtubules 2	NA	.	NA	-	.	NA	NA	NA	NA	NA	NA	NA	NA	NA
LNCV6_138384_PI430048170	4.6458e-07	11.6679	10.5267	11.0062	11.004	10.7659	10.3644	P	P	P	P	P	7.20889	6.7908	7.70412	7.35133	6.78719	P	A	P	P	P	LNCV6_138384_PI430048170	mRNA	CTGCTGGGAAGTGGCTTAATAGTAATATCAATAAATAGATGAGTCCTGTTAGAATCTTGA	NM_000447	RefSeq	chr1	+	226870571	226896103	PSEN2	5664	presenilin 2, transcript variant 1	GO:0005515|GO:0030018|GO:0007220|GO:0031594|GO:0001756|GO:0048538|GO:0005765|GO:0015031|GO:0060048|GO:0007219|GO:0048167|GO:0007411|GO:0016485|GO:0007176|GO:0043025|GO:0007613|GO:0006509|GO:0005938|GO:0001942|GO:0005813|GO:0005794|GO:0048286|GO:0001708|GO	.	NA	-	.	NA	NA	NA	NA	NA	NA	NA	NA	NA
LNCV6_132911_PI430048170	0.000417968	55.2297	10.5822	10.0105	7.37488	9.87714	10.2563	P	P	P	P	P	5.09949	1.54225	1.35077	3.61663	5.19365	A	A	A	A	A	LNCV6_132911_PI430048170	mRNA	TGCTAACTGGATAAAGTTTGTGCAGCACATTCCTGAGTGTACGATATTGACCTGTAGCCC	NM_001004354	RefSeq	chr9	-	137299630	137302251	NRARP	NA	NOTCH-regulated ankyrin repeat protein	NA	.	NA	-	.	NA	NA	NA	NA	NA	NA	NA	NA	NA
LNCV6_133617_PI430048170	0.00142931	6.33046	4.7826	4.71006	4.73487	5.05736	4.35451	P	P	P	P	P	1.35382	1.36688	1.35669	1.3868	3.44217	A	A	A	A	A	LNCV6_133617_PI430048170	mRNA	TGAGCTTCATGGATTTTCTCTCCAAAACAAGCCAGCACAACTAACTGTAGCAGAATTGTA	NM_014838	RefSeq	chr22	+	49853848	49890078	ZBED4	9889	zinc finger, BED-type containing 4	GO:0005737|GO:0046983|GO:0005654|GO:0005634|GO:0003677|GO:0046872	.	NA	-	.	NA	NA	NA	NA	NA	NA	NA	NA	NA
LNCV6_131190_PI430048170	3.18132e-05	6.63631	9.69036	9.46924	10.0475	9.5664	9.37912	P	P	P	P	P	6.34296	7.46482	7.01758	6.33195	7.10225	P	P	P	P	P	LNCV6_131190_PI430048170	mRNA	CATCTCAACTGTGCTTGTCTTATGCAGAAATATAAAGCGATGGCCAGGTTGGACTTCAAA	NM_001282766	RefSeq	chr9	+	37485934	37503697	POLR1E	64425	polymerase (RNA) I polypeptide E, 53kDa, transcript variant 2	GO:0010467|GO:0009303|GO:0006363|GO:0005730|GO:0006362|GO:0006361|GO:0005634|GO:0006360|GO:0003677|GO:0001189|GO:0001179|GO:0005736|GO:0045814|GO:0001054|GO:0040029|GO:0005654	.	NA	-	.	NA	NA	NA	NA	NA	NA	NA	NA	NA
LNCV6_140262_PI430048170	0.0133981	6.18458	11.6207	12.0681	9.51782	11.473	9.79521	P	P	P	P	P	9.53457	9.46563	6.57106	5.97157	8.31662	P	P	P	P	P	LNCV6_140262_PI430048170	mRNA	GTTCCAGTTTCTCTTCCATTCTGTGTCACAGACACCAACACACCACTCATTGGAAAATGG	NM_006317	RefSeq	chr5	+	17217560	17276845	BASP1	10409	brain abundant, membrane attached signal protein 1, transcript variant 1	GO:0005515|GO:0008406|GO:0072112|GO:0030054|GO:0044212|GO:0005886|GO:0003714|GO:0007356|GO:0019904|GO:0060231|GO:0060421|GO:0005634|GO:0031982|GO:0072075|GO:0030426|GO:0005737|GO:0008180|GO:0016607|GO:0021762|GO:0060539|GO:2001076|GO:0005856|GO:0045892|GO	.	NA	-	.	NA	NA	NA	NA	NA	NA	NA	NA	NA
LNCV6_140193_PI430048170	4.50228e-06	17.7156	11.3637	10.3261	9.84782	10.4993	11.0796	P	P	P	P	P	5.93792	6.82489	6.98236	6.56779	6.342	P	A	P	P	P	LNCV6_140193_PI430048170	mRNA	TGCATATATCACTAGTGCCAAGACATAAAGCGGGGGAAAATATATTTTTACCCAAACATT	NM_018243	RefSeq	chr4	+	76949713	77038615	SEPT11	NA	septin 11	NA	.	NA	-	.	NA	NA	NA	NA	NA	NA	NA	NA	NA
LNCV6_144425_PI430048170	0.0293281	3.33516	5.49414	6.84593	4.95574	5.12736	5.44456	P	P	P	P	P	4.37147	1.41521	4.97392	3.78554	3.61656	A	A	A	A	A	LNCV6_144425_PI430048170	mRNA	GGCCCTCAGTGTTGTACTATTTGTCTCGGTCCTTGTGTCTAAGGAGCAATGCAGAAAAAA	NM_007264	RefSeq	chr12	+	56994570	56996685	GPR182	11318	G protein-coupled receptor 182	GO:0007186|GO:0005886|GO:0004930|GO:0016021|GO:0007166|GO:0004888	.	NA	-	.	NA	NA	NA	NA	NA	NA	NA	NA	NA
LNCV6_64245_PI430048170	1.71303e-06	7.67416	12.019	12.5705	12.3974	13.049	12.6417	P	P	P	P	P	9.78546	9.70336	9.6049	9.8108	9.1812	P	P	P	P	P	LNCV6_64245_PI430048170	mRNA	CGTCGTCTCCATGAGCTTTGGGGGGACTTTTATGTGGAATAAAGAAACTATCACTGAGAA	NM_033064	RefSeq	chr19	+	3880619	3928082	ATCAY	85300	ataxia, cerebellar, Cayman type	GO:0048311|GO:0005515|GO:0030424|GO:0043005|GO:0030054|GO:0031966|GO:0045202|GO:0006915|GO:0030425|GO:0031175|GO:0005739|GO:0032880|GO:0005737|GO:2000212|GO:0006810|GO:0019894	.	NA	-	.	NA	NA	NA	NA	NA	NA	NA	NA	NA
LNCV6_130410_PI430048170	0.0324879	2.84287	5.54631	3.90217	5.06656	4.93582	4.84969	P	P	P	P	P	1.58823	4.22796	1.67952	3.89959	3.86002	A	A	A	A	A	LNCV6_130410_PI430048170	mRNA	GAAGGACCAATGAATGTTAATTGAAATATGAAAGCTGAAATGCAACAAACAACTTCCGCT	NM_002432	RefSeq	chr1	+	158831377	158849480	MNDA	4332	myeloid cell nuclear differentiation antigen	GO:0050853|GO:0005515|GO:0006968|GO:0006355|GO:0005737|GO:0043065|GO:0030889|GO:0005634|GO:0003677|GO:0006974|GO:0006351|GO:0070062	.	NA	-	.	NA	NA	NA	NA	NA	NA	NA	NA	NA
LNCV6_109534_PI430048170	0.0209303	0.388523	5.67989	6.01969	4.94507	6.76607	7.11585	P	P	P	P	P	8.29727	7.75894	7.06876	6.60267	7.98153	P	P	P	P	P	LNCV6_109534_PI430048170	mRNA	TGCAGAAGGAAGTGCCGCGCCGCAGTCAAGTCTAATGTCTTCTACTGGCTGGTGATTTTC	NM_199460	RefSeq	chr12	+	2053284	2697949	CACNA1C	775	calcium channel, voltage-dependent, L type, alpha 1C subunit, transcript variant 1	GO:0035585|GO:0005515|GO:0005516|GO:0030018|GO:0060402|GO:0086010|GO:0005886|GO:0007268|GO:0044281|GO:0007204|GO:0046872|GO:0019229|GO:0005737|GO:0043198|GO:0007411|GO:0017156|GO:0043025|GO:0007628|GO:0030252|GO:0034765|GO:0046620|GO:0005245|GO:0008331|GO	.	NA	-	.	NA	NA	NA	NA	NA	NA	NA	NA	NA
LNCV6_143375_PI430048170	0.000440436	11.2758	10.1197	11.0996	9.46378	10.0844	9.96913	P	P	P	P	P	5.66079	8.12873	5.61288	5.71611	6.76928	A	P	A	P	P	LNCV6_143375_PI430048170	mRNA	GGCTTGACATTATTATAACACGCATTTTGTGTTCCAGTTTAATAAAACGGTTTCTGAGTC	NM_152240	RefSeq	chr3	-	179017224	179071868	ZMAT3	64393	zinc finger, matrin-type 3, transcript variant 2	GO:0005515|GO:0043065|GO:0005730|GO:0006915|GO:0008270|GO:0015031|GO:0040008|GO:0006974	.	NA	-	.	NA	NA	NA	NA	NA	NA	NA	NA	NA
LNCV6_76324_PI430048170	0.0303495	2.11416	7.11263	6.67425	7.39251	6.9804	6.89056	P	P	P	P	P	5.98201	4.72549	7.02278	5.84101	5.00312	P	A	P	P	A	LNCV6_76324_PI430048170	mRNA	TATAGAAAAAGCACCTGGATCCCAGTCTTTCAATGGCTTCAAGACAACCAGAAGTGCCTG	NM_020444	RefSeq	chr5	-	176346060	176361807	KIAA1191	57179	KIAA1191, transcript variant 1	GO:0008150|GO:0003674|GO:0005737|GO:0016491|GO:0005575|GO:0055114	.	NA	-	.	NA	NA	NA	NA	NA	NA	NA	NA	NA
LNCV6_137334_PI430048170	0.0370134	8.2441	9.7048	9.16383	6.04176	10.4158	8.93306	P	P	P	P	P	7.779	6.69379	1.35667	1.34838	6.23868	P	A	A	A	A	LNCV6_137334_PI430048170	mRNA	GAGGAATTTGCTGTTGACAGCCAAAGTATAGTGTACAAGATTGATGTAACTTGATATGTA	NM_001286792	RefSeq	chr13	+	23979625	24307074	SPATA13	221178	spermatogenesis associated 13, transcript variant 3	GO:0005515|GO:0030334|GO:0030032|GO:0032587|GO:0030175|GO:0032855|GO:0030027|GO:0005085|GO:0043547|GO:0005737|GO:0016477|GO:0046847|GO:0005654|GO:0030676	.	NA	-	.	NA	NA	NA	NA	NA	NA	NA	NA	NA
LNCV6_138931_PI430048170	0.00259986	23.2591	11.2493	9.3115	9.31058	9.90152	10.3062	P	P	P	P	P	1.71301	6.85062	5.45348	4.96249	5.93419	A	A	A	A	A	LNCV6_138931_PI430048170	mRNA	GGCTTTTGTTGAACTAGAACCCTCAGCACATACTGTGTTGTACTTTTGTAAATGATTTTT	NM_001242581	RefSeq	chr20	+	19886520	20002459	RIN2	54453	Ras and Rab interactor 2, transcript variant 1	GO:0017112|GO:0050790|GO:0005737|GO:0005083|GO:0007264|GO:0032851|GO:0005575|GO:0006897|GO:0005096	.	NA	-	.	NA	NA	NA	NA	NA	NA	NA	NA	NA
LNCV6_133830_PI430048170	0.00222642	4.23629	6.5296	7.97256	7.42205	7.93942	6.3758	P	P	P	P	P	4.05625	5.78783	5.24692	5.13055	5.76139	A	A	A	A	A	LNCV6_133830_PI430048170	mRNA	GACAAAAGTTCAGGTCTGTGTATTTATTCTTAGGGCTGCCATAAAAAATTACCACAACCT	NM_001304947	RefSeq	chr17	-	8368652	8376711	KRBA2	NA	KRAB-A domain containing 2, transcript variant 2	NA	.	NA	-	.	NA	NA	NA	NA	NA	NA	NA	NA	NA
LNCV6_137508_PI430048170	1.06566e-06	10.5882	16.5956	16.6147	16.7321	16.6902	16.1527	P	P	P	P	P	13.3408	12.4662	13.4259	13.259	13.1576	P	P	P	P	P	LNCV6_137508_PI430048170	mRNA	GCTAAAGAACTTGCCACTAAACTGGGTTAAATGTACACTGTTGAGTTTTCTGTACATAAA	NM_000972	RefSeq	chr9	+	133348213	133351425	RPL7A	6130	ribosomal protein L7a	GO:0005515|GO:0010467|GO:0003735|GO:0042254|GO:0019083|GO:0003723|GO:0006614|GO:0019058|GO:0005634|GO:0006415|GO:0006412|GO:0006413|GO:0005829|GO:0006414|GO:0016020|GO:0000184|GO:0042788|GO:0016032|GO:0022625|GO:0044267|GO:0005925|GO:0070062	.	NA	-	.	NA	NA	NA	NA	NA	NA	NA	NA	NA
LNCV6_138353_PI430048170	0.00785507	6.75538	8.08913	5.49833	4.90874	6.44198	7.24338	P	P	P	P	P	3.19709	5.24072	4.19655	2.85953	3.82514	A	A	A	A	A	LNCV6_138353_PI430048170	mRNA	CCTCTCTCATAAACATTTGGTGACCTTTTACCAAGTGGTGAGTTAGTTAGGTTTTTTAAA	NM_001287824	RefSeq	chr10	-	114294823	114404778	AFAP1L2	84632	actin filament associated protein 1-like 2, transcript variant 3	GO:0035591|GO:0017124|GO:0005886|GO:0045742|GO:0061098|GO:0032757|GO:0007346|GO:0005737|GO:0006954|GO:0030296|GO:0032675|GO:0045893|GO:0042169	.	NA	-	.	NA	NA	NA	NA	NA	NA	NA	NA	NA
LNCV6_82087_PI430048170	2.01888e-05	8.94745	8.44377	9.1897	9.09209	8.84354	8.22941	P	P	P	P	P	5.3508	6.34892	5.51584	5.79537	4.72517	A	A	A	P	A	LNCV6_82087_PI430048170	mRNA	GAATTACTCTTTTTTAGACAAAGAGAAGGGCCTTTTTATCCAACCCTAAGATTACTTCAC	NM_014060	RefSeq	chrX	+	120603888	120621161	MCTS1	28985	malignant T cell amplified sequence 1, transcript variant 1	GO:0006355|GO:0008284|GO:0005886|GO:0001731|GO:0003743|GO:0032790|GO:0006351|GO:0006974|GO:0002192|GO:0005737|GO:0007049|GO:0022627|GO:0040008	.	NA	-	.	NA	NA	NA	NA	NA	NA	NA	NA	NA
LNCV6_144286_PI430048170	0.00102148	13.276	6.37503	6.90046	6.9687	6.78958	6.3832	P	P	P	P	P	1.37561	3.6306	1.42472	3.31374	3.54804	A	A	A	A	A	LNCV6_144286_PI430048170	mRNA	ATTGGTAAATGCTGGCTGTAACTTGAGTACTTTAAACATCACTCTTCTATCTTGGAGTAA	NM_001301135	RefSeq	chr7	-	91872875	91880720	MTERF1	7978	mitochondrial transcription termination factor 1, transcript variant 3	GO:0005515|GO:0006353|GO:0042645|GO:0010467|GO:0006355|GO:0006996|GO:0006390|GO:0006393|GO:0005739|GO:0003690|GO:0005759|GO:0032392|GO:0007005	.	NA	-	.	NA	NA	NA	NA	NA	NA	NA	NA	NA
LNCV6_129054_PI430048170	0.0291758	5.33249	6.36953	6.97578	8.74248	9.1443	6.39789	P	P	P	P	P	3.71602	7.45337	4.52834	1.42906	4.76477	A	P	A	A	A	LNCV6_129054_PI430048170	mRNA	TGGCTGACCAGATTGAAGCCCTGGGTTGTGCTAAAAATAAATGCAATGATTGATGCATGC	NM_001127323	RefSeq	chr7	-	126438597	127252374	GRM8	2918	glutamate receptor, metabotropic 8, transcript variant 2	GO:0051966|GO:0042734|GO:0007608|GO:0005886|GO:0005887|GO:0004930|GO:0030818|GO:0008066|GO:0001642|GO:0007196|GO:0007601	.	NA	-	.	NA	NA	NA	NA	NA	NA	NA	NA	NA
LNCV6_136681_PI430048170	9.48298e-05	8.64726	11.0426	11.1092	11.4843	10.9018	11.1722	P	P	P	P	P	7.3296	7.87466	8.93555	7.82704	7.69033	P	P	P	P	P	LNCV6_136681_PI430048170	mRNA	ATACTTTGTGAGCAGCGGTTCCATCGCAGTGAACGCCGACTCTTCGGTGCAGTTGTTGGC	NM_001687	RefSeq	chr19	+	1241749	1244825	ATP5D	513	ATP synthase, H+ transporting, mitochondrial F1 complex, delta subunit, transcript variant 1	GO:0005215|GO:0015986|GO:0006200|GO:0022857|GO:0005743|GO:0044281|GO:0005524|GO:0005753|GO:0006119|GO:0022904|GO:0005739|GO:0006754|GO:0043531|GO:0046961|GO:0046933|GO:0042776|GO:0005759|GO:0000275|GO:0046688|GO:0016887|GO:0044237	.	NA	-	.	NA	NA	NA	NA	NA	NA	NA	NA	NA
LNCV6_99670_PI430048170	1.99273e-05	4.15178	8.0248	8.15043	8.08624	8.28368	7.37244	P	P	P	P	P	5.93092	6.08248	5.64119	5.90866	6.18666	P	A	A	P	A	LNCV6_99670_PI430048170	mRNA	TACAGCTGCAACCAGAGCATGAACCTCAAACGTCACATGCTGCGGCACACAGGCGAGAAG	NM_144631	RefSeq	chr2	-	27377230	27380744	ZNF513	130557	zinc finger protein 513, transcript variant 1	GO:0006355|GO:0060041|GO:0044212|GO:0005634|GO:0007601|GO:0003677|GO:0050896|GO:0046872|GO:0006351	.	NA	-	.	NA	NA	NA	NA	NA	NA	NA	NA	NA
LNCV6_61800_PI430048170	4.83226e-05	14.8364	12.1115	11.9076	12.0659	12.2154	11.7244	P	P	P	P	P	7.24977	8.88327	8.23866	7.67713	8.04272	P	P	P	P	P	LNCV6_61800_PI430048170	mRNA	TCAGAGATTCCTAGGAAAGCTGCCTTATTCTCTTTTTGCAGTAAAGTATGTTGTTTTCAT	NM_012142	RefSeq	chr15	+	43185267	43197177	CCNDBP1	23582	cyclin D-type binding-protein 1, transcript variant 1	GO:0005515|GO:0007049|GO:0005737|GO:0051726|GO:0005654|GO:0005634	.	NA	-	.	NA	NA	NA	NA	NA	NA	NA	NA	NA
LNCV6_140979_PI430048170	2.81397e-06	18.2991	10.7254	11.0043	10.385	10.5908	10.5287	P	P	P	P	P	6.2182	6.58498	6.72927	5.66422	6.85287	P	A	P	P	P	LNCV6_140979_PI430048170	mRNA	GGATTAGCAGTTCTTAGTAAGTTTACTGTGTATAGGAACGGTTTGTATTTCATTACAGCT	NM_003580	RefSeq	chr8	-	58583504	58659845	NSMAF	8439	neutral sphingomyelinase (N-SMase) activation associated factor, transcript variant 1	GO:0005515|GO:0016230|GO:0043065|GO:0006672|GO:0043085|GO:0012505|GO:0035556|GO:0007165|GO:0005737|GO:0005543|GO:0016197|GO:0005057|GO:0019898	.	NA	-	.	NA	NA	NA	NA	NA	NA	NA	NA	NA
LNCV6_130553_PI430048170	0.00634306	13.0107	9.04635	8.24058	11.2284	8.68962	9.48772	P	P	P	P	P	3.21036	6.77631	7.33549	5.56926	2.87632	A	A	P	P	A	LNCV6_130553_PI430048170	mRNA	TTGATTAGCAGCGGAACAAGGAGTCAGACATTTTAAGATGGTGGCAGTAGAGGCTATGGA	NM_001291549	RefSeq	chr6	+	36676536	36687339	CDKN1A	1026	cyclin-dependent kinase inhibitor 1A (p21, Cip1), transcript variant 3	GO:0005515|GO:0030308|GO:0046685|GO:0019912|GO:0032403|GO:0060574|GO:0043231|GO:0034605|GO:0043068|GO:0007173|GO:0031668|GO:0045860|GO:0033158|GO:0031625|GO:0006977|GO:0051412|GO:0030332|GO:0010243|GO:0009636|GO:2000134|GO:0071479|GO:0042771|GO:0008543|GO	.	NA	-	.	NA	NA	NA	NA	NA	NA	NA	NA	NA
LNCV6_130982_PI430048170	0.000342787	2.93451	8.64808	8.43145	9.06221	8.78118	8.33374	P	P	P	P	P	7.08247	7.05163	7.41565	7.46482	6.33614	P	A	P	P	P	LNCV6_130982_PI430048170	mRNA	CAGTACCATAACTACAGAACCTGTCATCTGTATTTTTTGTTCTCACCCCGTTTTTGTTAT	NM_004275	RefSeq	chr6	-	41905352	41921147	MED20	9477	mediator complex subunit 20	GO:0005515|GO:0010467|GO:0006367|GO:0001104|GO:0006366|GO:0006357|GO:0003899|GO:0016592|GO:0005654|GO:0006351	.	NA	-	.	NA	NA	NA	NA	NA	NA	NA	NA	NA
LNCV6_145129_PI430048170	1.18574e-08	13.167	11.4411	11.2819	11.8476	11.6177	11.3229	P	P	P	P	P	7.54507	7.68804	8.07038	8.04402	7.55215	P	P	P	P	P	LNCV6_145129_PI430048170	mRNA	AATATTTGCCTCCTTTTCTGTGACTGAACTGGGTTTTTCTGACATGCCTAGACTCCTAAT	NM_001193314	RefSeq	chr14	-	77426674	77457640	VIPAS39	63894	VPS33B interacting protein, apical-basolateral polarity regulator, spe-39 homolog, transcript variant 1	GO:0005515|GO:0006355|GO:0030897|GO:0005770|GO:0008333|GO:0007283|GO:0006886|GO:0006351|GO:0030154|GO:0005737|GO:0016023|GO:0055037|GO:0005769	.	NA	-	.	NA	NA	NA	NA	NA	NA	NA	NA	NA
LNCV6_142500_PI430048170	0.0243264	3.5582	6.41103	4.43362	4.0883	5.24854	5.72054	P	P	P	P	P	2.94095	1.34072	4.85761	3.72237	2.97619	A	A	A	A	A	LNCV6_142500_PI430048170	mRNA	GAAGCATGTTTCGCATGTAGGTAAACTGGTGGTGGTACTAGAAATACAATGTTATTTAAT	NM_006194	RefSeq	chr14	+	36657567	36677806	PAX9	5083	paired box 9	GO:0005515|GO:0000977|GO:0071363|GO:0060325|GO:0007492|GO:0045944|GO:0042481|GO:0042476|GO:0005634|GO:0001228|GO:0045892|GO:0006351	.	NA	-	.	NA	NA	NA	NA	NA	NA	NA	NA	NA
LNCV6_126782_PI430048170	0.0112299	2.37419	8.96282	9.90667	9.87687	9.18026	8.99335	P	P	P	P	P	7.89573	7.79924	8.2653	9.1305	7.1338	P	P	P	P	P	LNCV6_126782_PI430048170	mRNA	GTGATCACGTTTCGTGTTCATACTCAACGTTAATAAAAGGAGAGAGTTTGTAGTGAAAAA	NM_004128	RefSeq	chr13	+	45120495	45284104	GTF2F2	2963	general transcription factor IIF, polypeptide 2, 30kDa	GO:0008380|GO:0005515|GO:0008026|GO:0010467|GO:0006355|GO:0006368|GO:0006367|GO:0006366|GO:0006370|GO:0005634|GO:0003677|GO:0005524|GO:0050434|GO:0000398|GO:0015630|GO:0016032|GO:0005654|GO:0005674	.	NA	-	.	NA	NA	NA	NA	NA	NA	NA	NA	NA
LNCV6_144918_PI430048170	0.000217093	5.44152	10.1823	9.98775	9.97625	10.139	9.84849	P	P	P	P	P	7.29697	7.87107	8.15997	7.3989	6.85452	P	P	P	P	P	LNCV6_144918_PI430048170	mRNA	GTGCTGAATGCAAGTAGAGCCAAGAAATGACAATCTTTGTTGTGTGTGCATTTTTATAAT	NM_014377	RefSeq	chr7	-	103312473	103344873	DNAJC2	27000	DnaJ (Hsp40) homolog, subfamily C, member 2, transcript variant 1	GO:0043130|GO:0030308|GO:0031965|GO:0005634|GO:0003677|GO:0006351|GO:0005829|GO:0006260|GO:0042393|GO:0005737|GO:0003682|GO:2000279|GO:0030544|GO:0051083|GO:0045893|GO:0016568	.	NA	-	.	NA	NA	NA	NA	NA	NA	NA	NA	NA
LNCV6_133788_PI430048170	0.000125445	56.9194	9.32027	9.44878	9.84175	10.1421	9.45867	P	P	P	P	P	4.31399	1.64061	4.42255	3.66107	3.88184	A	A	A	A	A	LNCV6_133788_PI430048170	mRNA	CTTTGGTATTCCCAGTAAATAGATGACTACTTTTGAGTGGAAACAAAGAACATTCTAGCA	NM_018051	RefSeq	chr7	+	158856577	158946192	WDR60	55112	WD repeat domain 60	GO:0006996|GO:0030030|GO:0072372|GO:0005615|GO:0070062	.	NA	-	.	NA	NA	NA	NA	NA	NA	NA	NA	NA
LNCV6_134382_PI430048170	0.0172518	0.194498	9.83232	9.01095	9.62808	10.0078	9.95609	P	P	P	P	P	11.537	13.4658	10.2791	12.0175	11.0597	P	P	P	P	P	LNCV6_134382_PI430048170	mRNA	CTACTAGACTCAGACAGAAGGGCTGGGGCCATTAAAGCTGAATTTTCTAAGCAGTCCAAA	NM_015512	RefSeq	chr3	+	52316318	52400497	DNAH1	25981	dynein, axonemal, heavy chain 1	GO:0030286|GO:0001539|GO:0008152|GO:0005874|GO:0005858|GO:0003341|GO:0003777|GO:0016887|GO:0005524|GO:0009612	.	NA	-	.	NA	NA	NA	NA	NA	NA	NA	NA	NA
LNCV6_143377_PI430048170	3.67463e-05	7.44249	10.8155	9.38357	10.4078	10.258	9.61954	P	P	P	P	P	6.68759	8.00846	6.96116	7.21786	7.23452	P	P	P	P	P	LNCV6_143377_PI430048170	mRNA	GTGTTGGTGGTATTTTATTGTTGTTTTTCTGTGTTTATGTGTCTCAGCTTTCTCCAAGGA	NM_001282400	RefSeq	chrX	-	101882287	101932066	ZMAT1	84460	zinc finger, matrin-type 1, transcript variant 2	GO:0008270|GO:0005634|GO:0003677	.	NA	-	.	NA	NA	NA	NA	NA	NA	NA	NA	NA
LNCV6_141554_PI430048170	0.00010821	10.9032	9.5075	9.74415	9.38789	9.61441	9.37061	P	P	P	P	P	5.69731	6.14718	6.84779	5.18681	6.02435	P	A	P	P	A	LNCV6_141554_PI430048170	mRNA	GAACTTTCCTGTTTTCATGTCTTTGCTTCATCTGGAATTGGCTTAACACCCTTTTATAAA	NM_024831	RefSeq	chr8	+	55773231	55825446	TGS1	96764	trimethylguanosine synthase 1	GO:0005515|GO:0010467|GO:0006355|GO:0015030|GO:0005634|GO:0044281|GO:0034660|GO:0000387|GO:0005615|GO:0006351|GO:0005829|GO:0005737|GO:0071164|GO:0030532|GO:0022613|GO:0005654|GO:0009452|GO:0071167|GO:0044255	.	NA	-	.	NA	NA	NA	NA	NA	NA	NA	NA	NA
LNCV6_137992_PI430048170	0.000260312	8.07921	8.02946	8.41071	8.94977	8.14303	7.91654	P	P	P	P	P	4.58616	4.07932	5.77168	5.35746	6.00013	A	A	P	P	A	LNCV6_137992_PI430048170	mRNA	CTGTGTAGTGTGGAGGCAAAAAGCTCCAAAATCTAGTATAACATAATAAACTGGATATTG	NM_024917	RefSeq	chrX	-	101009344	101052116	TRMT2B	79979	tRNA methyltransferase 2 homolog B (S. cerevisiae), transcript variant 1	GO:0005739|GO:0001510|GO:0030697|GO:0008033	.	NA	-	.	NA	NA	NA	NA	NA	NA	NA	NA	NA
LNCV6_133029_PI430048170	0.00968677	2.84937	9.8023	9.07961	9.10553	9.98966	10.024	P	P	P	P	P	7.07847	9.28675	7.70406	7.18967	8.25049	P	P	P	P	P	LNCV6_133029_PI430048170	mRNA	AGCTTGGACCTTTGACTTCTGACCCTCTCATCCTGGATGGTGTGTGGTGGCACAGGAACC	NM_014266	RefSeq	chr19	+	35902479	35904271	HCST	10870	hematopoietic cell signal transducer, transcript variant 1	GO:0005515|GO:0009986|GO:0005886|GO:0050776|GO:0005102|GO:0014068|GO:0016021|GO:0043548	.	NA	-	.	NA	NA	NA	NA	NA	NA	NA	NA	NA
LNCV6_127189_PI430048170	0.0261002	3.64596	5.3494	7.02241	6.58471	6.60604	5.96831	P	P	P	P	P	4.57092	3.80482	5.87309	4.14873	1.5677	A	A	P	A	A	LNCV6_127189_PI430048170	mRNA	CCACTAAGAAAGCCCCAGCCCATCAGTGGCTAATGGCTTTAATAAATTGGTCATTTGGCT	NM_001098213	RefSeq	chr3	+	11137092	11263253	HRH1	3269	histamine receptor H1, transcript variant 1	GO:0005886|GO:0004930|GO:0048016|GO:0007200|GO:0004969|GO:0005737|GO:0006954|GO:0045907|GO:0007186|GO:0048167|GO:0005887|GO:0008542|GO:0048245|GO:0043114|GO:0032962|GO:0005654|GO:0007613|GO:0071420	.	NA	-	.	NA	NA	NA	NA	NA	NA	NA	NA	NA
LNCV6_138490_PI430048170	5.59069e-05	10.485	8.54369	8.27584	8.33552	8.55135	7.40684	P	P	P	P	P	3.90003	5.68624	4.08373	5.09764	4.92167	A	A	A	A	A	LNCV6_138490_PI430048170	mRNA	ACTCTTAATGTAATGAGAGGGAAAGCCTTTAGCCATGGCACATTTTTACTGTTGTCACTA	NM_001033719	RefSeq	chr19	-	43872362	43880136	ZNF404	342908	zinc finger protein 404	GO:0006355|GO:0005634|GO:0003677|GO:0046872|GO:0006351	.	NA	-	.	NA	NA	NA	NA	NA	NA	NA	NA	NA
LNCV6_76673_PI430048170	0.00549616	9.76047	6.76694	7.67883	8.03258	8.06153	7.40976	P	P	P	P	P	5.32833	2.45663	5.40725	3.68902	1.46975	A	A	A	A	A	LNCV6_76673_PI430048170	mRNA	CCTTCAATCTTATCCTAACCAAATGAGAATAATGACATATTGAAAACAGCCTCTAGCTTC	NM_001302777	RefSeq	chr6	+	3118375	3153198	BPHL	670	biphenyl hydrolase-like (serine hydrolase), transcript variant 3	GO:0005739|GO:0006520|GO:0016787|GO:0009636|GO:0070062	.	NA	-	.	NA	NA	NA	NA	NA	NA	NA	NA	NA
LNCV6_142721_PI430048170	4.19497e-05	0.135163	6.40869	5.79842	5.9643	5.79023	6.1544	P	P	P	P	P	8.40111	9.27555	8.93313	8.24098	9.42943	P	P	P	P	P	LNCV6_142721_PI430048170	mRNA	TTTTGTCTACACTTATCTACGTCCAAGATCCCTGCGATCTCCAACAGAGGACAAGGTTCT	NM_001004687	RefSeq	chr1	+	248060681	248061620	OR2L3	NA	olfactory receptor, family 2, subfamily L, member 3	NA	.	NA	-	.	NA	NA	NA	NA	NA	NA	NA	NA	NA
LNCV6_137901_PI430048170	0.00718463	3.86658	8.81451	8.97048	8.64379	9.26401	8.45949	P	P	P	P	P	7.44382	5.00288	7.14431	7.36995	6.43657	P	A	P	P	P	LNCV6_137901_PI430048170	mRNA	GCAGGTACACGTCTCAGGTGTGCAAGAAATATCACAAGAATGTAACTTCTGTTTTGAGCC	NM_001042590	RefSeq	chr9	+	35829497	35854847	TMEM8B	51754	transmembrane protein 8B, transcript variant 1	GO:0005739|GO:0005515|GO:0007346|GO:0009986|GO:0007160|GO:0005886|GO:0005783|GO:0005634|GO:0016021|GO:0040008	.	NA	-	.	NA	NA	NA	NA	NA	NA	NA	NA	NA
LNCV6_139244_PI430048170	0.000794444	4.03763	10.8537	10.8794	10.4111	11.1028	10.7526	P	P	P	P	P	9.05069	8.00365	9.37121	9.02362	8.04677	P	P	P	P	P	LNCV6_139244_PI430048170	mRNA	GTCCTGGGCCGTGTTAAGCACCTTTTGTAGAAATCGTATTTTTATTAAAACATCAAATCT	NM_012318	RefSeq	chr4	-	1811478	1856247	LETM1	3954	leucine zipper-EF-hand containing transmembrane protein 1	GO:0005739|GO:0005515|GO:0005509|GO:0005743|GO:0016021|GO:0042407	.	NA	-	.	NA	NA	NA	NA	NA	NA	NA	NA	NA
LNCV6_119694_PI430048170	0.00225185	15.891	8.36498	10.0542	10.0712	9.43403	9.38019	P	P	P	P	P	5.76395	2.239	6.17478	5.78844	5.76129	P	A	P	P	A	LNCV6_119694_PI430048170	mRNA	GTACCATTACAGGCTTCAGTATACAGTCAGGTTTGTTCTTCACGGTGTATCTTTATAATA	NM_020762	RefSeq	chr12	+	63844760	64147833	SRGAP1	57522	SLIT-ROBO Rho GTPase activating protein 1	GO:0005515|GO:0051056|GO:0048365|GO:0030336|GO:0005737|GO:0016477|GO:0007411|GO:0007264|GO:0007266|GO:0032855|GO:0030675|GO:0005829	.	NA	-	.	NA	NA	NA	NA	NA	NA	NA	NA	NA
LNCV6_144917_PI430048170	0.00165441	5.44346	9.91518	10.1967	10.3476	10.2909	10.353	P	P	P	P	P	6.90909	7.28369	8.96189	7.67325	6.95373	P	P	P	P	P	LNCV6_144917_PI430048170	mRNA	GACAGCATTCTAGGTACAGATGGCACTCTGTTCAACCAACTGTGGATGGAAAATATTCTG	NM_020374	RefSeq	chr12	-	4487729	4538508	C12orf4	57102	chromosome 12 open reading frame 4, transcript variant 1	GO:0043304|GO:0005737	.	NA	-	.	NA	NA	NA	NA	NA	NA	NA	NA	NA
LNCV6_127662_PI430048170	0.00124474	7.20196	8.76328	9.02658	9.40358	9.02827	8.6128	P	P	P	P	P	5.08852	7.42489	6.1437	5.27767	5.25881	A	P	P	P	A	LNCV6_127662_PI430048170	mRNA	CAGGCCCGTCAGCATCACTGATGGGAATAAAAGTATTAATGCTTTGTGACAGCCAAAAAA	NM_145160	RefSeq	chr15	+	67542682	67807117	MAP2K5	5607	mitogen-activated protein kinase kinase 5, transcript variant 1	GO:0005515|GO:0030307|GO:0005634|GO:0046872|GO:0005829|GO:0005622|GO:0007507|GO:0000187|GO:0045944|GO:2001240|GO:0090051|GO:0070375|GO:0034115|GO:0043154|GO:0004708|GO:0050679|GO:0051247|GO:0071499|GO:0048011|GO:0060761|GO:0045415|GO:0005819|GO:0018108|GO	.	NA	-	.	NA	NA	NA	NA	NA	NA	NA	NA	NA
LNCV6_131263_PI430048170	0.000682665	4.52377	9.12242	9.30667	9.22527	9.58959	9.31639	P	P	P	P	P	7.17269	6.63125	7.46629	7.72205	6.23573	P	A	P	P	A	LNCV6_131263_PI430048170	mRNA	AGAGACCATGGAAGTGTCAGAGATTCAGAATCCAAGATTGTCTTTAAGTTTTCAACTGTA	NM_006347	RefSeq	chr1	+	42658376	42676758	PPIH	10465	peptidylprolyl isomerase H (cyclophilin H)	GO:0000413|GO:0005515|GO:0016018|GO:0003755|GO:0071001|GO:0005737|GO:0006461|GO:0016607|GO:0000398|GO:0006457|GO:0043021|GO:0005681|GO:0046540|GO:0045070	.	NA	-	.	NA	NA	NA	NA	NA	NA	NA	NA	NA
LNCV6_139023_PI430048170	0.00167953	0.132736	4.83496	4.86163	4.39914	4.9563	5.42641	P	P	P	P	P	7.09039	9.05527	6.86299	6.90982	7.9423	P	P	P	P	P	LNCV6_139023_PI430048170	mRNA	GTGTAGCTCTCCATCTAAGTTTTGGATAAACTGAAGTGGCACTGTGACTTTAAAAATAAA	NM_203436	RefSeq	chr12	+	107774384	107776644	ASCL4	NA	achaete-scute family bHLH transcription factor 4	NA	.	NA	-	.	NA	NA	NA	NA	NA	NA	NA	NA	NA
LNCV6_143094_PI430048170	3.20858e-05	4.70623	8.8501	9.0859	8.20694	8.54727	8.25995	P	P	P	P	P	6.04364	7.02699	5.84139	6.3541	6.41632	P	A	A	P	A	LNCV6_143094_PI430048170	mRNA	GAAGGGCAAACATATTTCTTAATGAGAGGCAGTCCTTCATGTTTTGCAATAAAATGACTT	NM_014157	RefSeq	chr16	+	58249935	58283830	CCDC113	29070	coiled-coil domain containing 113, transcript variant 1	GO:0005515|GO:0043234|GO:0042384|GO:0005737|GO:0034451|GO:0005654	.	NA	-	.	NA	NA	NA	NA	NA	NA	NA	NA	NA
LNCV6_134978_PI430048170	3.41269e-06	4.52923	10.3899	10.5409	10.5168	10.6015	10.4837	P	P	P	P	P	8.18572	8.09614	8.38042	8.64526	8.27319	P	P	P	P	P	LNCV6_134978_PI430048170	mRNA	CAACCACCCTTGCACTGTGGAGGAGGAGATGTCTGTGCCCTTGAAAGAACTGATTGAGAA	NM_007103	RefSeq	chr11	+	67606851	67612541	NDUFV1	4723	NADH dehydrogenase (ubiquinone) flavoprotein 1, 51kDa, transcript variant 1	GO:0022904|GO:0051539|GO:0051287|GO:0005747|GO:0010181|GO:0006120|GO:0005743|GO:0044281|GO:0008137|GO:0046872|GO:0044237	.	NA	-	.	NA	NA	NA	NA	NA	NA	NA	NA	NA
LNCV6_140799_PI430048170	0.00011095	45.8674	9.40762	8.8856	8.80195	9.23235	9.64615	P	P	P	P	P	4.21902	4.18691	1.76503	2.99378	4.10698	A	A	A	A	A	LNCV6_140799_PI430048170	mRNA	CACATATGCTTGGTTACTTGCATGCATTCATTGGTTGTTCAATAAGTGAGATGATTACAG	NM_013352	RefSeq	chr6	+	116370946	116438281	DSE	29940	dermatan sulfate epimerase, transcript variant 1	GO:0005794|GO:0005783|GO:0005975|GO:0015012|GO:0044281|GO:0030208|GO:0030206|GO:0000139|GO:0047757|GO:0009405|GO:0016021|GO:0030204|GO:0030203	.	NA	-	.	NA	NA	NA	NA	NA	NA	NA	NA	NA
LNCV6_128487_PI430048170	0.000212998	49.5262	8.45989	8.79298	7.4961	9.71866	11.3033	P	P	P	P	P	2.60208	5.62315	3.29858	2.63795	4.02923	A	A	A	A	A	LNCV6_128487_PI430048170	mRNA	CAGATTTGTACAAGTATTGGATGATTCCTTGAGTTTACAGCTGTACAAATAGTGTGGAAA	NM_002508	RefSeq	chr1	-	235975831	236065181	NID1	4811	nidogen 1	GO:0005509|GO:0005518|GO:0010811|GO:0005605|GO:0043394|GO:0005576|GO:0032836|GO:0071944|GO:0005604|GO:0031012|GO:0007160|GO:0022617|GO:0030198|GO:0043237|GO:0043236|GO:0071711|GO:0070062	.	NA	-	.	NA	NA	NA	NA	NA	NA	NA	NA	NA
LNCV6_130797_PI430048170	0.00350715	12.9057	9.69208	8.94933	10.8138	7.25141	8.01479	P	P	P	P	P	5.01526	7.14412	5.91303	4.9545	3.11692	A	A	P	A	A	LNCV6_130797_PI430048170	mRNA	CTACGAGAGTGATACTTTGCTGAAAAGTCTTTCCCCTATTGTTTATCTATTGTCAGTATT	NM_058179	RefSeq	chr9	+	78297074	78330093	PSAT1	29968	phosphoserine aminotransferase 1, transcript variant 1	GO:0034641|GO:0005737|GO:0030170|GO:0008652|GO:0004648|GO:0006564|GO:0044281|GO:0008615|GO:0070062|GO:0005829	.	NA	-	.	NA	NA	NA	NA	NA	NA	NA	NA	NA
LNCV6_128113_PI430048170	0.0272952	7.40367	11.9083	11.5132	11.6295	12.4294	12.0178	P	P	P	P	P	8.75136	3.60791	9.53661	10.4296	6.35863	P	A	P	P	P	LNCV6_128113_PI430048170	mRNA	CCTGCCTTTGTACTTTAAACTCATGGAAGGATAACTACCTTCACGTTTTGAAATAAATGT	NM_001001417	RefSeq	chr17	-	36165680	36176624	TBC1D3B	NA	TBC1 domain family, member 3B	NA	.	NA	-	.	NA	NA	NA	NA	NA	NA	NA	NA	NA
LNCV6_57946_PI430048170	0.0419512	2.0559	5.07658	5.29454	5.20538	5.05067	5.15767	P	P	P	P	P	4.31543	4.02725	3.24378	5.13937	2.585	A	A	A	P	A	LNCV6_57946_PI430048170	mRNA	CCTAAAATAGTTTCTCTAAATAGACAATCTCACTAGCTCCAGCCAAGTGGTTATTCTTTA	NM_173039	RefSeq	chr11	+	77589634	77610356	AQP11	282679	aquaporin 11	GO:0005215|GO:0005886|GO:0009986|GO:0072014|GO:0005783|GO:0055085|GO:0015840|GO:0030425|GO:0005829|GO:0003674|GO:0048388|GO:0015793|GO:0051260|GO:0006833|GO:0016021|GO:0006811	.	NA	-	.	NA	NA	NA	NA	NA	NA	NA	NA	NA
LNCV6_135556_PI430048170	0.002062	17.397	8.28932	6.72185	9.14751	8.02388	8.00898	P	P	P	P	P	1.30736	2.48311	5.3614	5.02769	2.20833	A	A	A	P	A	LNCV6_135556_PI430048170	mRNA	CTTTCTAAAATGAATGTGAATGCCATCTTTTATGACTGCAACTTGCCTTTTCCATTACAG	NM_173694	RefSeq	chrX	-	139726345	139832288	ATP11C	286410	ATPase, class VI, type 11C, transcript variant 1	GO:0005515|GO:0000287|GO:0005886|GO:0005783|GO:0045579|GO:0005765|GO:0055085|GO:0005524|GO:0045332|GO:0034220|GO:0004012|GO:0008152|GO:0005789|GO:0002329|GO:0016021|GO:0055037	.	NA	-	.	NA	NA	NA	NA	NA	NA	NA	NA	NA
LNCV6_135181_PI430048170	0.00418202	0.322982	6.2304	6.17592	6.03487	5.47657	6.45965	P	P	P	P	P	7.05758	8.3585	7.39785	6.93084	8.31106	P	P	P	P	P	LNCV6_135181_PI430048170	mRNA	ATTTGGACGCCCCGAAAGACCCCTACGACCTCTACTTTTATGCTCCGGATACCTGGGTCC	NM_001195256	RefSeq	chr19	+	49426430	49428818	GFY	NA	golgi-associated, olfactory signaling regulator	NA	.	NA	-	.	NA	NA	NA	NA	NA	NA	NA	NA	NA
LNCV6_123069_PI430048170	0.00529351	2.76743	6.41166	6.98948	6.3762	6.29707	6.80776	P	P	P	P	P	4.2021	5.69479	4.99937	4.34221	5.73116	A	A	A	A	A	LNCV6_123069_PI430048170	mRNA	GGTGCCTATCTTAACACTGGATGTTAATGAAGACTTTAAAGACAAATATGAAAGTCTGGT	NM_000788	RefSeq	chr4	+	70993547	71030912	DCK	1633	deoxycytidine kinase	GO:0009157|GO:0055086|GO:0005634|GO:0044281|GO:0043097|GO:0006220|GO:0019206|GO:0005524|GO:0009165|GO:0042803|GO:0005829|GO:0016310|GO:0006144|GO:0008144|GO:0043101|GO:0004137|GO:0006206	.	NA	-	.	NA	NA	NA	NA	NA	NA	NA	NA	NA
LNCV6_126808_PI430048170	0.00908201	0.364952	6.8496	7.8953	8.94171	7.85189	8.07456	P	P	P	P	P	9.01095	10.2177	9.36445	8.67116	9.83592	P	P	P	P	P	LNCV6_126808_PI430048170	mRNA	ACAAGAAAGGGAAAGTGTACTGGTACAAGGACCAGGAGCCCCTGGAGTTCTCCTACCCCG	NM_006983	RefSeq	chr1	+	1632180	1634654	MMP23B	8510	matrix metallopeptidase 23B	GO:0005622|GO:0006508|GO:0005789|GO:0005578|GO:0008270|GO:0016021|GO:0004222|GO:0008237	.	NA	-	.	NA	NA	NA	NA	NA	NA	NA	NA	NA
LNCV6_145285_PI430048170	0.00298346	5.3949	6.76323	6.26173	7.62723	7.5985	7.16239	P	P	P	P	P	4.5384	4.65155	2.6813	5.13507	5.4448	A	A	A	P	A	LNCV6_145285_PI430048170	mRNA	TTCAACAGAACGGGGCAAGTTCGTATTTGAATTCTGTTATATTTATCTAAGGGAAGCAAA	NM_020844	RefSeq	chr8	+	12945673	13029775	KIAA1456	57604	KIAA1456, transcript variant 1	GO:0008168|GO:0032259|GO:0008033	.	NA	-	.	NA	NA	NA	NA	NA	NA	NA	NA	NA
LNCV6_145180_PI430048170	0.00502595	6.42438	6.99271	6.38496	8.49017	6.16102	6.38764	P	P	P	P	P	3.10383	4.02041	5.49915	5.20794	2.5754	A	A	A	P	A	LNCV6_145180_PI430048170	mRNA	CCCCATTTTAGTCTAATGGGAAGATACAGATGTGCAAGTCTGCTTTTTTGTTTTTTGTTA	NM_033512	RefSeq	chr8	-	97273485	97277948	TSPYL5	85453	TSPY-like 5	GO:0005515|GO:0051897|GO:0008284|GO:0031398|GO:0006334|GO:0005634|GO:0071480|GO:0040008	.	NA	-	.	NA	NA	NA	NA	NA	NA	NA	NA	NA
LNCV6_69163_PI430048170	0.00242704	0.460079	9.78894	9.96278	9.82661	9.39699	9.90501	P	P	P	P	P	10.4838	11.1973	11.0107	10.3274	11.2799	P	P	P	P	P	LNCV6_69163_PI430048170	mRNA	TTACCAGAGCCTCTGCCTCTTCCTCTGTCTCCTGTGGGCAGCGCTCAGGACCACCCTCTT	NM_001099652	RefSeq	chr14	+	52553147	52637713	GPR137C	283554	G protein-coupled receptor 137C	GO:0016021	.	NA	-	.	NA	NA	NA	NA	NA	NA	NA	NA	NA
LNCV6_133500_PI430048170	0.000119788	7.65326	6.38977	6.65544	5.13994	5.59129	5.45758	P	P	P	P	P	2.99392	3.8283	3.22602	2.19592	2.22234	A	A	A	A	A	LNCV6_133500_PI430048170	mRNA	CTGAAAAGTCATGTTGCAAATCTTTCTGTGAAACAGATGCTATTTTAAATTCACTGGGAG	NM_001570	RefSeq	chr3	+	10164878	10243743	IRAK2	3656	interleukin-1 receptor-associated kinase 2	GO:0005515|GO:0034142|GO:0005886|GO:0070423|GO:0007249|GO:0005634|GO:0051403|GO:0042803|GO:0035872|GO:0005829|GO:0035556|GO:0045323|GO:0002756|GO:0000187|GO:0005737|GO:0051092|GO:0006954|GO:0002755|GO:0031663|GO:0034138|GO:0070555|GO:0070498|GO:0038124|GO	.	NA	-	.	NA	NA	NA	NA	NA	NA	NA	NA	NA
LNCV6_130377_PI430048170	0.0253445	7.19851	9.16411	7.5703	8.99781	9.21932	9.65248	P	P	P	P	P	4.9545	7.14208	6.77134	6.45541	1.30572	A	P	P	P	A	LNCV6_130377_PI430048170	mRNA	GGGACTTAAACTGCTGAATTCACCTGTGGATGTTTTTGAGTAAATAAAAGCTAATAGCTA	NM_001302678	RefSeq	chr1	-	111499428	111504121	ADORA3	140	adenosine A3 receptor, transcript variant B	GO:0005886|GO:0008016|GO:0009611|GO:0014068|GO:0042629|GO:0070257|GO:0050850|GO:0043306|GO:0001609|GO:0007165|GO:0007190|GO:0006954|GO:0001973|GO:0002553|GO:0005887|GO:0050729|GO:0002687	.	NA	-	.	NA	NA	NA	NA	NA	NA	NA	NA	NA
LNCV6_134599_PI430048170	0.000224033	8.02652	10.7732	11.4454	10.7814	12.56	12.0405	P	P	P	P	P	8.1134	8.94057	9.39012	8.40234	8.15119	P	P	P	P	P	LNCV6_134599_PI430048170	mRNA	TCTGATCTGTGTGTGAGTGTGTGTGAACTTCTGAAAGACAATATTAAAGAGACTTAGTTG	NM_030651	RefSeq	chr6_GL000253v2_alt	-	3453363	3456944	PRRT1	80863	proline-rich transmembrane protein 1	GO:0009607|GO:0030054|GO:0005886|GO:0045202|GO:0016021	.	NA	-	.	NA	NA	NA	NA	NA	NA	NA	NA	NA
LNCV6_141707_PI430048170	0.0112577	3.7758	4.99064	4.7159	5.7253	4.23721	4.2407	P	P	P	P	P	1.37839	3.75623	3.59713	1.38213	3.09978	A	A	A	A	A	LNCV6_141707_PI430048170	mRNA	CCCAGGGGAATAGAGGAAACCAGGAATTCATTTCAAAATCATCAAAGTCTAAATTTAGAA	NM_013391	RefSeq	chr5	-	78997563	79069674	DMGDH	29958	dimethylglycine dehydrogenase, transcript variant 1	GO:0005759|GO:0006544|GO:0009055|GO:0047865|GO:0006579|GO:0019695|GO:0055114	.	NA	-	.	NA	NA	NA	NA	NA	NA	NA	NA	NA
LNCV6_114374_PI430048170	0.00283017	0.247558	5.54768	4.69948	4.96061	5.06889	4.75747	P	P	P	P	P	6.06214	7.58056	6.90674	6.22545	7.72441	P	P	P	P	P	LNCV6_114374_PI430048170	mRNA	TTGGCCATTCCAACAGCTCAAGTCTTCCCTGATCAAGTCACCGGAGCTTTCAAAGAAGGA	NM_001159740	RefSeq	chr6_GL000256v2_alt	+	2871378	2873603	LTA	4049	lymphotoxin alpha, transcript variant 1	GO:0032729|GO:0001666|GO:0002876|GO:0005164|GO:0043065|GO:0050830|GO:0007584|GO:0042493|GO:0048147|GO:0005102|GO:0007267|GO:0006915|GO:0060252|GO:0005125|GO:0005615|GO:0048535|GO:0007165|GO:0002925|GO:0016020|GO:0006959|GO:0032496|GO:0044130	.	NA	-	.	NA	NA	NA	NA	NA	NA	NA	NA	NA
LNCV6_131020_PI430048170	0.00299929	3.31356	8.25738	7.71536	7.382	7.667	7.37517	P	P	P	P	P	6.08294	6.55657	5.10479	4.98256	6.48549	P	A	A	P	P	LNCV6_131020_PI430048170	mRNA	TAGTTGTCATTGAAGGTGTGAACATACCCTACCTCTACTCTACATGTGGAAGACCTGACC	NM_032102	RefSeq	chr11	+	95066876	95071224	SRSF8	10929	serine/arginine-rich splicing factor 8, transcript variant 1	GO:0008380|GO:0006397|GO:0005515|GO:0000166|GO:0005634	.	NA	-	.	NA	NA	NA	NA	NA	NA	NA	NA	NA
LNCV6_141266_PI430048170	0.000127986	7.34486	9.60888	8.28769	9.08799	8.9013	7.92356	P	P	P	P	P	4.89184	6.18102	5.79702	5.93449	6.67385	A	A	P	P	P	LNCV6_141266_PI430048170	mRNA	ATGAAGTCATCCACTCCTGCATCTGGTTGGTCTTTATTGAGCACCTACTATATGCAGAAG	NM_001928	RefSeq	chr19_KI270868v1_alt	+	38544	42489	CFD	1675	complement factor D (adipsin)	GO:0004252|GO:0030168|GO:0005576|GO:0005615|GO:0006957|GO:0006956|GO:0007596|GO:0045087|GO:0002576|GO:0006508|GO:0008236|GO:0031093|GO:0070062	.	NA	-	.	NA	NA	NA	NA	NA	NA	NA	NA	NA
LNCV6_132550_PI430048170	0.0133372	5.30851	7.8405	7.11515	5.97438	5.45995	4.84868	P	P	P	P	P	4.87491	4.65836	4.47806	3.52604	2.69051	A	A	A	A	A	LNCV6_132550_PI430048170	mRNA	CACTTGTTAATGTATTTGGGTCAAATGAGAGGCCTCAATAAAGACATCTGGGGCAGCATG	NM_001231	RefSeq	chr1	+	160190494	160201886	CASQ1	844	calsequestrin 1 (fast-twitch, skeletal muscle)	GO:0051258|GO:0005794|GO:0010033|GO:0009408|GO:0005783|GO:0014804|GO:0005509|GO:0045214|GO:0033018|GO:0033017|GO:0030315|GO:0014894|GO:0055085|GO:0014809|GO:0005790|GO:0005739|GO:0034220|GO:0016529|GO:0007519|GO:0005759|GO:0007029|GO:0051282|GO:0031674	.	NA	-	.	NA	NA	NA	NA	NA	NA	NA	NA	NA
LNCV6_64170_PI430048170	0.000583894	6.92737	10.484	9.90008	10.2471	10.4022	9.83232	P	P	P	P	P	7.59372	6.31257	8.07484	7.76745	6.44094	P	A	P	P	P	LNCV6_64170_PI430048170	mRNA	TTTTTACAAGATACCGTTCGGGAAAGGCTTTTGAAAGGACGGAAGCGTATTCACTGTGCG	NM_032853	RefSeq	chr19	+	1354976	1378431	MUM1	84939	melanoma associated antigen (mutated) 1, transcript variant 1	GO:0005515|GO:0006281|GO:0006325|GO:0031491|GO:0005634	.	NA	-	.	NA	NA	NA	NA	NA	NA	NA	NA	NA
LNCV6_142722_PI430048170	0.00846086	8.62804	10.1693	10.2059	7.16758	8.78966	9.01594	P	P	P	P	P	2.79169	8.23052	4.88344	3.74372	5.58842	A	P	A	A	A	LNCV6_142722_PI430048170	mRNA	GCCCTGTCAAAGGTCCCTATTTGAAATGTGTTATAATACAAACAAGGAAGCACATTGTGT	NM_003842	RefSeq	chr8	-	23020135	23069187	TNFRSF10B	8795	tumor necrosis factor receptor superfamily, member 10b, transcript variant 1	GO:0005515|GO:0008625|GO:0034976|GO:2001239|GO:0005886|GO:0007250|GO:0045569|GO:0006919|GO:0006915|GO:0042981|GO:0097190|GO:0070059|GO:0004872|GO:0016021|GO:0071260|GO:0043123|GO:0007166	.	NA	-	.	NA	NA	NA	NA	NA	NA	NA	NA	NA
LNCV6_136669_PI430048170	2.39857e-07	36.8756	13.1003	13.0009	12.7482	14.0404	13.5141	P	P	P	P	P	8.14234	7.74708	8.16636	8.84832	7.45622	P	P	P	P	P	LNCV6_136669_PI430048170	mRNA	CCACATTGCCCAAGTCACACAGGCTTCTGTATTATGTATTTAGATAAAATGTGTGAAAAT	NM_001291379	RefSeq	chr10	-	45825591	45853877	AGAP4	NA	ArfGAP with GTPase domain, ankyrin repeat and PH domain 4, transcript variant 4	NA	.	NA	-	.	NA	NA	NA	NA	NA	NA	NA	NA	NA
LNCV6_128755_PI430048170	7.53322e-05	3.78293	8.66075	8.94035	9.28979	9.38258	8.36061	P	P	P	P	P	6.86561	7.59154	7.10315	6.56564	6.95343	P	P	P	P	P	LNCV6_128755_PI430048170	mRNA	TGGGGGTATACTTGGACTGCAGGGGTTATTGTCAATGTGTGATTTGTGTTTTTATTTTAT	NM_152230	RefSeq	chr10	-	58191516	58267934	IPMK	253430	inositol polyphosphate multikinase	GO:0016310|GO:0000824|GO:0008440|GO:0043647|GO:0032958|GO:0005730|GO:0005654|GO:0005634|GO:0044281|GO:0005524|GO:0000823|GO:0001841	.	NA	-	.	NA	NA	NA	NA	NA	NA	NA	NA	NA
LNCV6_145564_PI430048170	0.000248291	14.6254	9.46352	9.92939	10.0183	9.8736	9.80278	P	P	P	P	P	5.31796	4.58546	6.72121	6.05925	6.22831	A	A	P	P	A	LNCV6_145564_PI430048170	mRNA	GCTTGCCAAAGCAGATTTTCCTAAGGCCACTGTTTTAAAAGATCATAGTTGCAAAATATA	NM_002553	RefSeq	chr7	-	104126340	104208047	ORC5	5001	origin recognition complex, subunit 5, transcript variant 1	GO:0005515|GO:0000808|GO:0005634|GO:0003688|GO:0005524|GO:0006260|GO:0003674|GO:0000082|GO:0005737|GO:0000166|GO:0006270|GO:0005654|GO:0005664|GO:0000278	.	NA	-	.	NA	NA	NA	NA	NA	NA	NA	NA	NA
LNCV6_140224_PI430048170	0.000153478	8.70494	7.6347	7.64485	7.77681	8.32748	7.80437	P	P	P	P	P	3.99407	5.60257	4.05177	4.29299	5.03938	A	A	A	A	A	LNCV6_140224_PI430048170	mRNA	TAAGCTGTTCACATGTATAGACTATTGAAATACTGTACTTGTACACATCTGACTGTTGAC	NM_144664	RefSeq	chr11	-	95768941	95789790	FAM76B	143684	family with sequence similarity 76, member B	GO:0019784|GO:0000338|GO:0031965|GO:0005737|GO:0016607|GO:0006508|GO:0005654|GO:0005634	.	NA	-	.	NA	NA	NA	NA	NA	NA	NA	NA	NA
LNCV6_117891_PI430048170	9.35188e-06	0.294109	6.37936	6.31274	5.94538	6.12136	6.70862	P	P	P	P	P	8.2976	8.34302	7.66282	7.93762	8.06613	P	P	P	P	P	LNCV6_117891_PI430048170	mRNA	GACAACAGCAGAAGCTTCTGAAAGTCCTCCAGGCCGTCGAAAGTGACTCTGCCCATCTCG	NM_015202	RefSeq	chr16	+	27550146	27780371	KIAA0556	23247	KIAA0556	GO:0005886|GO:0005654|GO:0005634|GO:0005615	.	NA	-	.	NA	NA	NA	NA	NA	NA	NA	NA	NA
LNCV6_141759_PI430048170	9.63088e-06	26.4168	12.8125	12.9518	12.8409	12.8669	12.765	P	P	P	P	P	7.94635	8.72949	7.94753	7.58224	8.1629	P	P	P	P	P	LNCV6_141759_PI430048170	mRNA	CCCATATCTGTGCAATGGAATATAAATATCACAAAGTTGTTTAACTAGACTGCGTGTTGT	NM_021999	RefSeq	chr13	+	48233137	48262096	ITM2B	9445	integral membrane protein 2B	GO:0005515|GO:0005794|GO:0005886|GO:0005576|GO:0005524|GO:0005615|GO:0042985|GO:0097192|GO:0043231|GO:0007399|GO:0001540|GO:0016020|GO:0031301|GO:0030660|GO:0010008|GO:0070062	.	NA	-	.	NA	NA	NA	NA	NA	NA	NA	NA	NA
LNCV6_54835_PI430048170	1.14958e-06	6.99321	9.18403	9.1598	8.80298	8.3727	8.7331	P	P	P	P	P	5.84234	6.30948	6.5108	5.78031	5.76134	P	A	P	P	A	LNCV6_54835_PI430048170	mRNA	CCCATGTTTAAACTTTGTGCCTTTGACCATCTCTTAGGTCTAATGATATTTTATGCAAAC	NM_001130040	RefSeq	chr1	-	154962297	154970747	SHC1	6464	SHC (Src homology 2 domain containing) transforming protein 1, transcript variant 3	GO:0005515|GO:0008286|GO:0005154|GO:0008284|GO:0005886|GO:0005159|GO:0005158|GO:0007265|GO:0050900|GO:0030968|GO:0005829|GO:0007507|GO:0000187|GO:0016337|GO:0005543|GO:0007173|GO:0000165|GO:0005759|GO:0007176|GO:0005068|GO:0048011|GO:0031532|GO:0019901|GO	.	NA	-	.	NA	NA	NA	NA	NA	NA	NA	NA	NA
LNCV6_145103_PI430048170	0.000264469	7.43152	7.96155	8.97893	8.89207	8.93295	8.30236	P	P	P	P	P	6.11963	5.09365	5.40256	6.67643	4.66411	P	A	A	P	A	LNCV6_145103_PI430048170	mRNA	ATTCATTCACAAAACACAAACCCAGGACTTTCTGCCTAAGGCAGAGCACAAGACTCACAG	NM_015274	RefSeq	chr4	+	6575173	6622406	MAN2B2	23324	mannosidase, alpha, class 2B, member 2, transcript variant 1	GO:0030246|GO:0008270|GO:0004559|GO:0070062|GO:0006013	.	NA	-	.	NA	NA	NA	NA	NA	NA	NA	NA	NA
LNCV6_134785_PI430048170	1.81199e-05	113.234	9.08039	7.83477	7.85123	8.40788	10.8127	P	P	P	P	P	1.45105	3.9667	1.55968	1.41652	1.90064	A	A	A	A	A	LNCV6_134785_PI430048170	mRNA	TTCCCAGTGGGGTGGACAGTATATCAGATGGTCAGAACAAATAAAGTTCAGTGTCAAATG	NM_003637	RefSeq	chr1	-	145891207	145910189	ITGA10	8515	integrin, alpha 10, transcript variant 1	GO:0008305|GO:0034680|GO:0007160|GO:0005886|GO:0030198|GO:0007596|GO:0007411|GO:0007229|GO:0005518|GO:0046872	.	NA	-	.	NA	NA	NA	NA	NA	NA	NA	NA	NA
LNCV6_136262_PI430048170	2.30046e-07	13.7768	12.2581	12.7147	12.9705	13.0467	12.5843	P	P	P	P	P	8.84408	9.59301	8.74453	8.62466	8.75005	P	P	P	P	P	LNCV6_136262_PI430048170	mRNA	GTGCGTAATTGTAGATGCATGTACTTGTGTGTTTTGTGTAATTATTGAAGTGCAATGATG	NM_012428	RefSeq	chr15	-	73560002	73633412	NPTN	27020	neuroplastin, transcript variant b	GO:0009986|GO:0045743|GO:0060291|GO:0018108|GO:0005105|GO:0005524|GO:0007204|GO:0042734|GO:0010976|GO:0001934|GO:0016021|GO:0004714|GO:0050839|GO:0007156|GO:0007169|GO:0048170	.	NA	-	.	NA	NA	NA	NA	NA	NA	NA	NA	NA
LNCV6_95547_PI430048170	0.00905499	0.326959	6.9811	7.43958	7.99264	7.66883	7.93746	P	P	P	P	P	9.71476	7.81845	9.68434	9.44098	8.92065	P	P	P	P	P	LNCV6_95547_PI430048170	mRNA	CGAGGAGGCCATTGAAAGACTGAAGGAAACAGAGAAGATCATAGCTGAGCTCAATGAGAC	NM_001244008	RefSeq	chr2	-	240713763	240820308	KIF1A	547	kinesin family member 1A, transcript variant 1	GO:0008017|GO:0043005|GO:0005871|GO:0005874|GO:0005524|GO:0030705|GO:0003774|GO:0005737|GO:0008152|GO:0008574|GO:0043025|GO:0008089|GO:0016192|GO:0016887|GO:0007018	.	NA	-	.	NA	NA	NA	NA	NA	NA	NA	NA	NA
LNCV6_140501_PI430048170	0.0308652	2.4995	5.97231	5.18844	5.34188	6.06049	5.30221	P	P	P	P	P	4.35711	4.49794	4.54418	2.19322	4.77755	A	A	A	A	A	LNCV6_140501_PI430048170	mRNA	GTACCACTAGCATCTATATGACTTTTGTGTAATTTTCTCTCTTGAACTCTGGTGCTGTTT	NM_021221	RefSeq	chr6_GL000253v2_alt	+	2975997	2977497	LY6G5B	58496	lymphocyte antigen 6 complex, locus G5B	GO:0008150|GO:0003674|GO:0005576|GO:0005575	.	NA	-	.	NA	NA	NA	NA	NA	NA	NA	NA	NA
LNCV6_111583_PI430048170	0.000272691	4.94671	8.2163	8.18785	9.07662	8.51201	7.43155	P	P	P	P	P	6.05993	6.20727	5.79501	6.49005	5.66971	P	A	P	P	A	LNCV6_111583_PI430048170	mRNA	TTTCCTACCATGAAGATGTTTGAATATGTCAGGAATGACCGTGACGGCTGGAATCCCTCT	NM_005510	RefSeq	chr6	-	31969810	31972255	DXO	1797	decapping exoribonuclease	GO:0000287|GO:0008409|GO:0005886|GO:0090305|GO:0071028|GO:0003729|GO:0006402|GO:0005737|GO:0050779|GO:0000166|GO:0008152|GO:0005654|GO:0034353	.	NA	-	.	NA	NA	NA	NA	NA	NA	NA	NA	NA
LNCV6_129282_PI430048170	3.78824e-05	7.83235	8.94065	9.27747	9.84254	8.85886	8.44237	P	P	P	P	P	5.71674	5.83522	7.11488	6.06496	5.57414	P	A	P	P	A	LNCV6_129282_PI430048170	mRNA	GAAACCTAGTCACTTCCTAAAGCAAAAGGAGAAACATTCTTTACCTCCAAATGTTTTAGT	NM_007076	RefSeq	chr12	+	108515273	108519603	FICD	11153	FIC domain containing	GO:0034259|GO:0018117|GO:0016021|GO:0005524|GO:0070733	.	NA	-	.	NA	NA	NA	NA	NA	NA	NA	NA	NA
LNCV6_140563_PI430048170	0.000294725	6.61781	9.93744	10.0152	10.8861	9.6353	9.44477	P	P	P	P	P	6.92584	7.42413	7.1237	8.2921	6.12414	P	P	P	P	A	LNCV6_140563_PI430048170	mRNA	GAAGACTACGCTGCATATTCAAGAGTTGTACCTTAACATTGGTGAAACATTTTTTCTAAG	NM_032783	RefSeq	chr4	-	168987590	169010317	CBR4	84869	carbonyl reductase 4	GO:0044598|GO:0005515|GO:0048038|GO:0044597|GO:0051289|GO:0005759|GO:0003955|GO:0006633|GO:0070402|GO:0008753|GO:0055114	.	NA	-	.	NA	NA	NA	NA	NA	NA	NA	NA	NA
LNCV6_80911_PI430048170	1.0369e-06	12.5815	10.742	11.5946	10.9245	10.6795	10.6095	P	P	P	P	P	7.08513	7.91697	7.39907	7.15748	6.67123	P	P	P	P	P	LNCV6_80911_PI430048170	mRNA	GTGCCATTGTGCCAGAAACATTGTGTTATCTTTTATGTTGTTGTTGTTGCTGTTAAACTA	NM_001282748	RefSeq	chr9	+	79571772	79726881	TLE4	7091	transducin-like enhancer of split 4, transcript variant 1	GO:0005515|GO:0006366|GO:0003705|GO:0003714|GO:0005634|GO:0000122|GO:0003674|GO:0008150|GO:0007219|GO:0003682|GO:0070491|GO:0005654|GO:0016055	.	NA	-	.	NA	NA	NA	NA	NA	NA	NA	NA	NA
LNCV6_132609_PI430048170	4.10718e-05	9.43107	10.5611	10.8043	10.8504	11.0037	10.5449	P	P	P	P	P	7.05702	8.02264	7.9451	6.8272	7.39641	P	P	P	P	P	LNCV6_132609_PI430048170	mRNA	TCTGCCTGGTGTGTGCACACAAGTCTTACTTGGAATAAATTTACTGGTACAAATTCTTAA	NM_020905	RefSeq	chr2	-	18554722	18560693	RDH14	57665	retinol dehydrogenase 14 (all-trans/9-cis/11-cis)	GO:0005739|GO:0016020|GO:0005783|GO:0016491|GO:0005789|GO:0005634|GO:0005765|GO:0001649|GO:0055114	.	NA	-	.	NA	NA	NA	NA	NA	NA	NA	NA	NA
LNCV6_135631_PI430048170	0.000172119	4.86038	8.16787	8.83843	8.94498	8.23211	7.68403	P	P	P	P	P	5.24051	6.80188	6.1746	5.88176	6.29182	A	A	P	P	A	LNCV6_135631_PI430048170	mRNA	ACCTTTCCACAGGCTTCTTGTCCACAGTAGAGTTTAATAAAAATATTCACTGAAAGACCC	NM_006234	RefSeq	chr7	-	102473100	102478934	POLR2J	5439	polymerase (RNA) II (DNA directed) polypeptide J, 13.3kDa	GO:0008380|GO:0005515|GO:0010467|GO:0006368|GO:0006367|GO:0006366|GO:0003899|GO:0006370|GO:0005634|GO:0003677|GO:0050434|GO:0006281|GO:0000398|GO:0006283|GO:0030275|GO:0001055|GO:0034587|GO:0046983|GO:0005665|GO:0016032|GO:0005654|GO:0006289|GO:0035019	.	NA	-	.	NA	NA	NA	NA	NA	NA	NA	NA	NA
LNCV6_103323_PI430048170	0.00555882	3.98731	10.0431	10.8276	9.73842	11.0291	9.99407	P	P	P	P	P	9.91366	7.13445	7.75282	7.61954	7.62292	P	P	P	P	P	LNCV6_103323_PI430048170	mRNA	GAGACTCTCCAAAGTCAACAAGTACATCTGTGAAAAAATCATGGATATCAATAAATCCTG	NM_001302082	RefSeq	chr1	-	48727522	48776969	BEND5	79656	BEN domain containing 5, transcript variant 2	GO:0005794	.	NA	-	.	NA	NA	NA	NA	NA	NA	NA	NA	NA
LNCV6_126980_PI430048170	0.0134834	7.75812	9.29003	8.63905	9.09262	9.74464	9.32317	P	P	P	P	P	6.13196	7.2419	6.46798	6.32932	2.36841	P	P	P	P	A	LNCV6_126980_PI430048170	mRNA	CGGATGGAATTCTGGTATTTATAGGCATTGGTGCTAGATGGTACATTTTATGTGTTAAAA	NM_024558	RefSeq	chr14	-	50108631	50116579	VCPKMT	79609	valosin containing protein lysine (K) methyltransferase, transcript variant 1	GO:0005515|GO:0005737|GO:0005575|GO:0016279|GO:0018023	.	NA	-	.	NA	NA	NA	NA	NA	NA	NA	NA	NA
LNCV6_134074_PI430048170	5.7354e-05	16.2647	11.8356	12.1026	12.9275	12.0547	11.8278	P	P	P	P	P	8.10844	7.54402	8.49092	9.02313	6.86411	P	P	P	P	P	LNCV6_134074_PI430048170	mRNA	AGCCCCTAAAGGCAAGAAGAAAAAGTAAAAGACCTTGGCTCATAGAAAGTCACTTTAATA	NM_004990	RefSeq	chr12	+	57487952	57516655	MARS	4141	methionyl-tRNA synthetase	GO:0005739|GO:0010467|GO:0005737|GO:0000049|GO:0016020|GO:0006431|GO:0004825|GO:0005524|GO:0070062|GO:0006418|GO:0005829	.	NA	-	.	NA	NA	NA	NA	NA	NA	NA	NA	NA
LNCV6_126829_PI430048170	0.0051588	3.88154	9.98805	8.46794	9.48511	8.09717	8.16071	P	P	P	P	P	6.3182	7.59674	7.32057	7.27418	6.55079	P	P	P	P	P	LNCV6_126829_PI430048170	mRNA	CTGTCGTGCCTTGAGAAAGCTGGAACGGGAATCAATTAAACATTGTGGTGCTGGCGCCTG	NM_080662	RefSeq	chr19	-	7476869	7489038	PEX11G	92960	peroxisomal biogenesis factor 11 gamma, transcript variant 1	GO:0005515|GO:0043234|GO:0031231|GO:0005779|GO:0044375|GO:0016559|GO:0005777	.	NA	-	.	NA	NA	NA	NA	NA	NA	NA	NA	NA
LNCV6_136361_PI430048170	1.96501e-07	3.9018	8.97426	9.1463	8.99885	9.22389	8.71084	P	P	P	P	P	7.18229	7.01585	6.84128	7.24799	6.96068	P	A	P	P	P	LNCV6_136361_PI430048170	mRNA	GAGGTAGCATACCTGAAAATGTACGTGTGTGTTTGTTGTATTTTTTCACATTTTGTGAAC	NM_152556	RefSeq	chr7	-	112819146	112939877	C7orf60	154743	chromosome 7 open reading frame 60	GO:0031167|GO:0016433	.	NA	-	.	NA	NA	NA	NA	NA	NA	NA	NA	NA
LNCV6_133667_PI430048170	1.0488e-05	12.4642	12.0489	11.5624	11.5399	11.974	11.9528	P	P	P	P	P	7.79882	8.10022	8.9084	8.2223	7.53943	P	P	P	P	P	LNCV6_133667_PI430048170	mRNA	TAGAAGTTTAGTGTTTTTGTCACTGTCATGTGTTTCTGTGGGCAGAGCTGGTTCTGGAGG	NM_001082968	RefSeq	chr17	-	17843507	17972470	TOM1L2	146691	target of myb1-like 2 (chicken), transcript variant 3	GO:0005622|GO:0005515|GO:0045839|GO:0007165|GO:0019901|GO:0030276|GO:0006886|GO:0070062	.	NA	-	.	NA	NA	NA	NA	NA	NA	NA	NA	NA
LNCV6_141800_PI430048170	0.0238726	4.4801	7.58612	7.64175	7.3114	7.34864	7.0843	P	P	P	P	P	4.96181	6.52656	4.79243	5.13689	1.73995	A	A	A	P	A	LNCV6_141800_PI430048170	mRNA	TTAGGCCTTTTATGACTTTATAAATAGGCAATAATGAACACCAAGGGAAGCAAAACACTG	NM_174931	RefSeq	chr2	+	37084450	37099244	GPATCH11	253635	G patch domain containing 11, transcript variant 1	GO:0003676	.	NA	-	.	NA	NA	NA	NA	NA	NA	NA	NA	NA
LNCV6_143314_PI430048170	0.00521128	0.394938	11.1705	11.2454	10.837	10.8913	11.3265	P	P	P	P	P	12.2885	13.0557	11.9019	11.7345	12.8089	P	P	P	P	P	LNCV6_143314_PI430048170	mRNA	TTTATAAGATGGCCAGATCTACATTAGGAAAAGTATAAGCCCCCTCCCTAATGGCCGCTG	NM_014426	RefSeq	chr20	-	17941595	17968794	SNX5	27131	sorting nexin 5, transcript variant 2	GO:0005515|GO:0006907|GO:0034452|GO:0001891|GO:0001726|GO:0006886|GO:0031234|GO:0016050|GO:0070685|GO:0031313|GO:0031901|GO:0042147|GO:0035091|GO:0030659|GO:0030904	.	NA	-	.	NA	NA	NA	NA	NA	NA	NA	NA	NA
LNCV6_133884_PI430048170	0.0160573	4.40869	5.25804	5.19853	5.68456	5.51524	5.33607	P	P	P	P	P	1.58873	1.28875	4.46344	1.42956	4.17035	A	A	A	A	A	LNCV6_133884_PI430048170	mRNA	GAATGGCAACCAGAGAATGTAAACAACCAAGGTGCATCTGGTTATGTTTTAAAATAAAGA	NM_018304	RefSeq	chr17	+	59155498	59206709	PRR11	55771	proline rich 11	GO:0005737|GO:0016020|GO:0051726|GO:0005634	.	NA	-	.	NA	NA	NA	NA	NA	NA	NA	NA	NA
LNCV6_138430_PI430048170	0.0256052	11.9872	8.3461	7.83824	11.6363	7.17757	7.19139	P	P	P	P	P	3.79349	4.83513	7.4459	6.80523	2.89999	A	A	P	P	A	LNCV6_138430_PI430048170	mRNA	CGAATGAGAAAGAACTCCAGCAAATCCAATGGCTACAAACTAAAAATCAGCATTATTTCA	NM_001291960	RefSeq	chr3	+	40387244	40428626	ENTPD3	956	ectonucleoside triphosphate diphosphohydrolase 3, transcript variant 1	GO:0017111|GO:0017110|GO:0005886|GO:0009143|GO:0009134|GO:0016021|GO:0005524	.	NA	-	.	NA	NA	NA	NA	NA	NA	NA	NA	NA
LNCV6_130578_PI430048170	0.00919028	5.01415	10.7277	11.5239	12.7203	10.9582	10.7761	P	P	P	P	P	7.24552	8.11503	11.1015	7.46239	7.74925	P	P	P	P	P	LNCV6_130578_PI430048170	mRNA	CTCTGTCTCTTCCTTTTCACATTTGTGCACATAAAATATACTGGTGTTTGTGTTCCAGGA	NM_182526	RefSeq	chr14	-	67470265	67515304	TMEM229B	161145	transmembrane protein 229B	GO:0016021	.	NA	-	.	NA	NA	NA	NA	NA	NA	NA	NA	NA
LNCV6_143703_PI430048170	0.000934969	9.84026	6.98013	5.31384	5.51615	6.68584	7.04846	P	P	P	P	P	1.65202	4.42803	3.49427	1.67804	2.65523	A	A	A	A	A	LNCV6_143703_PI430048170	mRNA	GATGTACCCCAAAGCTCTGAAGATATTTATTTCAGAGAAAACAATGCTAATGTGTGAGAT	NM_001145664	RefSeq	chr2	-	101397360	101474703	RFX8	NA	RFX family member 8, lacking RFX DNA binding domain	NA	.	NA	-	.	NA	NA	NA	NA	NA	NA	NA	NA	NA
LNCV6_139220_PI430048170	0.000147287	11.4032	12.457	12.3807	12.2035	12.1547	11.9615	P	P	P	P	P	8.56249	7.89923	9.31026	9.28867	7.94775	P	P	P	P	P	LNCV6_139220_PI430048170	mRNA	GTCGGTGATTTGTTTGTCTTTCTGATAGGTTGAAAATTGTGTAATAAACTTGATGACGCT	NM_024811	RefSeq	chr11	-	61402647	61429911	CPSF7	79869	cleavage and polyadenylation specific factor 7, 59kDa, transcript variant 1	GO:0005515|GO:0008380|GO:0006369|GO:0010467|GO:0051262|GO:0006366|GO:0031124|GO:0005634|GO:0000166|GO:0016020|GO:0000398|GO:0005654|GO:0005849	.	NA	-	.	NA	NA	NA	NA	NA	NA	NA	NA	NA
LNCV6_144501_PI430048170	0.00669391	6.99126	7.6367	8.17926	8.36553	7.82831	7.44782	P	P	P	P	P	5.31093	2.22163	5.55374	4.96417	5.70146	A	A	A	A	A	LNCV6_144501_PI430048170	mRNA	CTGTACCAAAAAGGAGTACTATAAAATGAGGGTGCCAAATATATTGAGTCTTTTATGGGA	NM_033087	RefSeq	chr9	-	99216424	99221964	ALG2	85365	ALG2, alpha-1,3/1,6-mannosyltransferase, transcript variant 1	GO:0005515|GO:0048471|GO:0046982|GO:0000033|GO:0033164|GO:0005634|GO:0004378|GO:0033577|GO:0051592|GO:0005737|GO:0047485|GO:0016020|GO:0005789|GO:0016021|GO:0006488|GO:0044267|GO:0048306|GO:0018279|GO:0043687	.	NA	-	.	NA	NA	NA	NA	NA	NA	NA	NA	NA
LNCV6_142898_PI430048170	0.000306838	8.92117	10.2444	10.0274	10.1857	10.5364	10.4578	P	P	P	P	P	6.29154	7.0465	8.10146	7.14346	6.34127	P	A	P	P	A	LNCV6_142898_PI430048170	mRNA	TTGAAAGGTCAAGACCGTGAACTGAAAAAAGTGTTGGCCTTTTTGCGGGACCAGATTTTT	NM_018090	RefSeq	chr1	+	16440671	16460089	NECAP2	55707	NECAP endocytosis associated 2, transcript variant 1	GO:0005622|GO:0030125|GO:0005905|GO:0005886|GO:0015031|GO:0006897	.	NA	-	.	NA	NA	NA	NA	NA	NA	NA	NA	NA
LNCV6_138404_PI430048170	0.00402634	0.380413	10.869	10.759	10.8341	10.8406	10.4546	P	P	P	P	P	11.4424	11.8563	12.6985	11.776	12.5829	P	P	M	P	P	LNCV6_138404_PI430048170	mRNA	TCCTGTCTCCCTAGAGGTACTAGTATCTAGAGTTTACCCAGAAAATTTTATGATTGTAAC	NM_001079519	RefSeq	chr14	+	35044906	35083383	FAM177A1	283635	family with sequence similarity 177, member A1, transcript variant 2	NA	.	NA	-	.	NA	NA	NA	NA	NA	NA	NA	NA	NA
LNCV6_98650_PI430048170	0.0020974	3.01003	10.7146	10.2261	9.78739	10.7442	11.2915	P	P	P	P	P	8.56615	9.77076	8.68403	8.47587	9.30476	P	P	P	P	P	LNCV6_98650_PI430048170	mRNA	TCTGGCAGCCCTGGCCTTTACCTGGACCTTGTAGGGGTCTCCTGCCTAGCTGCCTAGCAA	NM_033158	RefSeq	chr3	-	50317789	50322850	HYAL2	8692	hyaluronoglucosaminidase 2, transcript variant 2	GO:0005515|GO:0030308|GO:0051216|GO:0071560|GO:0048705|GO:0005764|GO:0031362|GO:0051607|GO:0010764|GO:0001618|GO:0071356|GO:0030203|GO:2000484|GO:0046677|GO:0009986|GO:0005975|GO:0019064|GO:0060586|GO:0042117|GO:0071347|GO:0042307|GO:0004415|GO:0045121|GO	.	NA	-	.	NA	NA	NA	NA	NA	NA	NA	NA	NA
LNCV6_106264_PI430048170	7.76539e-05	0.344324	7.13728	7.05772	6.30191	7.00031	7.13951	P	P	P	P	P	8.51378	8.73458	8.36038	8.10356	8.68315	P	P	P	P	P	LNCV6_106264_PI430048170	mRNA	ATGAAGATCAAAGAGCTTTACCGACGACGCTTTCCCCGGAAGACCCTGGGGCCCTCTGAT	NM_006099	RefSeq	chr1	-	145848521	145859081	PIAS3	10401	protein inhibitor of activated STAT, 3	GO:0005515|GO:0006355|GO:0016874|GO:0016925|GO:0045202|GO:0015459|GO:0005634|GO:0008022|GO:0030425|GO:0006351|GO:0045838|GO:0010628|GO:0005737|GO:0047485|GO:0019789|GO:0033235|GO:0008270|GO:0009725|GO:0019899	.	NA	-	.	NA	NA	NA	NA	NA	NA	NA	NA	NA
LNCV6_135788_PI430048170	0.0263596	4.26781	5.98602	5.95145	6.24651	6.4589	6.1289	P	P	P	P	P	1.4685	4.74472	5.00333	4.32158	1.32419	A	A	A	A	A	LNCV6_135788_PI430048170	mRNA	CAAGAGAACAATAGAGTGCGTCTCTTGGGGAAACATAATAAAAATGAACTTTTCTCACCT	NM_001099435	RefSeq	-	-	0	0	---	NA	speedy/RINGO cell cycle regulator family member E5	NA	.	NA	-	.	NA	NA	NA	NA	NA	NA	NA	NA	NA
LNCV6_145656_PI430048170	2.15057e-06	12.1386	9.00107	9.85317	9.25836	9.5377	9.00918	P	P	P	P	P	5.92386	6.22762	5.87998	4.92674	5.57235	P	A	P	A	A	LNCV6_145656_PI430048170	mRNA	CGTGACCTGATAATGAATCTATTCATCCTGAGTAAGCTATACTTCTGTGCTTTATATTGA	NM_001168479	RefSeq	chrX	+	102599167	102604157	ARMCX5	64860	armadillo repeat containing, X-linked 5, transcript variant 1	NA	.	NA	-	.	NA	NA	NA	NA	NA	NA	NA	NA	NA
LNCV6_133481_PI430048170	0.00263279	8.97849	5.52736	7.21477	6.51811	6.58236	5.7272	P	P	P	P	P	1.33514	2.78931	4.57975	3.65219	1.3452	A	A	A	A	A	LNCV6_133481_PI430048170	mRNA	GAATAGGATTGCTCTCACATTAAAGATAGTTACTTCAATTTGAAGGCTGGATTTAGGGAT	NM_004612	RefSeq	chr9	+	99105088	99154191	TGFBR1	7046	transforming growth factor, beta receptor 1, transcript variant 1	GO:0005515|GO:0010468|GO:0030307|GO:0051491|GO:0048705|GO:0048844|GO:0048538|GO:0046332|GO:0009791|GO:0048701|GO:0005114|GO:0007507|GO:0004702|GO:0018105|GO:0018107|GO:0030199|GO:0007179|GO:0031396|GO:0023014|GO:0043393|GO:0032924|GO:0001701|GO:0043235|GO	.	NA	-	.	NA	NA	NA	NA	NA	NA	NA	NA	NA
LNCV6_127602_PI430048170	9.61108e-05	2.2415	11.8614	11.1542	11.6715	11.5779	11.462	P	P	P	P	P	10.5151	10.3881	10.4993	10.1245	10.4377	P	P	P	P	P	LNCV6_127602_PI430048170	mRNA	GGCGGCTGTCCCTGTGCATCCTTTGATTACTCTCATGCTGCATTTACTGTTTACATTTGT	NM_001025579	RefSeq	chr17	+	8435851	8468177	NDEL1	81565	nudE neurodevelopment protein 1-like 1, transcript variant 1	GO:0005515|GO:0008017|GO:0008090|GO:0007100|GO:0001833|GO:0045773|GO:0000132|GO:0005635|GO:0005829|GO:0051642|GO:0005737|GO:0007059|GO:0048680|GO:0047496|GO:0021799|GO:0043203|GO:0006508|GO:0031252|GO:0060053|GO:0060052|GO:0005813|GO:0005871|GO:0043014|GO	.	NA	-	.	NA	NA	NA	NA	NA	NA	NA	NA	NA
LNCV6_127293_PI430048170	0.000992865	7.01978	8.39932	7.60467	8.55446	8.55507	7.9849	P	P	P	P	P	5.28986	5.98318	5.60274	5.80089	3.62398	A	A	A	P	A	LNCV6_127293_PI430048170	mRNA	ATTATCAGCAGACTCTTTTATACTTTATGGGGCATCTACATACTACTTCCGCCACTCTTC	NM_001288770	RefSeq	chr17	+	73232232	73248956	C17orf80	55028	chromosome 17 open reading frame 80, transcript variant 4	GO:0008150|GO:0003674|GO:0016021|GO:0070062	.	NA	-	.	NA	NA	NA	NA	NA	NA	NA	NA	NA
LNCV6_137724_PI430048170	0.00138518	11.6392	9.72738	10.7761	11.9214	10.455	10.0576	P	P	P	P	P	6.24851	5.47031	7.94654	8.47416	5.53133	P	A	P	P	A	LNCV6_137724_PI430048170	mRNA	TTTTCTTTGGGGGTGGAAAAGGAAAACAATTCAAGCTGAGAAAAGTATTCTCAAAGATGC	NM_004360	RefSeq	chr16	+	68737291	68835541	CDH1	999	cadherin 1, type 1, E-cadherin (epithelial)	GO:0060576|GO:0005515|GO:0005802|GO:0030054|GO:0008013|GO:0007605|GO:0050680|GO:0016342|GO:0042993|GO:2000008|GO:0031175|GO:0016339|GO:0016337|GO:0001948|GO:0070830|GO:0030198|GO:0051260|GO:0050839|GO:0070062|GO:0071285|GO:0022408|GO:0045295|GO:0009986|GO	.	NA	-	.	NA	NA	NA	NA	NA	NA	NA	NA	NA
LNCV6_78955_PI430048170	3.05446e-06	7.62154	8.84572	9.00504	9.55342	9.17722	8.88086	P	P	P	P	P	6.01039	6.58939	6.43837	6.1438	5.52314	P	A	P	P	A	LNCV6_78955_PI430048170	mRNA	GACCTGGCTGAATCCCAGATGTATCAATAAATTGTTATAGTAGCTTATGGAAAATGCTAT	NM_001122838	RefSeq	chr7_KI270806v1_alt	+	95602	145153	NAPEPLD	222236	N-acyl phosphatidylethanolamine phospholipase D, transcript variant 1	GO:0005737|GO:0007603|GO:0042622|GO:0070290|GO:0008270|GO:0009395|GO:0001523|GO:0070062	.	NA	-	.	NA	NA	NA	NA	NA	NA	NA	NA	NA
LNCV6_143101_PI430048170	9.27213e-05	3.2321	8.41693	8.06285	8.38893	8.20118	8.2806	P	P	P	P	P	6.53387	7.07783	6.39392	6.14723	6.59598	P	P	P	P	P	LNCV6_143101_PI430048170	mRNA	TGTGTAGGAGCCATTAAAATTCATAACAGTATGTGCCCCTTCAGCGTTTTAATCTTATGA	NM_016094	RefSeq	chr3	-	149738469	149752499	COMMD2	51122	COMM domain containing 2	GO:0005515	.	NA	-	.	NA	NA	NA	NA	NA	NA	NA	NA	NA
LNCV6_136160_PI430048170	0.0282218	4.02648	6.75544	7.68229	6.92099	7.3907	7.31131	P	P	P	P	P	4.08917	1.9368	5.58957	5.89575	5.91939	A	A	A	P	A	LNCV6_136160_PI430048170	mRNA	GCACTCAGCTTCCCAGGCAATAACAGCCGTGGGGTAATAAATGGTCTCTGCACACCTGCA	NM_178310	RefSeq	chr16	-	88677681	88686474	SNAI3	333929	snail family zinc finger 3	GO:0005667|GO:0003700|GO:0006357|GO:0005507|GO:0005634|GO:0003677|GO:0006351	.	NA	-	.	NA	NA	NA	NA	NA	NA	NA	NA	NA
LNCV6_131874_PI430048170	0.0012593	0.457736	6.65571	6.71889	6.43421	6.6335	7.18874	P	P	P	P	P	7.4637	8.11781	7.91044	7.39085	8.2864	P	P	P	P	P	LNCV6_131874_PI430048170	mRNA	GTGCGACATTGTGTACAAATGTCCTTTATAAAAGTAAAGGCCACTCGCACCCCCAAAAAA	NM_001145115	RefSeq	chr6	+	5085485	5087221	PPP1R3G	648791	protein phosphatase 1, regulatory subunit 3G	GO:2000467|GO:0005737|GO:0045725|GO:2001069|GO:0019903|GO:0042593	.	NA	-	.	NA	NA	NA	NA	NA	NA	NA	NA	NA
LNCV6_143404_PI430048170	0.000434344	8.97575	8.85875	7.92559	8.30163	8.72017	7.8597	P	P	P	P	P	4.49313	5.96716	5.76998	5.09406	3.70311	A	A	P	P	A	LNCV6_143404_PI430048170	mRNA	TTTGGGGTACAAGCTGTGATCACTGATCAATAAATTATCTCTAGATTGGTCCTTGTGAGG	NM_003449	RefSeq	chr6	-	30184454	30213494	TRIM26	7726	tripartite motif containing 26, transcript variant 1	GO:0051091|GO:0046597|GO:0045087|GO:0019221|GO:0008270|GO:0005575|GO:0003677|GO:0046872|GO:0060333|GO:0005829	.	NA	-	.	NA	NA	NA	NA	NA	NA	NA	NA	NA
LNCV6_145473_PI430048170	8.33841e-05	21.8082	7.2629	7.30604	6.30677	7.52333	8.61688	P	P	P	P	P	2.10666	4.63984	2.4442	2.04741	2.47333	A	A	A	A	A	LNCV6_145473_PI430048170	mRNA	ATACAGCAACGCTACATTGCAAATAAAAGTCCGATCCCAAAAGGAGAATGAGACAAAAAA	NM_001098518	RefSeq	chr6	-	46852505	46921977	ADGRF5	NA	adhesion G protein-coupled receptor F5, transcript variant 2	NA	.	NA	-	.	NA	NA	NA	NA	NA	NA	NA	NA	NA
LNCV6_135990_PI430048170	0.0001652	13.6593	9.78997	8.99658	9.37843	9.38936	9.30564	P	P	P	P	P	5.25764	6.75398	5.01873	4.57325	5.45756	A	A	A	A	A	LNCV6_135990_PI430048170	mRNA	CCTAAAAGCAGTATCTGTTATTTAGCTGTAAACCAAGTTGGAAGCTATTCGGATAATTTC	NM_014888	RefSeq	chr7	-	121348850	121396368	FAM3C	10447	family with sequence similarity 3, member C, transcript variant 1	GO:0008150|GO:0005794|GO:0016023|GO:0007275|GO:0005576|GO:0005125|GO:0070062	.	NA	-	.	NA	NA	NA	NA	NA	NA	NA	NA	NA
LNCV6_133565_PI430048170	0.000939669	2.17388	8.0367	8.45473	8.63175	8.73614	8.00168	P	P	P	P	P	7.12331	7.21847	7.73864	7.39524	6.76077	P	P	P	P	P	LNCV6_133565_PI430048170	mRNA	GGGATCAGTGTGTGTGTATGTGATTTGTTTATTGAGTTGGCTTTGCTTTTTTAGTTTTTC	NM_012300	RefSeq	chr5	-	171861551	172006873	FBXW11	23291	F-box and WD repeat domain containing 11, transcript variant 3	GO:0000209|GO:0005515|GO:0042347|GO:0004842|GO:0005813|GO:0016567|GO:0000151|GO:0005634|GO:0031146|GO:0045862|GO:0005829|GO:0031648|GO:0006470|GO:0000086|GO:0046983|GO:0042753|GO:0043161|GO:0048511|GO:0045893|GO:0000278|GO:0016055|GO:0045892|GO:0019005	.	NA	-	.	NA	NA	NA	NA	NA	NA	NA	NA	NA
LNCV6_126946_PI430048170	0.00013375	23.1202	8.70139	6.71744	5.92908	7.67773	7.08823	P	P	P	P	P	1.94834	4.52824	2.18511	1.89436	2.24304	A	A	A	A	A	LNCV6_126946_PI430048170	mRNA	CTCTGAATACAATACTGCTGACCACATTTGGCTACTTCAGCTTAAATGTATGTTAATTGA	NM_024794	RefSeq	chr19	-	15226918	15232420	EPHX3	79852	epoxide hydrolase 3, transcript variant 1	GO:0008150|GO:0003674|GO:0016787|GO:0008152|GO:0005576|GO:0005575	.	NA	-	.	NA	NA	NA	NA	NA	NA	NA	NA	NA
LNCV6_129530_PI430048170	0.0339172	2.57599	10.9433	10.3674	10.0495	10.6758	10.7913	P	P	P	P	P	10.0619	7.13397	9.00511	9.93149	8.28485	P	P	P	P	P	LNCV6_129530_PI430048170	mRNA	GGACATCTTTCCTCTGACACGTGGGAATGGGTGATATTTGTGTAATAAAATTTTTAAAAG	NM_012308	RefSeq	chr11	+	67119268	67258079	KDM2A	22992	lysine (K)-specific demethylase 2A, transcript variant 1	GO:0000790|GO:0006355|GO:0005730|GO:0006325|GO:0005634|GO:0006303|GO:0006351|GO:0051864|GO:0045322|GO:0070544|GO:0005654|GO:0008270|GO:0055114	.	NA	-	.	NA	NA	NA	NA	NA	NA	NA	NA	NA
LNCV6_142350_PI430048170	0.00239209	8.12628	8.0218	8.63625	9.84028	8.31276	8.12059	P	P	P	P	P	4.88459	3.49504	6.63679	6.52545	5.11614	A	A	P	P	A	LNCV6_142350_PI430048170	mRNA	CCACCCAGTAACACATCATTTCAGTACCTGCTATTAATGGTCTTTTGATAAATAATCACT	NM_178819	RefSeq	chr8	+	41578187	41625001	AGPAT6	137964	1-acylglycerol-3-phosphate O-acyltransferase 6	GO:0006637|GO:0008610|GO:0005783|GO:0004366|GO:0044281|GO:0003841|GO:0007595|GO:0016020|GO:0040014|GO:0019432|GO:0016024|GO:0005789|GO:0006631|GO:0002071|GO:0016021|GO:0006644|GO:0006654|GO:0044255|GO:0046474|GO:0046339|GO:0006656	.	NA	-	.	NA	NA	NA	NA	NA	NA	NA	NA	NA
LNCV6_141381_PI430048170	0.025633	3.82828	6.86335	5.71042	5.729	6.61075	6.02101	P	P	P	P	P	5.39991	1.27854	4.27733	4.69603	3.38932	A	A	A	A	A	LNCV6_141381_PI430048170	mRNA	TGGATTTCCAAACCATCCTTGTATAAACTGCTCAGAACTAGCATCTTGCTCCTTCTTACC	NM_001014445	RefSeq	chr17	-	35131321	35142251	NLE1	54475	notchless homolog 1 (Drosophila), transcript variant 2	GO:0007219|GO:0045930|GO:0090263|GO:0005730|GO:0001826|GO:0042273|GO:0005634|GO:2001268	.	NA	-	.	NA	NA	NA	NA	NA	NA	NA	NA	NA
LNCV6_127250_PI430048170	0.0058649	0.271533	6.56337	4.76404	5.9275	5.76315	4.99045	P	P	P	P	P	6.54171	8.59005	7.29067	6.86565	7.89412	P	P	P	P	P	LNCV6_127250_PI430048170	mRNA	TCCACATCTTGCAACCTTAAGTCTCCCTTAGAGTGGGGCTTCTGCTACCCTAAAAACTTT	NM_178466	RefSeq	chr20	+	33217309	33227806	BPIFA3	128861	BPI fold containing family A, member 3, transcript variant 1	GO:0005576|GO:0008289	.	NA	-	.	NA	NA	NA	NA	NA	NA	NA	NA	NA
LNCV6_141622_PI430048170	5.81736e-05	6.73612	11.6048	11.6902	11.6599	11.8484	11.5434	P	P	P	P	P	8.47435	8.49523	9.20309	9.42043	8.75709	P	P	P	P	P	LNCV6_141622_PI430048170	mRNA	GCTTCGTGAGGGGTCTCTGGCCCAGTTTCCAATGAATAAAGTTCTCTTGACAGCTCTGAC	NM_032015	RefSeq	chr11	+	119334499	119337314	RNF26	79102	ring finger protein 26	GO:0008150|GO:0008270|GO:0016021|GO:0005575	.	NA	-	.	NA	NA	NA	NA	NA	NA	NA	NA	NA
LNCV6_130034_PI430048170	4.00817e-06	14.9534	10.6689	9.74895	11.1524	10.5566	10.0306	P	P	P	P	P	5.6488	6.61876	7.20273	6.47618	6.70756	P	A	P	P	P	LNCV6_130034_PI430048170	mRNA	CGTAAAGAACTCTGTTATATCCTAGAGGACTCTGTCTTTTATATTCGGGATAATAAAGAC	NM_013262	RefSeq	chr6	+	16129085	16148247	MYLIP	29116	myosin regulatory light chain interacting protein	GO:0042632|GO:0005515|GO:0008092|GO:0045732|GO:0004842|GO:0016567|GO:0005886|GO:0016874|GO:0006928|GO:0007399|GO:0031648|GO:0005622|GO:0005737|GO:0042787|GO:0032803|GO:0008270|GO:0010989|GO:0005856|GO:0019898	.	NA	-	.	NA	NA	NA	NA	NA	NA	NA	NA	NA
LNCV6_130734_PI430048170	2.40138e-05	37.8383	7.34478	7.93514	8.85595	7.67852	7.05427	P	P	P	P	P	1.99286	2.05586	4.12198	1.62736	1.72116	A	A	A	A	A	LNCV6_130734_PI430048170	mRNA	GGTTTATCATTACTATAGCACACTGTAAAGTGCTAGAAAAGTCATAACCTGATTCTCCAA	NM_024686	RefSeq	chr1	-	83869373	83999150	TTLL7	79739	tubulin tyrosine ligase-like family member 7	GO:0018095|GO:0005929|GO:0005737|GO:0016874|GO:0043204|GO:0005856|GO:0030425|GO:0030154|GO:0007399	.	NA	-	.	NA	NA	NA	NA	NA	NA	NA	NA	NA
LNCV6_142868_PI430048170	0.0010666	24.1429	8.6091	8.35245	5.68172	9.12849	7.79825	P	P	P	P	P	4.62024	2.58111	1.34436	1.35041	4.83656	A	A	A	A	A	LNCV6_142868_PI430048170	mRNA	CTGCAGTGTCCCAGTCATTTATTTGCATGAATCTGCTTAAATAAGTTTTTTGTTGCTGTT	NM_032438	RefSeq	chr6	+	130018582	130141449	L3MBTL3	84456	l(3)mbt-like 3 (Drosophila), transcript variant 1	GO:0003674|GO:0006355|GO:0043249|GO:0030225|GO:0005634|GO:0030851|GO:0006351|GO:0016568	.	NA	-	.	NA	NA	NA	NA	NA	NA	NA	NA	NA
LNCV6_134788_PI430048170	0.000186391	8.19314	8.11982	8.28704	8.48864	8.4619	7.60996	P	P	P	P	P	4.0819	5.88486	4.4765	5.24131	5.54485	A	A	A	P	A	LNCV6_134788_PI430048170	mRNA	GTGTGATCTGCATTTGAAATGTTGTAAACTTGGTCAGTATTTCCATTAAAATATCAGGGC	NM_001145358	RefSeq	chr15	-	75369378	75451746	SIN3A	25942	SIN3 transcription regulator family member A, transcript variant 1	GO:0005515|GO:0010467|GO:0003700|GO:0002218|GO:0032403|GO:0016580|GO:0017053|GO:0031937|GO:0044255|GO:0001103|GO:0001102|GO:0000976|GO:0001106|GO:0007568|GO:0010243|GO:0000122|GO:0001701|GO:0033558|GO:0010971|GO:0051595|GO:0002230|GO:0000776|GO:0005654|GO	.	NA	-	.	NA	NA	NA	NA	NA	NA	NA	NA	NA
LNCV6_134515_PI430048170	2.40798e-05	25.0093	10.5162	10.1989	12.2354	10.5465	10.5358	P	P	P	P	P	4.90934	6.26357	7.13389	6.77966	5.91474	A	A	P	P	A	LNCV6_134515_PI430048170	mRNA	GCATCTTTGCTGTTGTTAATTATTATATGTGCCATTGTTACAGGAGATTATAGGCTAGTC	NM_006377	RefSeq	chr9	+	35161991	35405335	UNC13B	10497	unc-13 homolog B (C. elegans)	GO:0005515|GO:0016081|GO:0016082|GO:0030054|GO:0031594|GO:0005886|GO:0007268|GO:0007269|GO:0046872|GO:0005829|GO:0035556|GO:0005737|GO:0007528|GO:0043195|GO:0004872|GO:0004871|GO:0097151|GO:0048786|GO:0007588|GO:0005794|GO:0035249|GO:0006915|GO:0010808|GO	.	NA	-	.	NA	NA	NA	NA	NA	NA	NA	NA	NA
LNCV6_132855_PI430048170	2.11068e-05	26.5624	12.3616	12.7111	12.6775	12.4703	12.4303	P	P	P	P	P	7.42778	7.50951	8.64198	7.82347	7.11092	P	P	P	P	P	LNCV6_132855_PI430048170	mRNA	CCCCTTTATCGCATTGCTGTCCTTGGGTAGAATATAAAATAAAGGGACTTTTATTTCTTA	NM_000784	RefSeq	chr2	+	218781748	218815293	CYP27A1	1593	cytochrome P450, family 27, subfamily A, polypeptide 1	GO:0006805|GO:0005506|GO:0030343|GO:0006699|GO:0008395|GO:0005743|GO:0044281|GO:0031073|GO:0047749|GO:0005759|GO:0008206|GO:0016125|GO:0055114|GO:0008203|GO:0020037	.	NA	-	.	NA	NA	NA	NA	NA	NA	NA	NA	NA
LNCV6_134495_PI430048170	0.000383809	7.40703	11.8359	11.7006	12.1107	11.7423	11.4591	P	P	P	P	P	8.56291	8.1395	8.93206	9.90215	8.11449	P	P	P	P	P	LNCV6_134495_PI430048170	mRNA	GTGCGCTTCTGATTATTTTACTGGGGTCCATTGTCCAGATTTTTCTTTGATTGTAAAATA	NM_019009	RefSeq	chr11	-	1274367	1309662	TOLLIP	54472	toll interacting protein	GO:0005515|GO:0048471|GO:0007267|GO:0005150|GO:0005829|GO:0035556|GO:0045323|GO:0005737|GO:0006954|GO:0045092|GO:0030855|GO:0033235|GO:0004871|GO:0019900|GO:0031625|GO:0070062|GO:0031624|GO:0032183|GO:0006914|GO:0035325|GO:0016604|GO:0016310|GO:0007165|GO	.	NA	-	.	NA	NA	NA	NA	NA	NA	NA	NA	NA
LNCV6_129335_PI430048170	0.000181553	20.2269	6.1632	4.78742	6.39485	5.26557	5.06744	P	P	P	P	P	1.33829	1.33329	1.33529	1.31043	1.36537	A	A	A	A	A	LNCV6_129335_PI430048170	mRNA	TACAATTCAAGTTGCTTCTCATGGATGGCACTGCTTTTCTGAGGACTCAAGGGCCAAGAT	NM_000483	RefSeq	chr19	+	44945981	44949566	APOC2	344	apolipoprotein C-II	GO:0032375|GO:0007603|GO:0060697|GO:0042627|GO:0070328|GO:0010898|GO:0010902|GO:0044281|GO:0005615|GO:0042803|GO:0008289|GO:0034361|GO:0034384|GO:0043274|GO:0034382|GO:0034363|GO:0034362|GO:0055102|GO:0070062|GO:0042632|GO:0033344|GO:0045723|GO:0043691|GO	.	NA	-	.	NA	NA	NA	NA	NA	NA	NA	NA	NA
LNCV6_127511_PI430048170	0.00722628	63.6296	13.423	12.3076	6.82866	13.5645	11.9284	P	P	P	P	P	7.45566	6.96257	5.44453	2.25009	7.29608	P	A	A	A	P	LNCV6_127511_PI430048170	mRNA	TGCGACATGCCCTGCCTGAACAGGTGCTCAATAAATCCAAGTTTCCTTCTCTTGAAAAAA	NM_152888	RefSeq	chr8	-	138588234	138914006	COL22A1	169044	collagen, type XXII, alpha 1	GO:0005581|GO:0030198|GO:0005578|GO:0005788|GO:0005576	.	NA	-	.	NA	NA	NA	NA	NA	NA	NA	NA	NA
LNCV6_136488_PI430048170	0.000360152	9.74373	6.16578	4.50882	4.23701	4.79702	5.13618	P	P	P	P	P	1.93279	1.62388	1.98086	1.55415	2.11052	A	A	A	A	A	LNCV6_136488_PI430048170	mRNA	CATAATTACTCCAGGTGTTATACTTGCCAAGTCAGCAATTCTGTGAGCAGCAAGAATGGC	NM_001256030	RefSeq	chr1	-	160680421	160711851	CD48	962	CD48 molecule, transcript variant 2	GO:0005515|GO:0016020|GO:0005886|GO:0007596|GO:0005887|GO:0045121|GO:0006952|GO:0004872|GO:0031225|GO:0050900|GO:0070062	.	NA	-	.	NA	NA	NA	NA	NA	NA	NA	NA	NA
LNCV6_128613_PI430048170	0.00154895	2.12581	10.9265	10.6011	10.6803	10.5957	10.5038	P	P	P	P	P	10.0349	9.27433	9.57539	9.04743	9.76289	P	P	P	P	P	LNCV6_128613_PI430048170	mRNA	TGCCCTCCACCACCACCCAAAGTGTGGGATTAAAGTACTGTTTTCTTTCCACTTAAAAAA	NM_000263	RefSeq	chr17	+	42535932	42544448	NAGLU	4669	N-acetylglucosaminidase, alpha	GO:0045475|GO:0005975|GO:0004561|GO:0046548|GO:0060119|GO:0006027|GO:0044281|GO:0005764|GO:0007399|GO:0021680|GO:0009405|GO:0042474|GO:0007040|GO:0030203|GO:0070062|GO:0043202	.	NA	-	.	NA	NA	NA	NA	NA	NA	NA	NA	NA
LNCV6_132991_PI430048170	0.0116458	2.30451	8.35521	8.22901	8.07829	8.3011	7.86516	P	P	P	P	P	6.29266	7.83777	6.40344	6.25765	7.3155	P	P	P	P	P	LNCV6_132991_PI430048170	mRNA	TGTCATCTTACGTTCCTCTTCCTCGCATTGGATTTATTGCTAAAACCTGGTAAACACTTT	NM_019041	RefSeq	chr6	-	152987365	153002815	MTRF1L	54516	mitochondrial translational release factor 1-like, transcript variant 1	GO:0005739|GO:0070126|GO:0032543|GO:0006996|GO:0016149|GO:0005759	.	NA	-	.	NA	NA	NA	NA	NA	NA	NA	NA	NA
LNCV6_102121_PI430048170	1.50898e-07	6.19218	8.67981	8.55379	9.02672	8.57508	8.56015	P	P	P	P	P	5.75837	6.28958	6.29307	5.8137	6.05906	P	A	P	P	A	LNCV6_102121_PI430048170	mRNA	TTTCGGTTCCCTGCTATGAAAAGTGATGTGGTAGCAATTTTATAAATGTTGCTTTCTGAT	NM_001100399	RefSeq	chr4	-	39822862	39977956	PDS5A	23244	PDS5 cohesin associated factor A, transcript variant 1	GO:0005515|GO:0005886|GO:0005694|GO:0005654|GO:0008156|GO:0000278|GO:0000785|GO:0000775|GO:0051301|GO:0007064|GO:0005829	.	NA	-	.	NA	NA	NA	NA	NA	NA	NA	NA	NA
LNCV6_132952_PI430048170	1.97846e-05	15.4835	10.1372	8.61427	10.2633	9.66706	10.252	P	P	P	P	P	5.9216	6.68737	4.72632	5.75959	6.00798	P	A	A	P	A	LNCV6_132952_PI430048170	mRNA	CCTTGCCTTTGAGTGGCTTTGAAACTTAATATAGTTTTTAAAAAGTGCAATGGGATGAGA	NM_015459	RefSeq	chr11	-	63624081	63671730	ATL3	25923	atlastin GTPase 3, transcript variant 1	GO:0006888|GO:0016020|GO:0005783|GO:0008152|GO:0007030|GO:0005789|GO:0003924|GO:0051260|GO:0016021|GO:0005525|GO:0007029|GO:0042802	.	NA	-	.	NA	NA	NA	NA	NA	NA	NA	NA	NA
LNCV6_142472_PI430048170	0.00310286	3.70543	8.09505	7.44462	7.69005	7.50838	7.39151	P	P	P	P	P	5.12213	6.98248	4.95736	5.28708	5.30713	A	A	A	P	A	LNCV6_142472_PI430048170	mRNA	GGAGGGAATGCTACTGATAATTTGTAGATAATATTCTTTAAGACTTAGGGGAACCATTGA	NM_001746	RefSeq	chr5	+	179698928	179731638	CANX	821	calnexin, transcript variant 1	GO:0072583|GO:0005515|GO:0002474|GO:0030424|GO:0009306|GO:0005783|GO:0032839|GO:0019886|GO:0001948|GO:0043197|GO:0006457|GO:0043025|GO:0071556|GO:0044233|GO:0070062|GO:0018279|GO:0005791|GO:0042470|GO:0007568|GO:0005509|GO:0048488|GO:0005790|GO:0043234|GO	.	NA	-	.	NA	NA	NA	NA	NA	NA	NA	NA	NA
LNCV6_134768_PI430048170	0.000198984	18.9552	11.1211	10.4723	11.0177	11.0819	10.9472	P	P	P	P	P	6.50769	6.49681	6.94854	7.50753	5.06855	P	A	P	P	A	LNCV6_134768_PI430048170	mRNA	GAAAAACCTTCCAAGAGCGCTGGGGTTTATGCTTTCTGAATAAACACTACTGTTTACATG	NM_144679	RefSeq	chr17	-	81228276	81239091	ENTHD2	146705	ENTH domain containing 2	GO:0016023|GO:0005829	.	NA	-	.	NA	NA	NA	NA	NA	NA	NA	NA	NA
LNCV6_108015_PI430048170	0.0105382	3.25681	11.4861	13.1685	11.1075	12.1107	12.4662	P	P	P	P	P	11.0285	9.19321	10.845	10.0926	10.8729	P	P	P	P	P	LNCV6_108015_PI430048170	mRNA	TGTGATTCCTCTGCTTGCCTGGAGACGTGGAACCTCTGTCTCATCCTCCTGGAACCTTGC	NM_001975	RefSeq	chr12	+	6914449	6923696	ENO2	2026	enolase 2 (gamma, neuronal)	GO:0000287|GO:0005886|GO:0005975|GO:0006094|GO:0044281|GO:0005615|GO:0004634|GO:0006096|GO:0005829|GO:0001917|GO:0009405|GO:0006006|GO:0043204|GO:0000015|GO:0070062	.	NA	-	.	NA	NA	NA	NA	NA	NA	NA	NA	NA
LNCV6_133328_PI430048170	0.00560412	12.1791	8.14686	8.33436	8.22156	8.81943	8.18066	P	P	P	P	P	4.98801	1.25768	5.26936	5.50534	4.09436	A	A	A	P	A	LNCV6_133328_PI430048170	mRNA	GACTGAAGGCTCCTGCAAACATAAATTGCTGATATGGATATAGTAACATAAGAAATACCA	NM_001102398	RefSeq	chr1	-	23304689	23344364	HNRNPR	10236	heterogeneous nuclear ribonucleoprotein R, transcript variant 1	GO:0005515|GO:0006397|GO:0008380|GO:0010467|GO:0003723|GO:0005730|GO:0071013|GO:0005737|GO:0000166|GO:0000398|GO:0030529|GO:0005654|GO:0005681	.	NA	-	.	NA	NA	NA	NA	NA	NA	NA	NA	NA
LNCV6_132102_PI430048170	9.02676e-06	11.2462	11.1677	10.3947	11.1728	11.5921	11.1724	P	P	P	P	P	7.57241	7.85103	7.42849	7.57186	7.81717	P	P	P	P	P	LNCV6_132102_PI430048170	mRNA	TAGTGGTAAATAGTGAAAGCCTGTCCTTCCCTAAATGTAAAGCCATCTGTCCGGCGTAAG	NM_005883	RefSeq	chr19	+	1450148	1473244	APC2	10297	adenomatosis polyposis coli 2	GO:0005515|GO:0008017|GO:0005881|GO:0048471|GO:0005794|GO:0008013|GO:0031258|GO:0005884|GO:0016342|GO:0035414|GO:0005737|GO:0000139|GO:0015630|GO:0016055|GO:0090090	.	NA	-	.	NA	NA	NA	NA	NA	NA	NA	NA	NA
LNCV6_132372_PI430048170	0.0032837	10.8398	8.08078	8.53965	9.04813	8.3841	8.20819	P	P	P	P	P	4.99126	4.03364	6.17525	5.35254	2.3039	A	A	P	P	A	LNCV6_132372_PI430048170	mRNA	GTTGATTGTTGAAATGTGAAATGTAGTCACTGTTGACCTTGTAAATATCTGCCAGAGATG	NM_173822	RefSeq	chr2	-	200973717	201071669	FAM126B	285172	family with sequence similarity 126, member B	GO:0005622	.	NA	-	.	NA	NA	NA	NA	NA	NA	NA	NA	NA
LNCV6_71759_PI430048170	0.000141641	8.85346	10.0856	9.54313	9.64915	9.75661	9.25679	P	P	P	P	P	5.98821	7.63134	6.0594	5.96435	6.20194	P	P	P	P	A	LNCV6_71759_PI430048170	mRNA	TCTCTGCTAAGACAAGATGCTCAGTTGACACATTTGAAAAGTGTTTGAAAAATTCTTGTG	NM_145858	RefSeq	chr21	-	33589340	33641854	CRYZL1	9946	crystallin, zeta (quinone reductase)-like 1	GO:0050661|GO:0008270|GO:0003960|GO:0055114|GO:0005829	.	NA	-	.	NA	NA	NA	NA	NA	NA	NA	NA	NA
LNCV6_129882_PI430048170	0.0031596	0.0391873	7.9119	8.56291	8.56711	8.33733	7.22039	P	P	P	P	P	13.2771	12.3329	9.57107	13.9043	12.6337	P	P	P	P	P	LNCV6_129882_PI430048170	mRNA	ACACCCGTGGAGAGAGAGGAAGAGTATACAGTCCTGTTTGAATCATTTGGAGGATTTTTT	NM_001083965	RefSeq	chr1	-	151773479	151790534	TDRKH	11022	tudor and KH domain containing, transcript variant 1	GO:0009566|GO:0005739|GO:0010467|GO:0003723|GO:0034587|GO:0071546|GO:0031047|GO:0007283|GO:0071547|GO:0030154|GO:0043046|GO:0007140	.	NA	-	.	NA	NA	NA	NA	NA	NA	NA	NA	NA
LNCV6_132493_PI430048170	1.22453e-05	10.9602	11.984	11.9744	11.6498	11.9181	11.8275	P	P	P	P	P	8.01782	8.46398	9.00157	8.4003	7.97666	P	P	P	P	P	LNCV6_132493_PI430048170	mRNA	GCTTGCTTATGTGTAGGTGAACAGTCACGCCTGAAACTTTGAGGATAACTTTTTAAAAAA	NM_004044	RefSeq	chr2	+	215311955	215349773	ATIC	471	5-aminoimidazole-4-carboxamide ribonucleotide formyltransferase/IMP cyclohydrolase	GO:0021987|GO:0009168|GO:0003360|GO:0003937|GO:0031100|GO:0055086|GO:0021549|GO:0044281|GO:0042803|GO:0005829|GO:0005739|GO:0004643|GO:0046452|GO:0006139|GO:0010035|GO:0016020|GO:0006144|GO:0046654|GO:0009116|GO:0070062|GO:0006189	.	NA	-	.	NA	NA	NA	NA	NA	NA	NA	NA	NA
LNCV6_90513_PI430048170	0.0378729	0.439995	6.57459	5.90005	6.62739	6.20029	5.94825	P	P	P	P	P	7.09336	8.30575	6.89845	6.32483	7.85822	P	P	P	P	P	LNCV6_90513_PI430048170	mRNA	TTTTGGGGGCAAGAGACAAGTTTTGAGAGATCCCGGTTTTCTAGCAGGTCATCTTCCAAA	NM_001288780	RefSeq	chr17	-	62704904	62808381	MARCH10	NA	membrane-associated ring finger (C3HC4) 10, E3 ubiquitin protein ligase, transcript variant 4	NA	.	NA	-	.	NA	NA	NA	NA	NA	NA	NA	NA	NA
LNCV6_130233_PI430048170	0.00317771	3.4313	7.33029	6.51114	6.5724	6.24249	6.54699	P	P	P	P	P	4.6052	6.01199	4.51752	4.63864	3.79157	A	A	A	A	A	LNCV6_130233_PI430048170	mRNA	CCTTGTATGAAAATGATCTCTTGGCATCCCGATTAAATGACACACTGTCACTGTGGGTAA	NM_024567	RefSeq	chr8	+	28890707	29052725	HMBOX1	79618	homeobox containing 1, transcript variant 1	GO:0005515|GO:0005737|GO:0005654|GO:0005634|GO:0045893|GO:0045892|GO:0003677|GO:0006351	.	NA	-	.	NA	NA	NA	NA	NA	NA	NA	NA	NA
LNCV6_136662_PI430048170	1.1113e-07	20.9772	11.933	11.205	11.4274	11.755	12.2401	P	P	P	P	P	6.93587	7.16178	7.88756	7.41226	7.2559	P	A	P	P	P	LNCV6_136662_PI430048170	mRNA	CCCCACTGACCTGAAGGTTCCATGTAACTGTATACACATGAATACTTAAATGCCAACATT	NM_006990	RefSeq	chr1	-	27404225	27490187	WASF2	10163	WAS protein family, member 2, transcript variant 1	GO:0005515|GO:0031209|GO:0030036|GO:0030032|GO:0015629|GO:0032403|GO:0005829|GO:0005622|GO:0010592|GO:0005911|GO:0070062|GO:0030048|GO:0072673|GO:0048010|GO:0001667|GO:0003779|GO:0001525|GO:0001726|GO:0030027|GO:0051497|GO:0016601|GO:0035855|GO:0045087|GO	.	NA	-	.	NA	NA	NA	NA	NA	NA	NA	NA	NA
LNCV6_95164_PI430048170	8.80969e-07	10.6808	11.0232	10.3136	11.1793	10.6471	10.426	P	P	P	P	P	7.23567	7.48332	7.31368	7.59658	6.99744	P	P	P	P	P	LNCV6_95164_PI430048170	mRNA	CGAAGCCACTTTCTCAGAGACACTTTAATCATTGAGTATTTGTACACTTTTCTTTAGAAC	NM_002484	RefSeq	chr16	+	10743785	10769351	NUBP1	4682	nucleotide binding protein 1, transcript variant 1	GO:0005515|GO:0051539|GO:0005886|GO:0016226|GO:0051536|GO:0010826|GO:0044281|GO:0005524|GO:0072697|GO:0046872|GO:0005829|GO:0006879|GO:0051642|GO:0005737|GO:0000166|GO:0016049|GO:0070062	.	NA	-	.	NA	NA	NA	NA	NA	NA	NA	NA	NA
LNCV6_144426_PI430048170	3.34659e-07	42.3674	6.58495	6.66636	6.47878	7.25024	6.92015	P	P	P	P	P	1.38391	1.58284	1.37482	1.33505	1.32122	A	A	A	A	A	LNCV6_144426_PI430048170	mRNA	ATGGAAAACATCAACATGTAATATCAGAAGAGTTGTCATCAGTTTCTTTGGAAAGGCTAC	NM_001039706	RefSeq	chr7	+	90245173	90311063	CFAP69	79846	cilia and flagella associated protein 69, transcript variant 1	NA	.	NA	-	.	NA	NA	NA	NA	NA	NA	NA	NA	NA
LNCV6_137769_PI430048170	0.000485816	15.7731	13.5839	12.8135	13.7968	13.0997	12.9908	P	P	P	P	P	7.84155	8.85246	10.4593	9.75061	7.95846	P	P	P	P	P	LNCV6_137769_PI430048170	mRNA	CAGTCCTGTTCAGAAAGGGGCTCTTCTGAGCAGAAATGGCTAATAAACTTTGTGCTGATC	NM_005419	RefSeq	chr12	-	56341597	56360253	STAT2	6773	signal transducer and activator of transcription 2, 113kDa, transcript variant 1	GO:0005515|GO:0003700|GO:0005886|GO:0006357|GO:0019221|GO:0003677|GO:0007259|GO:0006351|GO:0042802|GO:0005829|GO:0051607|GO:0005737|GO:0060337|GO:0060338|GO:0016032|GO:0005654|GO:0004871	.	NA	-	.	NA	NA	NA	NA	NA	NA	NA	NA	NA
LNCV6_142463_PI430048170	5.70544e-06	23.0469	8.05335	7.31912	7.20569	8.55195	7.62612	P	P	P	P	P	3.21855	4.22326	3.33553	2.29376	2.75109	A	A	A	A	A	LNCV6_142463_PI430048170	mRNA	GACGTTGAATGGGACATAGAACTGTCCTACATTTATGTCAAAGTATATATTTGAATCGCT	NM_020879	RefSeq	chr7	+	77122616	77295204	CCDC146	57639	coiled-coil domain containing 146	NA	.	NA	-	.	NA	NA	NA	NA	NA	NA	NA	NA	NA
LNCV6_137097_PI430048170	0.00272381	8.19635	3.04106	6.10911	5.50064	4.12559	4.68617	P	P	P	P	P	1.27915	1.30834	1.33471	1.64494	3.27311	A	A	A	A	A	LNCV6_137097_PI430048170	mRNA	GACTTTGCTTCACAGCTCTCATGCTTTACATGTTGATTTGTACAATCTTGTCATTTTGTA	NM_001164431	RefSeq	chr20	+	38601933	38650652	ARHGAP40	NA	Rho GTPase activating protein 40	NA	.	NA	-	.	NA	NA	NA	NA	NA	NA	NA	NA	NA
LNCV6_128287_PI430048170	4.96297e-05	7.29295	9.24573	9.5295	8.94947	9.66329	9.21665	P	P	P	P	P	5.94337	7.24136	6.22797	6.61647	5.88769	P	P	P	P	A	LNCV6_128287_PI430048170	mRNA	ACAAGAGAACCCCAACATGCGGCTGTCGCAGCTGAAACAGCTGCTCAAGAAGGAGTGGCT	NM_138442	RefSeq	chr19	+	17935095	17943985	CCDC124	115098	coiled-coil domain containing 124, transcript variant 1	GO:0007049|GO:0005737|GO:0005886|GO:0005815|GO:0030496|GO:0051301	.	NA	-	.	NA	NA	NA	NA	NA	NA	NA	NA	NA
LNCV6_145238_PI430048170	0.00323355	4.0185	8.70042	8.62106	8.93085	8.38207	8.32722	P	P	P	P	P	6.64818	5.85944	7.05303	7.28503	5.27731	P	A	P	P	A	LNCV6_145238_PI430048170	mRNA	CAAGGGCCACATTCACCTTTTCAGAGTGACTCAATCAAATTTGTAGTTTGTAAAAGTATT	NM_000031	RefSeq	chr9	-	113386311	113401338	ALAD	210	aminolevulinate dehydratase	GO:0032791|GO:0005634|GO:0004655|GO:0044281|GO:0003824|GO:0006782|GO:0005829|GO:0006783|GO:0042802|GO:0006778|GO:0071353|GO:0008270|GO:0051260|GO:0070062	.	NA	-	.	NA	NA	NA	NA	NA	NA	NA	NA	NA
LNCV6_137483_PI430048170	0.000115179	13.0076	10.4943	9.79552	10.0526	9.6599	8.17263	P	P	P	P	P	5.12119	7.09186	6.3139	5.70747	5.39909	A	P	P	P	A	LNCV6_137483_PI430048170	mRNA	CAGATGCCTTATGGACCTCTTCAAAAATGTGGTTAGCCAATTGATTCAACTTTTATAGGT	NM_138571	RefSeq	chr6	+	125956714	125980243	HINT3	135114	histidine triad nucleotide binding protein 3	GO:0005739|GO:0005737|GO:0016787|GO:0000166|GO:0008152|GO:0005730|GO:0070062	.	NA	-	.	NA	NA	NA	NA	NA	NA	NA	NA	NA
LNCV6_130338_PI430048170	2.77635e-05	105.678	13.9288	12.2516	11.2681	14.0937	13.6924	P	P	P	P	P	5.72207	7.64423	6.63114	5.88235	6.5972	P	P	P	P	A	LNCV6_130338_PI430048170	mRNA	GTGCTTCTGAACCGCAAGGAGCAAACACTGAAATAAAATAGTTTATTTTTCACACTCAAA	NM_004613	RefSeq	chr20	-	38128460	38165298	TGM2	7052	transglutaminase 2, transcript variant 1	GO:0005515|GO:0043065|GO:0005886|GO:0019904|GO:0043277|GO:0005525|GO:0048661|GO:0046872|GO:0045785|GO:0005829|GO:0005739|GO:0051561|GO:0001974|GO:0051482|GO:0003810|GO:0050729|GO:0051260|GO:0018153|GO:0060662|GO:0043123|GO:0005925|GO:0032471|GO:0070062|GO	.	NA	-	.	NA	NA	NA	NA	NA	NA	NA	NA	NA
LNCV6_140252_PI430048170	0.000456772	2.42758	13.0211	12.8456	12.9595	13.0802	12.8308	P	P	P	P	P	11.5718	11.1358	12.0339	11.7882	11.6803	P	P	P	P	P	LNCV6_140252_PI430048170	mRNA	CGCCCCGCGCTCAACTGCTCCCGTGGAAGATTAAAGGGCTGAATCATGGTGCTGAAAAAA	NM_003952	RefSeq	chr11	+	67428463	67435408	RPS6KB2	6199	ribosomal protein S6 kinase, 70kDa, polypeptide 2	GO:0042277|GO:0048011|GO:0048015|GO:0005524|GO:0006412|GO:0007165|GO:0005737|GO:0004672|GO:0007173|GO:0004674|GO:0008543|GO:0045087|GO:0043491|GO:0004711|GO:0045948|GO:0005654|GO:0006468|GO:0038095	.	NA	-	.	NA	NA	NA	NA	NA	NA	NA	NA	NA
LNCV6_92121_PI430048170	0.000876373	0.205092	6.61917	5.35961	5.7928	6.00655	6.71092	P	P	P	P	P	7.67674	9.26953	8.18469	7.58157	8.87584	P	P	P	P	P	LNCV6_92121_PI430048170	mRNA	TTAACTTTATTAAGCCCCTGGAACGTCTGAACCCTCTTTTGGGTACTGCAGGATTGTGGT	NM_001242810	RefSeq	chr1	+	91949370	92014428	BRDT	676	bromodomain, testis-specific, transcript variant 7	GO:0006397|GO:0008380|GO:0003713|GO:0005634|GO:0001207|GO:0007283|GO:0006351|GO:0030154|GO:0042393|GO:0051039|GO:0070577|GO:0006338|GO:0043484|GO:0007141|GO:0007140	.	NA	-	.	NA	NA	NA	NA	NA	NA	NA	NA	NA
LNCV6_134266_PI430048170	1.40585e-05	13.0133	10.7041	10.7127	9.5555	10.9202	11.1334	P	P	P	P	P	6.90355	5.90834	7.30193	6.72735	7.59224	P	A	P	P	P	LNCV6_134266_PI430048170	mRNA	ATGCTCTGGTATTCAGTATTGCCTTAATAAACTTCACCCACAACTGCATACAGGCAAAAA	NM_005817	RefSeq	chr19	-	4838333	4867768	PLIN3	10226	perilipin 3, transcript variant 1	GO:0005811|GO:0005515|GO:0005737|GO:0005794|GO:0016020|GO:0016192|GO:0010008|GO:0043231|GO:0005768	.	NA	-	.	NA	NA	NA	NA	NA	NA	NA	NA	NA
LNCV6_127475_PI430048170	0.0010791	3.75292	10.6931	10.0599	10.3369	10.2603	10.29	P	P	P	P	P	8.10836	8.47961	9.02566	8.67651	7.38673	P	P	P	P	P	LNCV6_127475_PI430048170	mRNA	GGACTGTCATGGCATTTAGTTCAGAGTGGAGGGGCTTTGGCCTGAAATAAAATGCAAGTA	NM_152244	RefSeq	chr17	+	48107557	48122743	SNX11	29916	sorting nexin 11, transcript variant 1	GO:0016050|GO:0006886|GO:0019898|GO:0006897|GO:0005768	.	NA	-	.	NA	NA	NA	NA	NA	NA	NA	NA	NA
LNCV6_139816_PI430048170	9.47115e-06	8.53527	10.9967	11.5878	11.4569	11.4994	10.9586	P	P	P	P	P	7.96303	8.75722	8.38338	7.44345	8.28311	P	P	P	P	P	LNCV6_139816_PI430048170	mRNA	TGATGCTCGATGAATGCTGGGAATTCAGAGGAATGTCTTCACTTATACTTGGATTTGCTC	NM_005034	RefSeq	chr8	+	100150610	100154002	POLR2K	5440	polymerase (RNA) II (DNA directed) polypeptide K, 7.0kDa	GO:0008380|GO:0010467|GO:0006386|GO:0006368|GO:0006367|GO:0006385|GO:0006366|GO:0006363|GO:0006362|GO:0006361|GO:0005634|GO:0006360|GO:0006383|GO:0005829|GO:0005736|GO:0034587|GO:0005665|GO:0016032|GO:0005666|GO:0032481|GO:0035019|GO:0006356|GO:0006370|GO	.	NA	-	.	NA	NA	NA	NA	NA	NA	NA	NA	NA
LNCV6_130444_PI430048170	1.56871e-05	17.4015	10.1469	10.3805	10.4874	9.94564	10.097	P	P	P	P	P	5.30276	6.67293	6.50244	5.72579	5.8769	A	A	P	P	A	LNCV6_130444_PI430048170	mRNA	AATGAGTACATCCTTGTATTTGTATTTGTTTTCAACATCGCCAAGGTGCTATGGGAAATT	NM_052879	RefSeq	chr12	+	50400808	50480005	LARP4	113251	La ribonucleoprotein domain family, member 4, transcript variant 1	GO:0016020|GO:0022604|GO:0007010	.	NA	-	.	NA	NA	NA	NA	NA	NA	NA	NA	NA
LNCV6_140840_PI430048170	0.00438111	0.452828	10.4134	11.1043	10.5829	10.889	10.8903	P	P	P	P	P	11.727	12.6005	11.3299	11.6002	12.0903	P	P	P	P	P	LNCV6_140840_PI430048170	mRNA	GTGGTGCTTTCCCCCTTTCCCTTGAATTCTGCTTTGAAAAGAATAAATTTGTACTTGTTT	NM_001939	RefSeq	chrX	+	101219943	101264496	DRP2	1821	dystrophin related protein 2, transcript variant 1	GO:0005737|GO:0005886|GO:0008270|GO:0007417|GO:0005856	.	NA	-	.	NA	NA	NA	NA	NA	NA	NA	NA	NA
LNCV6_132482_PI430048170	1.89819e-05	5.65708	13.7722	14.2653	14.1175	13.8388	13.6612	P	P	P	P	P	10.9557	12.103	11.3534	11.1342	11.4129	P	P	P	P	P	LNCV6_132482_PI430048170	mRNA	TGTTGGCCAGATTTCTGCAATAAACACTTGTGGTTTGCGGCCATCTCCTTGGTTAAAAAA	NM_012094	RefSeq	chr11	+	64318087	64321823	PRDX5	25824	peroxiredoxin 5, transcript variant 1	GO:0048471|GO:2001057|GO:0001016|GO:0051354|GO:0005782|GO:0005634|GO:0005615|GO:0072541|GO:0005829|GO:0043231|GO:0005739|GO:0005737|GO:0006954|GO:0004601|GO:0005759|GO:0046983|GO:0016480|GO:0051920|GO:0042744|GO:0043154|GO:0006979|GO:0043027|GO:0070062|GO	.	NA	-	.	NA	NA	NA	NA	NA	NA	NA	NA	NA
LNCV6_137457_PI430048170	0.000941412	9.57684	8.94274	9.01498	9.21535	8.76295	9.04466	P	P	P	P	P	3.93177	5.72481	6.05237	6.11744	6.00081	A	A	P	P	A	LNCV6_137457_PI430048170	mRNA	AGAGTGCATGAGTTGCTTCGAAATAAAAGGGTCAAGCATTCCTACCTGAGACAGGTTAAA	NM_001031677	RefSeq	chr5	-	177301189	177303744	RAB24	53917	RAB24, member RAS oncogene family, transcript variant 1	GO:0005515|GO:0005776|GO:0003924|GO:0006914|GO:0030139|GO:0005525|GO:0006886|GO:0005829|GO:0005739|GO:0006184|GO:0016020|GO:0032482|GO:0019003|GO:0005768	.	NA	-	.	NA	NA	NA	NA	NA	NA	NA	NA	NA
LNCV6_137779_PI430048170	0.0239383	0.483007	7.61731	7.66399	7.41356	7.04175	7.44842	P	P	P	P	P	7.80819	9.23062	8.21008	7.84982	8.85206	P	P	P	P	P	LNCV6_137779_PI430048170	mRNA	CCTGCATCAATAAAATGGGGCAGTGATGGCCTCCCACATTTGTCCCCTTCTTGGAAAAAA	NM_001220500	RefSeq	chr19	-	7688756	7702146	FCER2	2208	Fc fragment of IgE, low affinity II, receptor for (CD23), transcript variant 3	GO:0005886|GO:0051712|GO:0046872|GO:0002925|GO:0019863|GO:0005178|GO:0007219|GO:0005887|GO:0051000|GO:0030246|GO:0051770|GO:0009897|GO:0070062	.	NA	-	.	NA	NA	NA	NA	NA	NA	NA	NA	NA
LNCV6_144338_PI430048170	9.63132e-06	4.47402	14.761	14.4888	14.5683	14.7392	14.3577	P	P	P	P	P	12.1831	12.078	12.822	12.6567	12.2609	P	P	P	P	P	LNCV6_144338_PI430048170	mRNA	TAAAAAATCTCCAAAGATCTCTTTAAGGGCTGGGCATGGTGGCTCACTTTGGGAGATGGA	NM_017846	RefSeq	chr1	+	28553016	28578545	TRNAU1AP	54952	tRNA selenocysteine 1 associated protein 1, transcript variant 1	GO:0005737|GO:0000166|GO:0001514|GO:0005634	.	NA	-	.	NA	NA	NA	NA	NA	NA	NA	NA	NA
LNCV6_131943_PI430048170	1.21364e-05	10.2224	9.70595	9.89923	9.69481	9.92794	9.22352	P	P	P	P	P	6.40123	7.06343	5.72267	6.32881	5.87031	P	A	A	P	A	LNCV6_131943_PI430048170	mRNA	TCTAAACCAGATTTCATTTCTTTTATTGTTTTATGTGCCAAACCACGAAGTGCATTGGGC	NM_006717	RefSeq	chr9	+	88388381	88478707	SPIN1	10927	spindlin 1	GO:0005515|GO:0051321|GO:0007276|GO:0009303|GO:0005819|GO:0005730|GO:0030177|GO:0007275|GO:0005634|GO:0035064|GO:0016055|GO:0016568	.	NA	-	.	NA	NA	NA	NA	NA	NA	NA	NA	NA
LNCV6_135251_PI430048170	6.15456e-05	2.70704	9.66192	10.2509	9.4065	9.8035	9.75204	P	P	P	P	P	8.32102	8.12913	8.67122	8.31177	8.33781	P	P	P	P	P	LNCV6_135251_PI430048170	mRNA	TCGAGATCATCCGCAACACCCTCTACAAGGCCTACCTGGAGTCCTTCTACAAGTTCTGCA	NM_004691	RefSeq	chr16	-	67438013	67481186	ATP6V0D1	9114	ATPase, H+ transporting, lysosomal 38kDa, V0 subunit d1	GO:0008286|GO:0005515|GO:0005765|GO:0032403|GO:0030968|GO:0006879|GO:0033572|GO:0016324|GO:0008553|GO:0030670|GO:0043679|GO:0090382|GO:0033179|GO:0070062|GO:0005813|GO:0051701|GO:0055085|GO:0008021|GO:0042384|GO:0016020|GO:0007420|GO:0015991|GO:0006987|GO	.	NA	-	.	NA	NA	NA	NA	NA	NA	NA	NA	NA
LNCV6_130588_PI430048170	0.0192276	5.57033	9.49781	6.77408	8.49366	6.52273	8.95868	P	P	P	P	P	3.7883	7.37639	3.96172	5.08459	6.49968	A	P	A	A	A	LNCV6_130588_PI430048170	mRNA	CTGGCCGCGGTAACAGACTTTTACATGGAATTGTTTAATTATTTGTACTTTTCATGCCAG	NM_001420	RefSeq	chr19	-	11451327	11480988	ELAVL3	1995	ELAV like neuron-specific RNA binding protein 3, transcript variant 1	GO:0000166|GO:0017091|GO:0030154|GO:0007399	.	NA	-	.	NA	NA	NA	NA	NA	NA	NA	NA	NA
LNCV6_140055_PI430048170	9.40339e-06	17.9979	13.3679	12.9895	13.2337	12.9734	12.9225	P	P	P	P	P	8.09325	8.79049	9.4936	8.91202	9.06126	P	P	P	P	P	LNCV6_140055_PI430048170	mRNA	GTACTTGTCACATTGGTGTTGGACACATTTGCGCCAAAAGTATGGTAATTCTATTATTAA	NM_012203	RefSeq	chr9	+	37422709	37436989	GRHPR	9380	glyoxylate reductase/hydroxypyruvate reductase	GO:0031406|GO:0007588|GO:0005782|GO:0043648|GO:0008465|GO:0044281|GO:0070402|GO:0051259|GO:0016618|GO:0042803|GO:0005829|GO:0034641|GO:0005737|GO:0051287|GO:0008152|GO:0046487|GO:0030267|GO:0070062|GO:0055114	.	NA	-	.	NA	NA	NA	NA	NA	NA	NA	NA	NA
LNCV6_127229_PI430048170	0.00032012	13.371	10.0894	10.401	11.2305	10.433	10.2351	P	P	P	P	P	5.49575	8.05488	6.8507	5.75274	6.23753	P	P	P	P	A	LNCV6_127229_PI430048170	mRNA	CGATGTGGTTTGTCCAAGTTATTTTCTGTCTTTATTACTGAGACGGATTAATCTCCTTAT	NM_020245	RefSeq	chr6	+	158312659	158511824	TULP4	56995	tubby like protein 4, transcript variant 1	GO:0035556|GO:0006355|GO:0005737|GO:0016567|GO:0003700|GO:0007584	.	NA	-	.	NA	NA	NA	NA	NA	NA	NA	NA	NA
LNCV6_128477_PI430048170	0.000365968	7.98392	11.4601	11.36	11.6563	11.7181	11.5796	P	P	P	P	P	8.08613	8.21569	9.33752	8.90574	7.61533	P	P	P	P	P	LNCV6_128477_PI430048170	mRNA	GAGGGCCTGTAAATATCTATATATAATTCTGTGTGTATTCTGTGTCATGTTGGGGTTTTT	NM_033088	RefSeq	chr1	+	110034600	110054641	STRIP1	85369	striatin interacting protein 1, transcript variant 1	GO:0005515|GO:0003674|GO:0005737|GO:0030866|GO:0022604|GO:0005634|GO:0070062	.	NA	-	.	NA	NA	NA	NA	NA	NA	NA	NA	NA
LNCV6_66600_PI430048170	0.00464597	0.352735	9.22152	9.99379	9.77488	9.47547	9.6536	P	P	P	P	P	11.0113	11.1497	10.6363	12.0131	10.3523	P	P	P	P	P	LNCV6_66600_PI430048170	mRNA	CCCCCCAATGACATCTTACCATAGGATGCTATTACACAGAGTAGCCGCTTACTTTGGATT	NM_001282798	RefSeq	chr2	+	135586322	135725270	R3HDM1	23518	R3H domain containing 1, transcript variant 1	NA	.	NA	-	.	NA	NA	NA	NA	NA	NA	NA	NA	NA
LNCV6_130998_PI430048170	0.0302684	2.55125	5.1465	5.32385	5.76817	5.00326	4.28898	P	P	P	P	P	1.78243	4.66251	3.96179	3.89165	3.58362	A	A	A	A	A	LNCV6_130998_PI430048170	mRNA	AAAGGCAGCAACCATTCATCTTTCCTTTGCTCTGGATACACCGAATGACCAGGTAACATC	NM_020546	RefSeq	chr5	+	7396229	7830081	ADCY2	108	adenylate cyclase 2 (brain)	GO:0005886|GO:0007268|GO:0044281|GO:0007202|GO:0007193|GO:0046872|GO:0030425|GO:0005622|GO:0035556|GO:0005737|GO:0007173|GO:0071377|GO:0006171|GO:0006833|GO:0034199|GO:0048011|GO:0046982|GO:0008179|GO:0008294|GO:0031683|GO:0055085|GO:0005524|GO:0003091|GO	.	NA	-	.	NA	NA	NA	NA	NA	NA	NA	NA	NA
LNCV6_135796_PI430048170	0.000519345	6.89665	7.78729	7.73574	6.40228	7.79273	8.50974	P	P	P	P	P	4.09341	6.06041	4.66002	4.01438	5.12744	A	A	A	A	A	LNCV6_135796_PI430048170	mRNA	GATCCTGTTTTGGGGTTTGCACATGGATCGTATGTTAAGCTTTTTCTTTTCAATAAATGA	NM_078483	RefSeq	chr5	+	151447595	151492381	SLC36A1	206358	solute carrier family 36 (proton/amino acid symporter), member 1	GO:0005280|GO:0005886|GO:0005783|GO:0015078|GO:0006865|GO:0005765|GO:0055085|GO:0015180|GO:0015193|GO:0015816|GO:0035524|GO:0015187|GO:0016021|GO:0015808|GO:0006811|GO:0015992	.	NA	-	.	NA	NA	NA	NA	NA	NA	NA	NA	NA
LNCV6_110405_PI430048170	0.000113668	0.131511	9.44797	7.68877	8.40075	8.12549	9.1443	P	P	P	P	P	10.8799	12.0918	12.1026	11.4284	11.2717	P	P	P	P	P	LNCV6_110405_PI430048170	mRNA	TGTCTTCGTCAACGCGAGAGCGTGGAGGAGAACGCCAATGTGGTGGTGCGGCTGCTCATC	NM_000540	RefSeq	chr19	+	38433699	38587564	RYR1	6261	ryanodine receptor 1 (skeletal), transcript variant 1	GO:0005515|GO:0005516|GO:0043931|GO:0005886|GO:0002020|GO:0014701|GO:0005737|GO:0034220|GO:0006936|GO:0031000|GO:0015278|GO:0006816|GO:0005938|GO:0070062|GO:0001666|GO:0005262|GO:0051209|GO:0005245|GO:0014802|GO:0051480|GO:0030314|GO:0071313|GO:0048741|GO	.	NA	-	.	NA	NA	NA	NA	NA	NA	NA	NA	NA
LNCV6_144535_PI430048170	0.000791375	11.8076	6.27106	7.12162	6.03859	6.28881	6.12012	P	P	P	P	P	1.32947	3.02107	1.34612	3.6697	3.3944	A	A	A	A	A	LNCV6_144535_PI430048170	mRNA	GAGATGCGTTGAGGATGGGATTTGGATTATTTCCTAATCAATTTTAGGAATTGTGTTAGT	NM_006594	RefSeq	chr1	-	113894194	113905124	AP4B1	10717	adaptor-related protein complex 4, beta 1 subunit, transcript variant 1	GO:0005802|GO:0005215|GO:0030131|GO:0005905|GO:0008565|GO:0016192|GO:0006886	.	NA	-	.	NA	NA	NA	NA	NA	NA	NA	NA	NA
LNCV6_133189_PI430048170	0.00195303	12.742	9.03427	7.99579	5.70743	8.22859	8.93875	P	P	P	P	P	4.4484	2.5397	4.79004	3.93082	5.82704	A	A	A	A	A	LNCV6_133189_PI430048170	mRNA	AGGCCTTTGTATGTGTGTACATATATATATATATAACAAAACATCAGCCTTGGGTGGTGT	NM_001620	RefSeq	chr11	-	62515901	62546860	AHNAK	79026	AHNAK nucleoprotein, transcript variant 1	GO:0005515|GO:0005886|GO:0044291|GO:0030315|GO:0005634|GO:0005765|GO:0015629|GO:0051259|GO:0031982|GO:0005829|GO:0042383|GO:0044548|GO:0005737|GO:0016020|GO:0043034|GO:0045121|GO:0043484|GO:0005925|GO:0070062	.	NA	-	.	NA	NA	NA	NA	NA	NA	NA	NA	NA
LNCV6_141388_PI430048170	0.00159199	10.4654	8.44144	9.51231	8.70214	8.98407	8.66888	P	P	P	P	P	4.28667	6.80404	5.08766	3.55705	5.72888	A	A	A	A	A	LNCV6_141388_PI430048170	mRNA	TTTCAGCTTTGCACCTGGAACTCTGTAGTAATAATAAAAGTTATTGCTTATTGGGCATTC	NM_006809	RefSeq	chr20	-	44942129	44960473	TOMM34	10953	translocase of outer mitochondrial membrane 34	GO:0005737|GO:0016020|GO:0031072|GO:0006626|GO:0005741|GO:0005654|GO:0005634|GO:0016021	.	NA	-	.	NA	NA	NA	NA	NA	NA	NA	NA	NA
LNCV6_71541_PI430048170	0.0172008	0.185015	6.13774	6.20143	6.24258	6.16726	6.29253	P	P	P	P	P	7.10301	10.0402	8.14614	7.38161	8.48876	P	P	P	P	P	LNCV6_71541_PI430048170	mRNA	AGATCACAGGGCCAGAGGAGGCGGACCGGCCCCCTTCAATGTCCAGTCATGATACAGCCT	NM_005873	RefSeq	chr20	-	64073180	64079492	RGS19	10287	regulator of G-protein signaling 19, transcript variant 1	GO:0005515|GO:0005794|GO:0005886|GO:0007264|GO:0005834|GO:0030136|GO:0006914|GO:0038032|GO:0043547|GO:0005903|GO:0001965|GO:0005737|GO:0007186|GO:0016020|GO:0005096	.	NA	-	.	NA	NA	NA	NA	NA	NA	NA	NA	NA
LNCV6_143064_PI430048170	1.77706e-05	10.6464	6.28276	5.47255	5.0861	4.8978	5.4833	P	P	P	P	P	2.14518	2.31718	2.34659	1.70213	1.97417	A	A	A	A	A	LNCV6_143064_PI430048170	mRNA	GTTGATTGTCAGTAGTTGCGACTTTTAAATTATATTTCCCCCACTCAAAGAATGGTATCT	NM_003328	RefSeq	chr4	-	48066392	48134256	TXK	7294	TXK tyrosine kinase	GO:0050853|GO:0005515|GO:0050852|GO:0005634|GO:0007202|GO:0001816|GO:0060335|GO:0005737|GO:0046777|GO:0042127|GO:0045944|GO:0032609|GO:0038083|GO:0032729|GO:0006357|GO:0005102|GO:0000978|GO:0005524|GO:0001865|GO:0006351|GO:0031234|GO:0002250|GO:0001077|GO	.	NA	-	.	NA	NA	NA	NA	NA	NA	NA	NA	NA
LNCV6_144914_PI430048170	0.00733235	5.57202	4.65933	5.42699	7.0372	5.75078	4.25162	P	P	P	P	P	3.01648	4.1322	2.33114	3.92961	1.59115	A	A	A	A	A	LNCV6_144914_PI430048170	mRNA	GGTGCTCTTAAAGTGAGCTTAAAATTTATCCAAGACGTATATCCAAATTTGTCCTGTAGT	NM_003692	RefSeq	chr9	+	100473237	100577636	TMEFF1	8577	transmembrane protein with EGF-like and two follistatin-like domains 1	GO:0005886|GO:0007275|GO:0016021	.	NA	-	.	NA	NA	NA	NA	NA	NA	NA	NA	NA
LNCV6_145020_PI430048170	0.000101913	15.7266	12.3585	12.169	12.4657	12.4247	12.1946	P	P	P	P	P	7.89845	7.53351	9.08497	8.75998	7.86797	P	P	P	P	P	LNCV6_145020_PI430048170	mRNA	TTTCTGGACTGTTTGTATTGAAACAAAGTGGTGTCAAAATAAAGCCCCTGCAGGGCCTGG	NM_032389	RefSeq	chr11	-	47164297	47177125	ARFGAP2	84364	ADP-ribosylation factor GTPase activating protein 2, transcript variant 1	GO:0043547|GO:0008060|GO:0005737|GO:0005794|GO:0005886|GO:0000139|GO:0032312|GO:0005730|GO:0008270|GO:0016192|GO:0015031	.	NA	-	.	NA	NA	NA	NA	NA	NA	NA	NA	NA
LNCV6_132128_PI430048170	0.000586246	8.24959	8.19214	10.0759	7.67283	9.18319	8.92038	P	P	P	P	P	5.46817	7.00739	5.99005	5.21449	5.54246	A	A	P	P	A	LNCV6_132128_PI430048170	mRNA	ACTTGTCCTGGTTCATCTTAGTTAATGTGTTCTTTGCCAAGGTGATCTAAGTTGCCTACC	NM_014176	RefSeq	chr1	-	202331656	202341966	UBE2T	29089	ubiquitin-conjugating enzyme E2T	GO:0035519|GO:0085020|GO:0004842|GO:0006513|GO:0016874|GO:0005634|GO:0044314|GO:0005524|GO:0006974|GO:0051865|GO:0070534|GO:0005737|GO:0006281|GO:0070979|GO:0019787|GO:0003682|GO:0005654|GO:0070936|GO:0031625	.	NA	-	.	NA	NA	NA	NA	NA	NA	NA	NA	NA
LNCV6_134657_PI430048170	0.000775154	28.6358	8.6702	8.17605	7.99398	8.3336	7.67127	P	P	P	P	P	4.85843	1.7797	1.33865	3.6341	2.0789	A	A	A	A	A	LNCV6_134657_PI430048170	mRNA	CCCCAGAAATCTGCATTTACTAAATTTGTCTTAAGTCCAATTGTGTTTAAAGGTCATGCT	NM_020117	RefSeq	chr5	-	146113025	146182731	LARS	51520	leucyl-tRNA synthetase	GO:0005515|GO:0010467|GO:0002161|GO:0004825|GO:0005634|GO:0004823|GO:0005524|GO:0006429|GO:0005829|GO:0006418|GO:0005737|GO:0006431|GO:0006450	.	NA	-	.	NA	NA	NA	NA	NA	NA	NA	NA	NA
LNCV6_137917_PI430048170	8.49234e-05	19.4162	14.6514	15	12.9534	15.1998	14.0221	P	P	P	P	P	9.99503	11.2493	10.2273	8.56996	10.2085	P	P	P	P	P	LNCV6_137917_PI430048170	mRNA	ATTACTGACCTATGCTCTAAAACATGAATGCTTTGTTACAGACCCAAGCTGTCCATTTCT	NM_001270399	RefSeq	chr12	-	49184794	49189324	TUBA1A	7846	tubulin, alpha 1a, transcript variant 2	GO:0005515|GO:0005881|GO:0051258|GO:0006996|GO:0019904|GO:0005874|GO:0003924|GO:0005634|GO:0005525|GO:0005829|GO:0030705|GO:0006184|GO:0005198|GO:0006457|GO:0000086|GO:0005200|GO:0051084|GO:0055037|GO:0007017|GO:0000278|GO:0044267|GO:0070062|GO:0051301	.	NA	-	.	NA	NA	NA	NA	NA	NA	NA	NA	NA
LNCV6_141251_PI430048170	0.00228792	12.7359	7.86944	7.60883	7.43626	7.9543	6.9591	P	P	P	P	P	4.89751	1.30396	4.25029	4.19171	2.79727	A	A	A	A	A	LNCV6_141251_PI430048170	mRNA	CTAAGAGTTACCACTTCCGTAGCCTATAACATCAAAACGTAGTTTTTGCATGTTTTCAAT	NM_001300979	RefSeq	chr19	+	36687611	36721336	ZNF567	163081	zinc finger protein 567, transcript variant 1	GO:0006355|GO:0005634|GO:0003677|GO:0046872|GO:0006351	.	NA	-	.	NA	NA	NA	NA	NA	NA	NA	NA	NA
LNCV6_136021_PI430048170	0.0010579	5.82478	6.09254	7.06346	6.85538	7.0385	6.09518	P	P	P	P	P	3.27038	4.22625	5.03533	4.3905	2.75093	A	A	A	A	A	LNCV6_136021_PI430048170	mRNA	CTCCCATAAAACAGCCTTGGTAATAAAGAAGTTATCACACCAAGACATACCTTTTAGATT	NM_194313	RefSeq	chr9	-	34252379	34329200	KIF24	347240	kinesin family member 24	GO:0005515|GO:0008017|GO:0005871|GO:0006996|GO:0005814|GO:0005874|GO:0003777|GO:0005524|GO:0005829|GO:0043234|GO:0042384|GO:0008152|GO:0016887|GO:0007019|GO:0007018	.	NA	-	.	NA	NA	NA	NA	NA	NA	NA	NA	NA
LNCV6_145742_PI430048170	0.0290733	0.388107	8.96694	9.35174	8.95086	8.38465	8.50355	P	P	P	P	P	9.15185	11.1023	10.1429	9.23989	10.5902	P	P	P	P	P	LNCV6_145742_PI430048170	mRNA	GGAGAGTTAATAACCTCCCCTTCTCTCTCTACATGTTCAATAAAAGTTGTTGAAAGATTA	NM_001062	RefSeq	chr11	-	59852807	59866568	TCN1	6947	transcobalamin I (vitamin B12 binding protein, R binder family)	GO:0015889|GO:0009235|GO:0031419|GO:0006766|GO:0006767|GO:0005576|GO:0044281|GO:0005615|GO:0006824	.	NA	-	.	NA	NA	NA	NA	NA	NA	NA	NA	NA
LNCV6_139804_PI430048170	0.000833748	5.5945	9.94307	8.50207	9.51643	9.08572	9.49643	P	P	P	P	P	5.48848	7.91924	6.85542	6.56153	6.6538	A	P	P	P	P	LNCV6_139804_PI430048170	mRNA	TACAGTATCTGTAGCATGCCGTTCTGGATTAATAAAAGCAACTTAGTATGTGCAGATAAA	NM_001198525	RefSeq	chr10	+	112950249	113167677	TCF7L2	6934	transcription factor 7-like 2 (T-cell specific, HMG-box), transcript variant 7	GO:0005515|GO:0000790|GO:0003700|GO:0044212|GO:0008013|GO:0045599|GO:0009791|GO:0010909|GO:0032993|GO:0030538|GO:0045444|GO:0032024|GO:0001103|GO:0045295|GO:0019901|GO:0005977|GO:0000122|GO:0000978|GO:0007420|GO:0043588|GO:0005654|GO:0045892|GO:0008134|GO	.	NA	-	.	NA	NA	NA	NA	NA	NA	NA	NA	NA
LNCV6_143777_PI430048170	0.00235632	3.85284	8.88124	9.22637	9.3449	8.79061	8.80426	P	P	P	P	P	6.09518	7.21585	7.83253	7.33018	6.16413	P	P	P	P	A	LNCV6_143777_PI430048170	mRNA	AGGAGTAGGATCATTCAGATTTACTCCAATAAAAGTATGCAACCCTTAAGCAAAGCTTTT	NM_001160094	RefSeq	chr6	+	24667034	24705067	ACOT13	55856	acyl-CoA thioesterase 13, transcript variant 2	GO:0047617|GO:0005739|GO:0051289|GO:0008152|GO:0005819|GO:0005634|GO:0070062|GO:0005829	.	NA	-	.	NA	NA	NA	NA	NA	NA	NA	NA	NA
LNCV6_141838_PI430048170	0.0134799	3.28908	11.0556	10.9418	11.4451	11.4462	11.1844	P	P	P	P	P	8.78576	7.99021	10.5935	10.0672	8.38909	P	P	P	P	P	LNCV6_141838_PI430048170	mRNA	CGTGGGTCCACCAGGCTTCTGGAAAAGTCCTCAATGCAATAAAAACAATTTCTTTCTTGC	NM_016539	RefSeq	chr19	-	4174108	4182599	SIRT6	51548	sirtuin 6, transcript variant 1	GO:0005515|GO:0070932|GO:0016575|GO:0017136|GO:0005730|GO:0070403|GO:0005634|GO:0010569|GO:0043231|GO:0003950|GO:0006471|GO:0003682|GO:0003956|GO:0005724|GO:0005654|GO:0008270|GO:0046969	.	NA	-	.	NA	NA	NA	NA	NA	NA	NA	NA	NA
LNCV6_127813_PI430048170	0.0498866	2.49949	8.78909	7.19715	6.3803	7.835	7.33284	P	P	P	P	P	7.16583	4.89586	6.85188	5.95514	6.20859	P	A	P	P	A	LNCV6_127813_PI430048170	mRNA	CTAGAAATGGCCAGAGTTTTTGACAGACAGAGTGTAGTCTCCTTATTAGAAGAAAGGAAA	NM_145235	RefSeq	chr10	+	125896538	126009592	FANK1	92565	fibronectin type III and ankyrin repeat domains 1	GO:0005737|GO:0005654	.	NA	-	.	NA	NA	NA	NA	NA	NA	NA	NA	NA
LNCV6_139134_PI430048170	5.5023e-06	9.42958	10.0599	10.4877	10.3528	10.02	10.2435	P	P	P	P	P	6.50026	7.47559	6.85245	6.67704	7.28941	P	P	P	P	P	LNCV6_139134_PI430048170	mRNA	TTTGGGGACTCAATAAACCCTCACTGACTTTTTAGCAATAAAGCTTCTCATCAGGGTTGC	NM_032319	RefSeq	chr2	-	73228005	73233228	PRADC1	84279	protease-associated domain containing 1	GO:0005576|GO:0070062	.	NA	-	.	NA	NA	NA	NA	NA	NA	NA	NA	NA
LNCV6_136462_PI430048170	3.17088e-05	32.8897	11.8579	10.738	10.2555	11.901	12.3698	P	P	P	P	P	6.15427	6.98037	6.42869	6.00457	7.03677	P	A	P	P	P	LNCV6_136462_PI430048170	mRNA	TGGGTTTTTAACTTTACAGGGTCAGTTCCGCTTCACCTCCTTTTGTATGGAGTTCCATCC	NM_033517	RefSeq	chr22	+	50674641	50733212	SHANK3	85358	SH3 and multiple ankyrin repeat domains 3	GO:0005515|GO:0043005|GO:0060170|GO:0017124|GO:0030054|GO:0005886|GO:0042802|GO:1900451|GO:0097117|GO:1900452|GO:0005737|GO:0030160|GO:0097114|GO:0097113|GO:0043197|GO:0000165|GO:0045211|GO:0097110|GO:0021773|GO:0032232|GO:0007613|GO:0030534|GO:0060997|GO	.	NA	-	.	NA	NA	NA	NA	NA	NA	NA	NA	NA
LNCV6_128208_PI430048170	8.80045e-06	15.4622	11.698	11.6384	12.3684	11.5342	11.3709	P	P	P	P	P	6.8836	7.67622	8.52378	8.06365	7.3916	P	P	P	P	P	LNCV6_128208_PI430048170	mRNA	TGGCCATTTGCTGCCTCTAATTCCCTTTTGCTTTGCCATATTGGGCTATGTATTACCTCC	NM_002028	RefSeq	chr14	+	64986788	65062652	FNTB	2342	farnesyltransferase, CAAX box, beta	GO:0018343|GO:0005515|GO:0042277|GO:0014070|GO:0008285|GO:0007603|GO:0005875|GO:0005965|GO:0022400|GO:0048146|GO:0019840|GO:0045787|GO:0005829|GO:0004660|GO:0010035|GO:0008144|GO:0042060|GO:0008270|GO:0051770|GO:0034097|GO:0004311|GO:0016056	.	NA	-	.	NA	NA	NA	NA	NA	NA	NA	NA	NA
LNCV6_121358_PI430048170	6.9925e-06	5.81804	12.3521	12.076	11.9835	12.8214	12.7009	P	P	P	P	P	9.45957	9.76055	10.5153	9.8394	9.59604	P	P	P	P	P	LNCV6_121358_PI430048170	mRNA	GACATGTACATGGAGTCTGAGGGCGGCGACGGCTACCTGGCTCCGGAGAATGGGTATTTG	NM_003089	RefSeq	chr19	+	49085139	49108613	SNRNP70	6625	small nuclear ribonucleoprotein 70kDa (U1), transcript variant 1	GO:0048026|GO:0005515|GO:0006397|GO:0008380|GO:0010467|GO:0003723|GO:0005634|GO:0000166|GO:0016607|GO:0000398|GO:0005654|GO:0005681|GO:0043484|GO:0005685	.	NA	-	.	NA	NA	NA	NA	NA	NA	NA	NA	NA
LNCV6_132198_PI430048170	0.0374287	4.8863	8.1661	8.56055	8.35263	8.42025	7.88969	P	P	P	P	P	6.00466	5.88651	6.5132	6.70163	1.48564	P	A	P	P	A	LNCV6_132198_PI430048170	mRNA	TATTTTCCAACTATTGCTTCCAACTGAAATAAGACTATTAAATGCCTGTTCAGGAGGGAG	NM_018275	RefSeq	chr7	-	100154419	100158721	C7orf43	55262	chromosome 7 open reading frame 43, transcript variant 1	NA	.	NA	-	.	NA	NA	NA	NA	NA	NA	NA	NA	NA
LNCV6_140976_PI430048170	1.14086e-06	6.00908	9.56344	10.1497	9.41084	10.1012	9.71831	P	P	P	P	P	7.46724	6.78148	7.23053	7.38868	7.1946	P	A	P	P	P	LNCV6_140976_PI430048170	mRNA	GAACTGCTTTTTATTGACTAGTAAAAGTTACTGCCTATGCTTTTTACCTTAGGCTTACAG	NM_178042	RefSeq	chr3	+	179562879	179588405	ACTL6A	86	actin-like 6A, transcript variant 3	GO:0005515|GO:0000790|GO:0005886|GO:0006325|GO:0005634|GO:0071564|GO:0016514|GO:0035267|GO:0006338|GO:0003407|GO:0006357|GO:0043044|GO:0003713|GO:0031492|GO:0006310|GO:0000978|GO:0006351|GO:0007399|GO:0007165|GO:0031011|GO:0043234|GO:0006281|GO:0043967|GO	.	NA	-	.	NA	NA	NA	NA	NA	NA	NA	NA	NA
LNCV6_126892_PI430048170	0.00535372	2.94021	8.97398	9.26595	9.14541	8.83997	9.12353	P	P	P	P	P	6.79959	8.33866	6.85847	6.88016	7.96351	P	P	P	P	P	LNCV6_126892_PI430048170	mRNA	CAGACACCATATATCCTTCTGCATCCTTTGGCCAATAAAAGTTGCTGGAGAACCAAAAAA	NM_006542	RefSeq	chr1	+	229304381	229305503	SPHAR	10638	S-phase response (cyclin related)	GO:0006260	.	NA	-	.	NA	NA	NA	NA	NA	NA	NA	NA	NA
LNCV6_127389_PI430048170	0.00828481	10.9946	8.39219	8.36155	8.96984	8.10447	7.44227	P	P	P	P	P	6.09281	2.36404	4.99538	5.29158	1.30111	P	A	A	P	A	LNCV6_127389_PI430048170	mRNA	GTCAGGAAATTGTAGTGAAAGAACTAATGGTTTTGTTTTTTGGAATAAAGGCACCTAAGC	NM_001270378	RefSeq	chr8	-	100520771	100559711	ANKRD46	157567	ankyrin repeat domain 46, transcript variant 3	GO:0016021	.	NA	-	.	NA	NA	NA	NA	NA	NA	NA	NA	NA
LNCV6_134695_PI430048170	0.00469693	0.260193	6.26941	4.82842	5.15164	5.0346	4.88155	P	P	P	P	P	6.2116	8.18557	7.08244	6.34091	7.64176	P	P	P	P	P	LNCV6_134695_PI430048170	mRNA	CACAGATGTCTTCTTTCCATACAAGCATGTTAGTTCGCCCCAATATACATATATATATGA	NM_001284217	RefSeq	chr1	+	159800510	159816257	FCRL6	NA	Fc receptor-like 6, transcript variant 2	NA	.	NA	-	.	NA	NA	NA	NA	NA	NA	NA	NA	NA
LNCV6_134361_PI430048170	6.31847e-07	20.5248	10.7161	10.5519	10.3096	10.8925	10.1035	P	P	P	P	P	5.7003	6.60564	5.70513	5.91923	6.65941	P	A	P	P	P	LNCV6_134361_PI430048170	mRNA	GTTCATGTATGTAGGAGTTAAAATAGGCCAAACTGGAGAAATAAACGCATTCTGTCCACC	NM_018073	RefSeq	chr11	-	4598671	4608259	TRIM68	55128	tripartite motif containing 68, transcript variant 1	GO:0035035|GO:0004842|GO:0048471|GO:0005794|GO:0016874|GO:0019221|GO:0060765|GO:0005730|GO:0005634|GO:0050681|GO:0051865|GO:0005829|GO:0005737|GO:0005654|GO:0008270|GO:0060333	.	NA	-	.	NA	NA	NA	NA	NA	NA	NA	NA	NA
LNCV6_136582_PI430048170	7.90569e-06	7.00644	9.67865	9.32411	8.70593	9.20622	8.86261	P	P	P	P	P	6.59699	6.81539	6.57075	5.91491	5.75411	P	A	P	P	A	LNCV6_136582_PI430048170	mRNA	CCTGTTGCCAGAAGTTCAGTCTCAGCAGATAGTAGAATTTGCACAGAATAAAAACCATAT	NM_001031721	RefSeq	chr19	+	51927434	51945758	ZNF613	79898	zinc finger protein 613, transcript variant 1	GO:0006355|GO:0005634|GO:0003677|GO:0046872|GO:0006351	.	NA	-	.	NA	NA	NA	NA	NA	NA	NA	NA	NA
LNCV6_135246_PI430048170	0.00152107	8.05581	10.4521	9.22869	8.36073	9.41896	9.67226	P	P	P	P	P	5.5802	7.58359	6.96919	4.57793	6.43607	A	P	P	A	P	LNCV6_135246_PI430048170	mRNA	ACAATTCCTCAGGATTTGGTAAGGCTTCCAAGTTGTAGCTTTTAGTGTAAGTGCTGGGGT	NM_006834	RefSeq	chr6	+	146543691	146554950	RAB32	10981	RAB32, member RAS oncogene family	GO:0035650|GO:0005515|GO:0005802|GO:0042470|GO:0035651|GO:0035612|GO:0003924|GO:0005525|GO:0006886|GO:0045335|GO:0005739|GO:0006184|GO:0031905|GO:0030742|GO:0016020|GO:0019882|GO:0035646|GO:0030670|GO:0032482|GO:0019003|GO:0090382|GO:0005769	.	NA	-	.	NA	NA	NA	NA	NA	NA	NA	NA	NA
LNCV6_131344_PI430048170	0.0279582	0.44334	7.37983	5.09903	6.29718	6.50839	5.99137	P	P	P	P	P	7.29271	8.38223	7.03167	6.96518	7.86398	P	P	P	P	P	LNCV6_131344_PI430048170	mRNA	GCAAATGATGCTATTAGTTCCCTCCTTATTCTGGAAGAATTTGGATAGACTTAATTGATG	NM_152510	RefSeq	chr22	+	30080463	30177073	HORMAD2	150280	HORMA domain containing 2	GO:0007126|GO:0005694|GO:0051177|GO:0005634	.	NA	-	.	NA	NA	NA	NA	NA	NA	NA	NA	NA
LNCV6_142530_PI430048170	2.49781e-06	17.7149	11.1771	11.3584	10.3237	11.7039	11.1444	P	P	P	P	P	6.6128	7.35979	7.24523	6.92345	7.04585	P	P	P	P	P	LNCV6_142530_PI430048170	mRNA	TATTTTGTAACCCGTTACACTGTGTGTCCTTGTGTAAATAAACTTGTTTCTGGCAGTGCC	NM_001015053	RefSeq	chr17	-	44076752	44123646	HDAC5	10014	histone deacetylase 5, transcript variant 3	GO:0005515|GO:0006342|GO:0044212|GO:0006325|GO:0010830|GO:0046970|GO:0005634|GO:0010832|GO:0042220|GO:0046872|GO:0005829|GO:0007507|GO:0051091|GO:0005737|GO:0006954|GO:0007219|GO:0045944|GO:0070491|GO:0030183|GO:0005080|GO:0090051|GO:0006338|GO:0004407|GO	.	NA	-	.	NA	NA	NA	NA	NA	NA	NA	NA	NA
LNCV6_132105_PI430048170	0.000338835	11.8932	10.0896	10.0251	10.0546	9.85629	10.0929	P	P	P	P	P	5.51605	7.36822	6.68954	6.19598	5.66966	P	P	P	P	A	LNCV6_132105_PI430048170	mRNA	CCATTAAAGACTGTGAAGGTAGAATGTTTGTAAAGCTCTTAACAGTATGTAAGCCTTCAA	NM_006589	RefSeq	chr1_GL383519v1_alt	-	52227	60506	FAM189B	10712	family with sequence similarity 189, member B, transcript variant 1	GO:0005515|GO:0008150|GO:0050699|GO:0016021	.	NA	-	.	NA	NA	NA	NA	NA	NA	NA	NA	NA
LNCV6_133017_PI430048170	2.10456e-06	0.0563453	2.90785	2.3374	3.54541	2.52774	2.49343	P	A	A	A	A	6.59212	7.77083	6.67402	6.30973	7.08825	P	P	P	P	P	LNCV6_133017_PI430048170	mRNA	TCTGAATGGATTGATTCCAATAAAAGCATATATCATTGTGGTAGGGTAGGTGGGGCGGGG	NM_174924	RefSeq	chr16	-	20359169	20404711	PDILT	204474	protein disulfide isomerase-like, testis expressed	GO:0031545|GO:0034976|GO:0016477|GO:0006457|GO:0005783|GO:0007286|GO:0003756|GO:0045454|GO:0007275	.	NA	-	.	NA	NA	NA	NA	NA	NA	NA	NA	NA
LNCV6_128384_PI430048170	0.00854678	7.05747	7.26745	7.55883	6.56948	7.08319	6.70443	P	P	P	P	P	5.14864	2.90154	1.34077	5.3341	3.34748	A	A	A	P	A	LNCV6_128384_PI430048170	mRNA	AAAGAACTTAAGGATTTCTGCAAGTATGAGTGAAGACCCACAGTGCACCAGAGCACAGCT	NM_001278535	RefSeq	chr20	-	45888471	45891287	NEURL2	140825	neuralized E3 ubiquitin protein ligase 2, transcript variant 2	GO:0035556|GO:0016567|GO:0030891|GO:0045214|GO:0005927	.	NA	-	.	NA	NA	NA	NA	NA	NA	NA	NA	NA
LNCV6_132539_PI430048170	0.0169639	2.94051	10.0926	10.321	10.3555	10.6988	9.91218	P	P	P	P	P	8.93762	7.47648	9.46224	9.29223	7.17031	P	P	P	P	P	LNCV6_132539_PI430048170	mRNA	GTGTTTGAGGTTCTTTGGTTTTGTTAGTAAAAGCCAGTTCTGTGGTGATGACCTATGGAA	NM_018697	RefSeq	chr7	+	55365447	55433742	LANCL2	55915	LanC lantibiotic synthetase component C-like 2 (bacterial)	GO:0009789|GO:0005886|GO:0070273|GO:0005634|GO:0032266|GO:0003824|GO:0005525|GO:0005524|GO:0005829|GO:0005737|GO:0008152|GO:0030864|GO:0010314|GO:0045892	.	NA	-	.	NA	NA	NA	NA	NA	NA	NA	NA	NA
LNCV6_144859_PI430048170	0.00992347	3.12518	9.67352	9.69545	9.99936	9.92984	9.57732	P	P	P	P	P	7.64378	6.83678	8.962	8.78646	7.28664	P	A	P	P	P	LNCV6_144859_PI430048170	mRNA	TGGTCTTGTGCCCGAGACGGGCGGAGGCTGGAACTTGAGACCTCAATAAAGGAAGTAGAG	NM_032259	RefSeq	chr16	-	684621	690424	WDR24	84219	WD repeat domain 24	NA	.	NA	-	.	NA	NA	NA	NA	NA	NA	NA	NA	NA
LNCV6_140493_PI430048170	0.0354274	9.29281	10.6314	11.3534	11.0516	11.6151	10.811	P	P	P	P	P	7.90773	1.25987	8.60098	8.74825	7.23571	P	A	P	P	P	LNCV6_140493_PI430048170	mRNA	AGCCCGACACGTTGTGTTCTGGTGCAGGTTTGTATTAAACTGTAGCTACTTCTCAAAAAA	NM_020134	RefSeq	chr2	+	26848100	26950351	DPYSL5	56896	dihydropyrimidinase-like 5, transcript variant 1	GO:0007165|GO:0007411|GO:0016812|GO:0043025|GO:0030425|GO:0007399|GO:0006208|GO:0005829	.	NA	-	.	NA	NA	NA	NA	NA	NA	NA	NA	NA
LNCV6_130692_PI430048170	0.00864596	9.66269	8.37929	8.7914	10.9593	8.75746	7.87911	P	P	P	P	P	3.02961	5.2441	7.47518	6.86387	3.91192	A	A	P	P	A	LNCV6_130692_PI430048170	mRNA	GAAGCCATGGTACTTTTTTCTTGAGTTACTTTGGATATGTTTTTTCAATGCCATCTGAAG	NM_153042	RefSeq	chr6	+	18155387	18223853	KDM1B	221656	lysine (K)-specific demethylase 1B	GO:0006355|GO:0050660|GO:0006325|GO:0005634|GO:0007275|GO:0003677|GO:0006351|GO:0034720|GO:0034648|GO:0044030|GO:0006349|GO:0016491|GO:0034649|GO:0005654|GO:0008270|GO:0055114|GO:0043046	.	NA	-	.	NA	NA	NA	NA	NA	NA	NA	NA	NA
LNCV6_142455_PI430048170	0.00329037	7.62941	7.58129	10.0398	10.2132	9.07738	8.59611	P	P	P	P	P	4.40737	7.53736	6.85044	6.14097	5.56202	A	P	P	P	A	LNCV6_142455_PI430048170	mRNA	TAAAATCCTTCTGGGGGCACTGGAAGCACAATACGGTGACCAATCTTGCTTTCATTTTTT	NM_001282597	RefSeq	chr2	+	79512933	80648863	CTNNA2	1496	catenin (cadherin-associated protein), alpha 2, transcript variant 3	GO:0005515|GO:0030424|GO:0045296|GO:0060134|GO:0007409|GO:0021942|GO:0015629|GO:0030027|GO:0048854|GO:0005829|GO:0042692|GO:0048813|GO:0016323|GO:0051823|GO:0005737|GO:0016337|GO:0051149|GO:0051015|GO:0005913|GO:0005912|GO:0005200	.	NA	-	.	NA	NA	NA	NA	NA	NA	NA	NA	NA
LNCV6_140528_PI430048170	6.79084e-06	15.4428	10.0921	10.5287	10.2575	10.4558	9.90103	P	P	P	P	P	6.08963	7.06149	5.68876	6.39837	5.92715	P	A	A	P	A	LNCV6_140528_PI430048170	mRNA	CACCAAAGTACATTTGAAAGGAAGGTTTTCAATAGTGTAATACTGCAGCGATGTAGATAA	NM_014633	RefSeq	chr11	+	10750986	10779755	CTR9	9646	CTR9, Paf1/RNA polymerase II complex component	GO:0005515|GO:0033523|GO:0080182|GO:0000993|GO:0035327|GO:0000122|GO:0007259|GO:0001711|GO:0006351|GO:0071222|GO:0051571|GO:0016607|GO:0045638|GO:0045944|GO:0019827|GO:0032968|GO:2001162|GO:0016593|GO:0070102|GO:0016055|GO:0042169|GO:0010390	.	NA	-	.	NA	NA	NA	NA	NA	NA	NA	NA	NA
LNCV6_140752_PI430048170	0.00102349	10.0346	8.68988	8.81829	7.76767	9.18286	9.24931	P	P	P	P	P	3.39638	6.16166	6.17836	5.56416	4.61875	A	A	P	P	A	LNCV6_140752_PI430048170	mRNA	GGCATCTTATTACTGTTACTCAAAAACATTGACTCTGCATCAAGAAAGAAACAAGAAAGC	NM_015173	RefSeq	chr4	+	37891083	38139175	TBC1D1	23216	TBC1 (tre-2/USP6, BUB2, cdc16) domain family, member 1, transcript variant 1	GO:0032880|GO:0005515|GO:0061024|GO:0032851|GO:0005634|GO:0005097|GO:0005829	.	NA	-	.	NA	NA	NA	NA	NA	NA	NA	NA	NA
LNCV6_73092_PI430048170	0.0490415	4.54254	8.44575	8.6893	8.4038	8.56372	8.28331	P	P	P	P	P	6.62998	1.32708	6.50259	7.10191	6.01082	P	A	P	P	A	LNCV6_73092_PI430048170	mRNA	GTTTCATCTGTCCCAGCTGAAAATAAATCTGTCTTAAATGAACATCAGGAGACATCTAAA	NM_001141947	RefSeq	chr3	+	56557155	56621820	CCDC66	285331	coiled-coil domain containing 66, transcript variant 1	GO:0046548|GO:0060060	.	NA	-	.	NA	NA	NA	NA	NA	NA	NA	NA	NA
LNCV6_135379_PI430048170	2.80866e-08	6.48733	9.56186	9.40689	9.18629	9.3639	9.05843	P	P	P	P	P	6.3675	6.68964	6.83228	6.76827	6.42534	P	A	P	P	P	LNCV6_135379_PI430048170	mRNA	CATGTTACCTCTTCATACACTCCTATAACTGTGGCATTGCAAAAAATAAAAATAACCACC	NM_144609	RefSeq	chr17	-	44677436	44689797	CCDC43	124808	coiled-coil domain containing 43, transcript variant 1	NA	.	NA	-	.	NA	NA	NA	NA	NA	NA	NA	NA	NA
LNCV6_135316_PI430048170	7.45148e-06	19.038	11.4176	11.3087	11.1457	11.314	10.796	P	P	P	P	P	6.55398	7.58565	6.60625	6.30927	7.32433	P	P	P	P	P	LNCV6_135316_PI430048170	mRNA	GGTAAATGAGAAGAGCATTGTGGACATTATTGGCTGTCCCCAATAAAATGCTGTTCATTA	NM_031243	RefSeq	chr7	-	26189935	26200793	HNRNPA2B1	3181	heterogeneous nuclear ribonucleoprotein A2/B1, transcript variant B1	GO:0005515|GO:0006397|GO:0008380|GO:0010467|GO:0048025|GO:0003723|GO:0050658|GO:0005634|GO:0000122|GO:0071013|GO:0005737|GO:0000166|GO:0016020|GO:0000398|GO:0030529|GO:0005654|GO:0005681|GO:0097157|GO:0043047	.	NA	-	.	NA	NA	NA	NA	NA	NA	NA	NA	NA
LNCV6_144281_PI430048170	0.000122134	9.48954	11.1273	11.0663	11.1079	10.9496	10.9813	P	P	P	P	P	7.32057	8.5486	7.38591	7.36937	7.95891	P	P	P	P	P	LNCV6_144281_PI430048170	mRNA	TACGTAGAGGTACGCTTTTTTCCTCAGGCTTAAACCTTTGCCACTGATATTAATAATAAA	NM_001039613	RefSeq	chr2	+	9474540	9488462	IAH1	285148	isoamyl acetate-hydrolyzing esterase 1 homolog (S. cerevisiae)	GO:0016042|GO:0016788|GO:0070062	.	NA	-	.	NA	NA	NA	NA	NA	NA	NA	NA	NA
LNCV6_140302_PI430048170	0.00178987	16.9343	6.32594	4.68935	4.01794	4.77637	6.71964	P	P	P	P	P	1.69682	1.47042	1.79421	1.42895	1.52899	A	A	A	A	A	LNCV6_140302_PI430048170	mRNA	AACGTCAGGAGACTGACCCTTTTGATATCATTGCTAAGCCTCATTAAATGAATGAATGAA	NM_138277	RefSeq	chr6_GL000256v2_alt	+	3022639	3026004	C6orf25	80739	chromosome 6 open reading frame 25, transcript variant 7	GO:0035855|GO:0005794|GO:0005886|GO:0007596|GO:0007229|GO:0005783|GO:0016021|GO:0008201|GO:0030220	.	NA	-	.	NA	NA	NA	NA	NA	NA	NA	NA	NA
LNCV6_62192_PI430048170	9.33533e-06	2.51989	9.19397	9.36739	9.47365	9.45724	9.41871	P	P	P	P	P	8.01664	7.92894	7.86315	8.3847	8.00842	P	P	P	P	P	LNCV6_62192_PI430048170	mRNA	TTCCAGGATGCTGGCGTTATCCAAGCTGCCTACAGCCTAAACTTCCCCCTGTTGGCTCTG	NM_001256494	RefSeq	chr15	-	75355791	75368627	MAN2C1	4123	mannosidase, alpha, class 2C, member 1, transcript variant 2	GO:0030246|GO:0008270|GO:0004559|GO:0006013	.	NA	-	.	NA	NA	NA	NA	NA	NA	NA	NA	NA
LNCV6_141671_PI430048170	0.00992079	23.4795	12.0547	6.94654	8.7642	8.05527	10.0899	P	P	P	P	P	1.34763	3.5225	6.83029	6.89731	3.96975	A	A	P	P	A	LNCV6_141671_PI430048170	mRNA	CATGCACTCAGTGTGGACTGGGAAGCATTACTTTGTAGATGTATTTTCAATAAAGAAAAA	NM_004172	RefSeq	chr5	+	36606354	36688334	SLC1A3	6507	solute carrier family 1 (glial high affinity glutamate transporter), member 3, transcript variant GLAST	GO:0005886|GO:0007605|GO:0005314|GO:0070779|GO:0005313|GO:0007268|GO:0042995|GO:0031223|GO:0048667|GO:0050885|GO:0043025|GO:0009416|GO:0043205|GO:0017153|GO:0046677|GO:0006811|GO:0009986|GO:0006537|GO:0051938|GO:0021545|GO:0042493|GO:0009611|GO:0055085|GO	.	NA	-	.	NA	NA	NA	NA	NA	NA	NA	NA	NA
LNCV6_139109_PI430048170	0.00198365	11.734	10.5298	9.27377	11.453	9.03991	8.92827	P	P	P	P	P	4.62727	8.10194	6.95785	4.95218	5.62361	A	P	P	A	A	LNCV6_139109_PI430048170	mRNA	CCAGACTTGTATACTGGCTGAATATCAGTGCTGTTTGTAATTTTTCACTTTGAGAACCAA	NM_017414	RefSeq	chr22	+	18149990	18177395	USP18	11274	ubiquitin specific peptidase 18	GO:0005515|GO:0004197|GO:0019785|GO:0016579|GO:0060337|GO:0004843|GO:0060338|GO:0061136|GO:0019221|GO:0043161|GO:0005634|GO:0005829	.	NA	-	.	NA	NA	NA	NA	NA	NA	NA	NA	NA
LNCV6_130719_PI430048170	1.33459e-05	14.4312	9.44297	8.58571	8.2457	8.87801	8.90949	P	P	P	P	P	5.16486	4.78731	5.03053	5.03491	5.03797	A	A	A	A	A	LNCV6_130719_PI430048170	mRNA	GAGGCAATGGAGTGGTCTAGGATTGAGCAAAAAGCAATTTTTGTTACATCTTTATGCTAA	NM_032788	RefSeq	chr2	-	95147654	95159518	ZNF514	84874	zinc finger protein 514	GO:0006355|GO:0003700|GO:0005634|GO:0003677|GO:0046872|GO:0006351	.	NA	-	.	NA	NA	NA	NA	NA	NA	NA	NA	NA
LNCV6_143722_PI430048170	0.0393864	3.60085	7.28532	7.3404	7.59585	7.22608	7.191	P	P	P	P	P	5.52226	6.17362	5.63388	5.71792	1.91691	A	A	A	P	A	LNCV6_143722_PI430048170	mRNA	GAGAAAAAGAAAAAAGGTATCCTACCCAGAGGCAACCAGATAAACTTTTTTGCCTGTGCA	NM_015330	RefSeq	chr22	+	24270816	24417740	SPECC1L	23384	sperm antigen with calponin homology and coiled-coil domains 1-like, transcript variant 1	GO:0030835|GO:0007049|GO:0005737|GO:0031941|GO:0030036|GO:0016477|GO:0005815|GO:0007026|GO:0005819|GO:0005921|GO:0051301	.	NA	-	.	NA	NA	NA	NA	NA	NA	NA	NA	NA
LNCV6_143335_PI430048170	0.0053615	13.0444	7.62183	7.55474	7.68168	8.01647	6.96562	P	P	P	P	P	1.30342	1.33404	5.35707	4.67938	1.62624	A	A	A	A	A	LNCV6_143335_PI430048170	mRNA	GTAGTGATGAGATATCAAATCCCTTAGTGTTTCCATTTTGGGAAATGAGGCACTATTTTT	NM_001301268	RefSeq	chr15	+	40324055	40326715	INAFM2	100505573	InaF-motif containing 2	GO:0016021	.	NA	-	.	NA	NA	NA	NA	NA	NA	NA	NA	NA
LNCV6_136696_PI430048170	0.000343118	4.45812	9.2988	9.02177	9.20085	9.21322	8.46498	P	P	P	P	P	6.68683	7.68049	6.33303	7.14754	6.16396	P	P	P	P	A	LNCV6_136696_PI430048170	mRNA	CAGCAGTTCAACATGTGTAGTAGCTTTCAGTCTCTGCTGTTTGTGCCAAATATATAAGAA	NM_022103	RefSeq	chr19	-	56439323	56477401	ZNF667	63934	zinc finger protein 667, transcript variant 1	GO:0003712|GO:0006357|GO:0005634|GO:0003677|GO:0046872|GO:0006351	.	NA	-	.	NA	NA	NA	NA	NA	NA	NA	NA	NA
LNCV6_133184_PI430048170	0.0138429	0.318956	7.48853	6.46372	6.31475	6.60125	7.32963	P	P	P	P	P	7.50825	9.63083	8.06868	7.73623	8.78624	P	P	P	P	P	LNCV6_133184_PI430048170	mRNA	GGCTCGGGACGCTCATGTAAATTTGGTTTTGGTGCTCAAGGGTTCTTTCCTCCCAGGGGC	NM_005975	RefSeq	chr20	-	63528422	63537370	PTK6	5753	protein tyrosine kinase 6, transcript variant 1	GO:0005515|GO:0042506|GO:0030036|GO:0042503|GO:0071300|GO:0061099|GO:0005634|GO:0042802|GO:0060575|GO:0005737|GO:0046777|GO:0042127|GO:0038083|GO:0045926|GO:0005102|GO:0005524|GO:0001726|GO:0031234|GO:0016477|GO:0045087|GO:0010976|GO:0006468|GO:0005654|GO	.	NA	-	.	NA	NA	NA	NA	NA	NA	NA	NA	NA
LNCV6_137248_PI430048170	0.025026	4.76739	8.47868	7.43876	7.68709	5.76972	5.42859	P	P	P	P	P	4.3727	4.67758	5.8831	5.48355	4.63557	A	A	P	P	A	LNCV6_137248_PI430048170	mRNA	GCCATTGGTATCCTATCTTCCTTTTGTGGACTTCTGCAAAACAAAAATACATTTGTTAGT	NM_032439	RefSeq	chr10	+	59176587	59247774	PHYHIPL	84457	phytanoyl-CoA 2-hydroxylase interacting protein-like, transcript variant 1	GO:0005739|GO:0005737	.	NA	-	.	NA	NA	NA	NA	NA	NA	NA	NA	NA
LNCV6_129084_PI430048170	0.00185985	23.0487	8.43468	8.91793	9.50461	8.70189	8.10067	P	P	P	P	P	4.67938	1.70534	4.92738	1.78549	5.11808	A	A	A	A	A	LNCV6_129084_PI430048170	mRNA	CAGAGGCTTAGAATGATTCAGAATGTTCAATGCATAGTTCTCAATAAACAGGAGGCAGAA	NM_001190972	RefSeq	chr8	-	90958477	90985257	C8orf88	100127983	chromosome 8 open reading frame 88	NA	.	NA	-	.	NA	NA	NA	NA	NA	NA	NA	NA	NA
LNCV6_127911_PI430048170	0.0353536	3.54823	7.76814	5.7946	5.3822	6.85599	7.84933	P	P	P	P	P	3.14255	6.12814	4.54727	4.77088	5.83337	A	A	A	A	A	LNCV6_127911_PI430048170	mRNA	AGCTTATCTTTGCCTTCTCCAAACAAGAAGCAATAGTCTCCAAGTCAATATAAATTCTAC	NM_012338	RefSeq	chr7	-	120787319	120858123	TSPAN12	23554	tetraspanin 12	GO:0042813|GO:0016020|GO:0005887|GO:0045765|GO:0010842|GO:0016021|GO:0001525|GO:0007166	.	NA	-	.	NA	NA	NA	NA	NA	NA	NA	NA	NA
LNCV6_144311_PI430048170	0.00119875	3.28237	7.2444	7.55892	7.998	7.14934	7.36223	P	P	P	P	P	5.74654	6.05543	5.68498	4.67105	6.28144	P	A	P	A	P	LNCV6_144311_PI430048170	mRNA	AGGGCAAGTTCTTGAACAAAAATCCTGTTGGCCCTGGAAAGTATGTATTTGATGTTGGGT	NM_080860	RefSeq	chr21	-	42472485	42496354	RSPH1	89765	radial spoke head 1 homolog (Chlamydomonas), transcript variant 1	GO:0051321|GO:0035082|GO:0031514|GO:0005634|GO:0005829	.	NA	-	.	NA	NA	NA	NA	NA	NA	NA	NA	NA
LNCV6_91306_PI430048170	0.0111178	0.283741	7.13307	7.25263	7.08946	6.73751	7.21369	P	P	P	P	P	8.17062	10.0077	8.37869	7.90749	9.02454	P	P	P	P	P	LNCV6_91306_PI430048170	mRNA	ATCCATTGAAGGCCCTCCCAGACTGACGAAGGCGTGACCTCAGGCCCACCGCATCCAAGA	NM_001037163	RefSeq	chr7	-	6329408	6348959	FAM220A	84792	family with sequence similarity 220, member A	GO:0005634	.	NA	-	.	NA	NA	NA	NA	NA	NA	NA	NA	NA
LNCV6_130704_PI430048170	0.000279704	2.80973	7.86619	7.8242	8.27304	8.23673	7.67903	P	P	P	P	P	6.06175	7.15757	6.35635	6.24192	6.44138	P	P	P	P	P	LNCV6_130704_PI430048170	mRNA	TAGGATCCTAGATAAGCAGGTGAAATTTAGGCTTCAGAATATATCCGAGAGGTGGGGAGG	NM_023935	RefSeq	chr20	-	3190365	3204649	DDRGK1	65992	DDRGK domain containing 1	GO:0005515|GO:0034976|GO:0051092|GO:0005783|GO:0044389|GO:0033146|GO:0005789	.	NA	-	.	NA	NA	NA	NA	NA	NA	NA	NA	NA
LNCV6_141350_PI430048170	0.000202984	12.1881	10.4618	10.3698	10.2797	10.5598	10.2949	P	P	P	P	P	6.54892	5.96225	7.51429	7.21006	6.0514	P	A	P	P	A	LNCV6_141350_PI430048170	mRNA	CACCTTGATGGCTCTTGATGGCTCTAAAAAGTTGTAGGATTTTTTGTTTTTGTAGCTAAC	NM_130466	RefSeq	chr12	+	109477622	109536705	UBE3B	89910	ubiquitin protein ligase E3B, transcript variant 1	GO:0005737|GO:0004842|GO:0042787|GO:0016874|GO:0005634	.	NA	-	.	NA	NA	NA	NA	NA	NA	NA	NA	NA
LNCV6_137442_PI430048170	0.00162478	615.44	12.0495	7.83842	6.25769	10.4571	11.3945	P	P	P	P	P	1.29755	2.00743	1.28399	1.28999	1.42383	A	A	A	A	A	LNCV6_137442_PI430048170	mRNA	AACCATCAAGTTGTGCCAAATTATTCTCCTATGTTTGGCTGCTAGAACATGGTTACCATG	NM_001164617	RefSeq	chrX	-	133535745	133985646	GPC3	2719	glypican 3, transcript variant 1	GO:0005515|GO:0045732|GO:0001658|GO:0007603|GO:0005886|GO:0060422|GO:0030324|GO:0010466|GO:2000096|GO:0050680|GO:0045879|GO:0044281|GO:0030282|GO:0005615|GO:0009653|GO:0072180|GO:0045807|GO:0060976|GO:0045880|GO:0030513|GO:0072138|GO:0009948|GO:0046326|GO	.	NA	-	.	NA	NA	NA	NA	NA	NA	NA	NA	NA
LNCV6_106801_PI430048170	0.00250094	6.96216	6.02569	6.83674	7.1156	6.72727	6.77585	P	P	P	P	P	2.96732	4.10419	5.26662	3.08812	2.21223	A	A	A	A	A	LNCV6_106801_PI430048170	mRNA	ACTAAGTATCTTGGGATAATTAACATGTTTTTTATTCGAGAGACTACTTCTCTTCGGGAG	NM_001286174	RefSeq	chr12	-	22448545	22544546	C2CD5	9847	C2 calcium-dependent domain containing 5, transcript variant 2	GO:0032869|GO:0005815|GO:0005886|GO:0005509|GO:0090314|GO:0031340|GO:0032587|GO:0038028|GO:0072659|GO:0006906|GO:0065002|GO:0010828|GO:0005544|GO:2001275|GO:0005737|GO:0005938|GO:0030659	.	NA	-	.	NA	NA	NA	NA	NA	NA	NA	NA	NA
LNCV6_138559_PI430048170	0.0129621	21.9369	9.85333	6.39929	4.09341	6.83957	6.52624	P	P	P	P	P	3.9785	2.05362	3.90796	4.2291	1.34239	A	A	A	A	A	LNCV6_138559_PI430048170	mRNA	TAGCCACACCTGCAATGTAAAATGGAAGAAAATGCAAAGAAACCAAATGTGCCGAGTGAA	NM_057159	RefSeq	chr9	-	110873773	111038085	LPAR1	1902	lysophosphatidic acid receptor 1, transcript variant 2	GO:0005515|GO:0005886|GO:0035025|GO:0030139|GO:0007202|GO:0071673|GO:0007204|GO:0001965|GO:0000187|GO:0005543|GO:0043197|GO:0043198|GO:0051482|GO:0043123|GO:0060999|GO:0043065|GO:0009986|GO:0004930|GO:0042552|GO:0071453|GO:0032060|GO:0030165|GO:0007186|GO	.	NA	-	.	NA	NA	NA	NA	NA	NA	NA	NA	NA
LNCV6_61224_PI430048170	0.00140496	0.439222	5.49459	6.56542	6.45023	5.90909	6.19131	P	P	P	P	P	7.19756	7.65286	7.30246	7.11255	7.46161	P	P	P	P	P	LNCV6_61224_PI430048170	mRNA	TTGGATATTGCGTTTGGAACACACCACACGAAAATGATGCTGCTGCTCTATGAAGAAGGC	NM_018319	RefSeq	chr14	+	89955901	90044764	TDP1	55775	tyrosyl-DNA phosphodiesterase 1, transcript variant 1	GO:0005515|GO:0000012|GO:0005737|GO:0004527|GO:0006281|GO:0003690|GO:0090305|GO:0003697|GO:0005634|GO:0017005|GO:0006302	.	NA	-	.	NA	NA	NA	NA	NA	NA	NA	NA	NA
LNCV6_129793_PI430048170	0.0295897	5.04946	9.69129	6.85514	5.74213	8.21878	8.78919	P	P	P	P	P	3.22696	8.04786	3.45663	4.09624	5.38501	A	P	A	A	A	LNCV6_129793_PI430048170	mRNA	ATCCAGTGTTACAATCAGTGTGAATGGCAAATAAACAGTTTGACAAGTACATACACCATA	NM_001001890	RefSeq	chr21	-	34787800	34888690	RUNX1	861	runt-related transcription factor 1, transcript variant 2	GO:0005515|GO:0003700|GO:0071560|GO:0005634|GO:0042803|GO:0043231|GO:0031069|GO:2000872|GO:0071336|GO:0005737|GO:0045944|GO:0030854|GO:0070491|GO:0030099|GO:0030853|GO:0035162|GO:0030097|GO:0000975|GO:0000977|GO:0046982|GO:0005509|GO:0060216|GO:0009966|GO	.	NA	-	.	NA	NA	NA	NA	NA	NA	NA	NA	NA
LNCV6_131600_PI430048170	0.000224639	3.61956	8.65945	8.31735	8.46053	8.96133	8.29708	P	P	P	P	P	6.80527	5.83532	6.63988	7.1559	6.78801	P	A	P	P	P	LNCV6_131600_PI430048170	mRNA	TTGTCATTTGAGGATGCCAACCGCGCCATGCAGACTGGTGTCACCGGGATCATGATTGCC	NM_020175	RefSeq	chr19	-	5785141	5791238	DUS3L	56931	dihydrouridine synthase 3-like (S. cerevisiae), transcript variant 1	GO:0050660|GO:0017150|GO:0046872|GO:0055114	.	NA	-	.	NA	NA	NA	NA	NA	NA	NA	NA	NA
LNCV6_74351_PI430048170	0.000645672	11.1407	12.22	12.353	10.4567	12.4665	12.112	P	P	P	P	P	7.81416	9.84722	7.88015	6.6849	8.79655	P	P	P	P	P	LNCV6_74351_PI430048170	mRNA	GCTTCCTAAATTCTGTGTCTGTGACTTTCGAAGTTTTTTAAACCTCTGAATTTGTACACA	NM_001014446	RefSeq	chr4	-	48885379	48906828	OCIAD2	132299	OCIA domain containing 2, transcript variant 1	GO:0005743|GO:0005768	.	NA	-	.	NA	NA	NA	NA	NA	NA	NA	NA	NA
LNCV6_130459_PI430048170	0.00488842	5.58291	7.25267	6.91453	7.03937	7.15921	6.46877	P	P	P	P	P	3.16194	5.3654	3.67874	2.9391	5.43639	A	A	A	A	A	LNCV6_130459_PI430048170	mRNA	GTCTCTAGCTAAAACCAACTGTTTAGTTGACTTTTTAGTTATAGGATAAGTTGGAAGTCC	NM_017673	RefSeq	chr1	+	185157158	185291781	SWT1	54823	SWT1 RNA endoribonuclease homolog (S. cerevisiae), transcript variant 1	NA	.	NA	-	.	NA	NA	NA	NA	NA	NA	NA	NA	NA
LNCV6_129761_PI430048170	0.00118194	7.24179	16.1745	17.0019	17.0111	16.9263	16.7008	P	P	P	P	P	14.1297	12.2915	14.5304	14.4817	13.136	P	P	P	P	P	LNCV6_129761_PI430048170	mRNA	CACCCGAGGATCCCTACCCCCTGGCCCCACAATAAACATGATCTGAAGCAGCTCAAAAAA	NM_013271	RefSeq	chrX	-	48831091	48835638	PCSK1N	27344	proprotein convertase subtilisin/kexin type 1 inhibitor	GO:0010951|GO:0005802|GO:0016486|GO:0004866|GO:0007218|GO:0004867|GO:0009409|GO:0005102|GO:0030141|GO:0005615|GO:0002021|GO:0070062	.	NA	-	.	NA	NA	NA	NA	NA	NA	NA	NA	NA
LNCV6_128167_PI430048170	0.0207628	3.274	6.86892	6.93498	7.00649	7.27405	6.40011	P	P	P	P	P	5.75402	5.42725	3.97902	6.00927	3.04218	P	A	A	P	A	LNCV6_128167_PI430048170	mRNA	ACAGAGGCCAGTACAAAACTCTCAAACAAAAGGAAGTTGACTCTGCTTTGAGGGGAAGGT	NM_006582	RefSeq	chr1	+	28668727	28715603	GMEB1	10691	glucocorticoid modulatory element binding protein 1, transcript variant 1	GO:0006355|GO:0005737|GO:0003700|GO:0003713|GO:0005654|GO:0005634|GO:0003677|GO:0046872|GO:0006351	.	NA	-	.	NA	NA	NA	NA	NA	NA	NA	NA	NA
LNCV6_126346_PI430048170	0.00207729	3.42256	11.5993	10.2814	10.5262	11.6437	11.3851	P	P	P	P	P	9.25404	8.57433	9.97023	9.89779	8.87209	P	P	P	P	P	LNCV6_126346_PI430048170	mRNA	TCCTGCGCCTGCGCCGGCTCCTGCAAGTGCAAAAAGTGCAAATGCACCTCCTGCAAGAAG	NM_005951	RefSeq	chr16	+	56669813	56671129	MT1H	4496	metallothionein 1H	GO:0071294|GO:0005515|GO:0048471|GO:0005737|GO:0008270|GO:0005634|GO:0071276|GO:0045926	.	NA	-	.	NA	NA	NA	NA	NA	NA	NA	NA	NA
LNCV6_140049_PI430048170	0.002366	2.76992	9.20049	9.98647	8.90562	10.1374	9.49143	P	P	P	P	P	7.46571	8.31292	8.82281	7.60212	8.11033	P	P	P	P	P	LNCV6_140049_PI430048170	mRNA	AGGGAGGGTTGCCTGGGAACCCCAGGAATTGACCCTGAGTTTTAAATTCGAAAATAAAGT	NM_144589	RefSeq	chr10	-	75233970	75236012	COMTD1	118881	catechol-O-methyltransferase domain containing 1	GO:0005739|GO:0016021|GO:0032259|GO:0008171	.	NA	-	.	NA	NA	NA	NA	NA	NA	NA	NA	NA
LNCV6_138839_PI430048170	0.000777836	55.5247	10.0133	10.0795	9.50834	8.98397	9.23923	P	P	P	P	P	5.30736	1.68799	1.65889	4.47543	1.58318	A	A	A	A	A	LNCV6_138839_PI430048170	mRNA	TAAAGTGTCATGATTCTGTCATAGACCCTGACTTAACATTGTAAGGACTATGAGTCCTCC	NM_198859	RefSeq	chr3	-	64093849	64225455	PRICKLE2	166336	prickle homolog 2 (Drosophila)	GO:0031965|GO:0005737|GO:0008270|GO:0016328|GO:0031175|GO:0016327|GO:0045197	.	NA	-	.	NA	NA	NA	NA	NA	NA	NA	NA	NA
LNCV6_143202_PI430048170	0.000563237	4.84059	8.63099	7.57319	8.46404	8.71891	7.96923	P	P	P	P	P	4.87517	6.46514	6.50297	5.44549	6.34059	A	A	P	P	P	LNCV6_143202_PI430048170	mRNA	TATGCCTCTTCTTACTTCACCCATGTTTGTTGTTATGCAAATAAAGGTTTTCTCTCCAAA	NM_016483	RefSeq	chr3	+	52410560	52423641	PHF7	51533	PHD finger protein 7, transcript variant 1	GO:0005815|GO:0008270|GO:0005654|GO:0005634	.	NA	-	.	NA	NA	NA	NA	NA	NA	NA	NA	NA
LNCV6_115958_PI430048170	0.00300543	2.65149	8.45966	9.11396	8.18456	8.76739	8.21331	P	P	P	P	P	7.3008	6.7736	7.38811	7.77774	6.20379	P	A	P	P	P	LNCV6_115958_PI430048170	mRNA	AATGCAGCAGGAAGGAACAAAGACAGGCAAACGGCAACGTAGCCTGGGCTCACTGTGCTG	NM_002204	RefSeq	chr17	+	50055975	50090485	ITGA3	3675	integrin, alpha 3 (antigen CD49C, alpha 3 subunit of VLA-3 receptor), transcript variant a	GO:0005515|GO:0030111|GO:0005518|GO:0097205|GO:0031527|GO:0002020|GO:0050900|GO:0007507|GO:0001948|GO:0030198|GO:0071438|GO:0007613|GO:0017015|GO:0035640|GO:0070062|GO:0008305|GO:0009986|GO:0046982|GO:0019904|GO:0060135|GO:0060076|GO:0043235|GO:0097062|GO	.	NA	-	.	NA	NA	NA	NA	NA	NA	NA	NA	NA
LNCV6_133270_PI430048170	0.00662059	4.25711	6.3985	5.87297	6.00011	5.95543	6.85853	P	P	P	P	P	5.25104	3.80191	3.07184	4.61323	2.47004	A	A	A	A	A	LNCV6_133270_PI430048170	mRNA	CCAGAGAAGCTGGAAGCCTGCCGAAAACAGGAGCAAATGGCGTTTTATAAATTATTTTTT	NM_213647	RefSeq	chr5	+	177086871	177098142	FGFR4	2264	fibroblast growth factor receptor 4, transcript variant 3	GO:0030133|GO:0005515|GO:0008286|GO:2000188|GO:0008284|GO:0005886|GO:0005783|GO:2000573|GO:0001759|GO:0010715|GO:0061144|GO:0005737|GO:0046777|GO:0007173|GO:0070857|GO:0005911|GO:0070374|GO:0008201|GO:0005007|GO:0048011|GO:0005794|GO:0017134|GO:0048015|GO	.	NA	-	.	NA	NA	NA	NA	NA	NA	NA	NA	NA
LNCV6_91410_PI430048170	0.0224345	11.4784	8.45488	8.58407	10.7925	7.04941	10.772	P	P	P	P	P	1.44168	1.89135	6.78163	5.60218	7.7641	A	A	P	P	P	LNCV6_91410_PI430048170	mRNA	CTCAGCTATTCTTGGGCCAGATGGGGCCTGACCGATAGAATAAAAGACTTTTCTACAACA	NM_020707	RefSeq	chr3	-	42692662	42702827	HHATL	57467	hedgehog acyltransferase-like, transcript variant 1	GO:0048471|GO:0005783|GO:0060262|GO:0005789|GO:0016021	.	NA	-	.	NA	NA	NA	NA	NA	NA	NA	NA	NA
LNCV6_133595_PI430048170	7.95627e-11	89.8199	7.99569	8.23042	7.64694	7.8634	7.68864	P	P	P	P	P	1.30301	1.3264	1.30923	1.28783	1.7704	A	A	A	A	A	LNCV6_133595_PI430048170	mRNA	ACTGTCTGAAGGTTCTCCAAATTGTCTGTGAACTGCTTAGGTAGGAGTGCACTGCAGTTT	NM_001242739	RefSeq	chr1	+	42846572	42852475	ZNF691	51058	zinc finger protein 691, transcript variant 1	GO:0005634|GO:0003677|GO:0046872	.	NA	-	.	NA	NA	NA	NA	NA	NA	NA	NA	NA
LNCV6_129230_PI430048170	0.000101697	7.67964	10.1793	9.76583	10.161	9.84955	9.74392	P	P	P	P	P	6.2831	7.75802	7.22457	6.68187	6.62418	P	P	P	P	P	LNCV6_129230_PI430048170	mRNA	TACTTTTTATACAAATCTCCTCTAGACTGTTCCAGGCTGCCTGCGGATTAAAGTGGGGGT	NM_001002913	RefSeq	chr9	-	127713947	127715657	PTRH1	NA	peptidyl-tRNA hydrolase 1 homolog (S. cerevisiae)	NA	.	NA	-	.	NA	NA	NA	NA	NA	NA	NA	NA	NA
LNCV6_144653_PI430048170	0.000327895	8.99589	10.3801	9.61602	11.0553	10.1058	10.0536	P	P	P	P	P	6.53472	6.10711	8.283	7.38804	6.16843	P	A	P	P	A	LNCV6_144653_PI430048170	mRNA	CTCACATTACAATACAATTACTGGAAGCAAGTACTGCATTTCCTATGCAACAAAAAAGGA	NM_001134673	RefSeq	chr1	+	61082307	61462788	NFIA	4774	nuclear factor I/A, transcript variant 1	GO:0014070|GO:0006355|GO:0003700|GO:0030054|GO:0005634|GO:0000122|GO:0000978|GO:0019079|GO:0006351|GO:0006260|GO:0001077|GO:0045944|GO:0005654|GO:0008134	.	NA	-	.	NA	NA	NA	NA	NA	NA	NA	NA	NA
LNCV6_127640_PI430048170	2.16545e-05	9.27268	12.2577	12.3701	11.9606	11.9788	12.0547	P	P	P	P	P	8.19579	8.60673	9.06042	9.40452	9.04512	P	P	P	P	P	LNCV6_127640_PI430048170	mRNA	TCAGCCACACTGAACCCAATTACACACAGCGGGAGAACGCAGTAAACAGCTTTCCCACAA	NM_000485	RefSeq	chr16	-	88809468	88811934	APRT	353	adenine phosphoribosyltransferase, transcript variant 1	GO:0032869|GO:0016208|GO:0055086|GO:0044209|GO:0044281|GO:0002055|GO:0005829|GO:0005737|GO:0006168|GO:0007595|GO:0006144|GO:0043101|GO:0005654|GO:0007625|GO:0003999|GO:0070062	.	NA	-	.	NA	NA	NA	NA	NA	NA	NA	NA	NA
LNCV6_81221_PI430048170	2.223e-05	21.2404	11.996	11.0855	10.4957	12.4913	11.882	P	P	P	P	P	8.17666	6.71688	6.08782	7.41524	7.47665	P	A	P	P	P	LNCV6_81221_PI430048170	mRNA	CCTCTGCATTTCTGGAATGTGTGTGCATCAATGATGTTTGTATATTTGAGGCATTTAAAA	NM_030767	RefSeq	chr9	-	114334153	114394405	AKNA	80709	AT-hook transcription factor	GO:0001077|GO:0016020|GO:0045944|GO:0005634|GO:0000978|GO:0006351	.	NA	-	.	NA	NA	NA	NA	NA	NA	NA	NA	NA
LNCV6_142482_PI430048170	0.0482409	2.36326	11.9876	12.1889	11.813	12.5371	12.2412	P	P	P	P	P	11.3977	8.75544	11.4768	11.5279	9.72604	P	P	P	P	P	LNCV6_142482_PI430048170	mRNA	CCATCTTCTGCACCCCACTCTTTGTTTCCAATAAAGTTATGTCCTTAGATAGCGAAAAAA	NM_014389	RefSeq	chr17	-	4671383	4704337	PELP1	27043	proline, glutamate and leucine rich protein 1, transcript variant 1	GO:0005515|GO:0005730|GO:0035327|GO:0005634|GO:0071391|GO:0006351|GO:0005737|GO:0016020|GO:0003682|GO:0045944|GO:0071339|GO:0005654|GO:0008134	.	NA	-	.	NA	NA	NA	NA	NA	NA	NA	NA	NA
LNCV6_83175_PI430048170	0.0331657	2.56355	8.86673	7.04351	7.29481	8.63498	8.80263	P	P	P	P	P	6.47592	7.61775	6.7881	6.10194	7.31694	P	P	P	P	P	LNCV6_83175_PI430048170	mRNA	CCCCAGTTATATGTAGCATAAATGGTTTAATCATAAATGTCTCCCTTAGGCATGATAAAC	NM_178452	RefSeq	chr16	+	84145259	84177918	DNAAF1	123872	dynein, axonemal, assembly factor 1	GO:0003356|GO:0036159|GO:0035469|GO:0005886|GO:0071910|GO:0030324|GO:0005930|GO:0003341|GO:0005634|GO:0070286|GO:0060287|GO:0001947|GO:0044458|GO:0000922|GO:0005737|GO:0045502|GO:0060972|GO:0060271|GO:0036158|GO:0071907	.	NA	-	.	NA	NA	NA	NA	NA	NA	NA	NA	NA
LNCV6_143709_PI430048170	0.00333959	0.328621	7.59975	7.26548	7.0727	6.92584	7.75912	P	P	P	P	P	8.17521	9.52726	8.8413	8.23587	9.47218	P	P	P	P	P	LNCV6_143709_PI430048170	mRNA	AAAGTCAGCTGTCTCCTGCTTTCTTGCCCTTAAAATCACCTCCATCTTTATATTCTTCTG	NM_177478	RefSeq	chr5	+	121851954	121852828	FTMT	94033	ferritin mitochondrial	GO:0006879|GO:0005739|GO:0004322|GO:0008284|GO:0051353|GO:0051349|GO:0006826|GO:0051347|GO:0005634|GO:0055114|GO:0008199	.	NA	-	.	NA	NA	NA	NA	NA	NA	NA	NA	NA
LNCV6_143190_PI430048170	0.00661188	0.252216	7.43718	7.46709	7.16883	7.29744	7.75295	P	P	P	P	P	8.54439	10.4309	8.92616	8.52703	9.69523	P	P	P	P	P	LNCV6_143190_PI430048170	mRNA	AGGAAACATTCTTGGCAAATACAGCTCCGAGATCAGGCCTGCCTTCTTCCTCACCATCCC	NM_001001524	RefSeq	chr19	-	19264364	19273265	TM6SF2	53345	transmembrane 6 superfamily member 2	GO:0008150|GO:0003674|GO:0016021	.	NA	-	.	NA	NA	NA	NA	NA	NA	NA	NA	NA
LNCV6_143926_PI430048170	6.99661e-07	10.34	10.9593	11.2186	11.1015	11.6963	10.7314	P	P	P	P	P	7.88887	7.75772	7.86071	7.43265	8.03467	P	P	P	P	P	LNCV6_143926_PI430048170	mRNA	TCCCGGGGGTATTCTGTGACCATGAATAAAGTTATCATTCTCTTTCTCTTTCACAAAAAA	NM_003083	RefSeq	chr19	+	7920308	7923251	SNAPC2	6618	small nuclear RNA activating complex, polypeptide 2, 45kDa, transcript variant 1	GO:0010467|GO:0006355|GO:0005737|GO:0003700|GO:0009301|GO:0006366|GO:0005654|GO:0005634|GO:0006383	.	NA	-	.	NA	NA	NA	NA	NA	NA	NA	NA	NA
LNCV6_134344_PI430048170	0.000197632	37.965	6.33323	5.96526	5.15732	7.58052	8.35509	P	P	P	P	P	1.30893	1.53996	1.2795	1.26204	3.02939	A	A	A	A	A	LNCV6_134344_PI430048170	mRNA	AAAGAAAGAGTTGTCTCAACTCCTTGGTACAGGGTTCATTCAAACCCCCAAGCTGTGAGA	NM_181501	RefSeq	chr5	+	52788301	52953655	ITGA1	3672	integrin, alpha 1	GO:0005515|GO:0043005|GO:0008285|GO:0005886|GO:0005518|GO:0046872|GO:0000187|GO:0043525|GO:0006936|GO:0007411|GO:0030198|GO:0042311|GO:0034665|GO:0043204|GO:0070062|GO:0008305|GO:0001669|GO:0009986|GO:0019903|GO:0030593|GO:0045178|GO:0005102|GO:0042059|GO	.	NA	-	.	NA	NA	NA	NA	NA	NA	NA	NA	NA
LNCV6_139177_PI430048170	1.02343e-05	18.3034	10.4578	10.5804	11.0231	10.297	10.207	P	P	P	P	P	6.14079	5.43069	7.05064	6.63293	5.95401	P	A	P	P	A	LNCV6_139177_PI430048170	mRNA	CCCCTAAAGAGTGATATTGCTGACGTTTCTATCAATTTTACACATAATATGTGGCTATGA	NM_004136	RefSeq	chr15	+	78438175	78501456	IREB2	3658	iron-responsive element binding protein 2	GO:0005515|GO:0017148|GO:0051539|GO:0003723|GO:0007568|GO:0010040|GO:0030316|GO:0071456|GO:0034101|GO:0030371|GO:0006782|GO:0009791|GO:0046872|GO:0005829|GO:0005739|GO:0006879|GO:0050892|GO:0005737|GO:0030350|GO:0006826|GO:0032526	.	NA	-	.	NA	NA	NA	NA	NA	NA	NA	NA	NA
LNCV6_134169_PI430048170	0.000943052	2.56726	7.05309	7.12259	7.22577	6.95636	6.38246	P	P	P	P	P	5.0156	5.62766	5.16662	6.19401	5.7619	A	A	A	P	A	LNCV6_134169_PI430048170	mRNA	GGCAATCAGTTTGTAGCTGTGCCCTTATTTTTATAGATAGTTTGCCATTTCTTGGGTTTA	NM_001258345	RefSeq	chr4	+	20700412	20728357	PACRGL	133015	PARK2 co-regulated-like, transcript variant 3	NA	.	NA	-	.	NA	NA	NA	NA	NA	NA	NA	NA	NA
LNCV6_130145_PI430048170	0.000471152	45.3844	8.87127	12.1733	11.7418	11.1167	10.946	P	P	P	P	P	6.25665	2.31365	6.45402	5.87768	5.70176	P	A	P	P	A	LNCV6_130145_PI430048170	mRNA	CTATCTCTAATTTAGAGTGCGGTACATAATTATATCCGCAAATAAAGAAGAGACAAAGGC	NM_080552	RefSeq	chr20	+	38724461	38729372	SLC32A1	140679	solute carrier family 32 (GABA vesicular transporter), member 1	GO:0044306|GO:0043005|GO:0005886|GO:0007568|GO:0044292|GO:0007268|GO:0015495|GO:0060077|GO:0055085|GO:0003333|GO:0007269|GO:0030425|GO:0044316|GO:0051286|GO:0015816|GO:0015171|GO:0015812|GO:0015187|GO:0030672|GO:0061202|GO:0016021|GO:0006811	.	NA	-	.	NA	NA	NA	NA	NA	NA	NA	NA	NA
LNCV6_116598_PI430048170	1.06436e-05	5.07474	10.3572	11.0033	11.1962	10.6273	10.9408	P	P	P	P	P	8.96357	8.26401	7.89881	8.53475	8.67312	P	P	P	P	P	LNCV6_116598_PI430048170	mRNA	AGTGAAAAAACATTGAGCTAGGAGCCAAGACCCATCTCTTCACTATTTTGGTATTGTGCA	NM_005013	RefSeq	chr11	+	17276738	17331523	NUCB2	4925	nucleobindin 2	GO:0005515|GO:0005793|GO:0005794|GO:0005886|GO:0005783|GO:0005509|GO:0005635|GO:0005615|GO:0003677|GO:0070062|GO:0005829	.	NA	-	.	NA	NA	NA	NA	NA	NA	NA	NA	NA
LNCV6_129342_PI430048170	0.0457064	2.61905	7.69485	6.82241	5.50573	7.96253	6.84746	P	P	P	P	P	4.88909	7.0364	5.58813	4.40133	5.60701	A	A	A	A	A	LNCV6_129342_PI430048170	mRNA	TTATTAGAGATTACCTCCTGAGAAAAAAGGTTCCGCTTGGAGCAGAGGGGCTGAATAGCA	NM_000609	RefSeq	chr10	-	44370152	44385097	CXCL12	6387	chemokine (C-X-C motif) ligand 12, transcript variant 2	GO:0008344|GO:0009408|GO:0008015|GO:0031100|GO:0048842|GO:0043434|GO:0090280|GO:0005615|GO:0007281|GO:0022029|GO:0006955|GO:0042098|GO:0006935|GO:0007155|GO:0070062|GO:0009314|GO:0001666|GO:0008009|GO:2000406|GO:0001569|GO:0008354|GO:0070098|GO:0001667|GO	.	NA	-	.	NA	NA	NA	NA	NA	NA	NA	NA	NA
LNCV6_145128_PI430048170	4.0288e-06	4.44021	9.04341	9.13439	8.99533	9.32542	8.59427	P	P	P	P	P	6.66114	6.89813	6.98217	7.30177	6.4459	P	A	P	P	P	LNCV6_145128_PI430048170	mRNA	GGATGGACAGTGGGAAAACAAAATAAGTCAATGGAAACCTGATTTGTTTTTCAGTTACTT	NM_018321	RefSeq	chr5	+	34915714	34925682	BRIX1	55299	BRX1, biogenesis of ribosomes	GO:0005730|GO:0000027|GO:0005634	.	NA	-	.	NA	NA	NA	NA	NA	NA	NA	NA	NA
LNCV6_137768_PI430048170	0.0114644	3.57179	10.3644	8.0117	10.0861	9.0943	9.18666	P	P	P	P	P	7.08093	7.84399	8.22669	7.93624	7.2497	P	P	P	P	P	LNCV6_137768_PI430048170	mRNA	GCTGCTGTCCTGGCCACTGCATTCAAATTCCAATGTGTACTTCATAGTGTAAAAATTTAT	NM_139276	RefSeq	chr17	-	42313324	42388495	STAT3	6774	signal transducer and activator of transcription 3 (acute-phase response factor), transcript variant 1	GO:0001754|GO:0005515|GO:0001659|GO:0003700|GO:0006366|GO:0044212|GO:0048708|GO:0019221|GO:0006606|GO:0060548|GO:0046983|GO:0070102|GO:0004879|GO:0045820|GO:0032355|GO:0001103|GO:0045747|GO:0019901|GO:0019903|GO:0006953|GO:0000122|GO:0016310|GO:0019953|GO	.	NA	-	.	NA	NA	NA	NA	NA	NA	NA	NA	NA
LNCV6_134286_PI430048170	0.0155701	3.4026	10.4446	9.83375	11.2129	10.3869	10.1351	P	P	P	P	P	8.34926	6.84589	9.13425	9.85971	7.38505	P	A	P	P	P	LNCV6_134286_PI430048170	mRNA	AGGGACTGACCGATGCCTTTGGGTAGAGAGAATTATGAAAGAAATTTTGGTATTTTTCTA	NM_005957	RefSeq	chr1	-	11785729	11806103	MTHFR	4524	methylenetetrahydrofolate reductase (NAD(P)H)	GO:0050661|GO:0001666|GO:0006520|GO:0043005|GO:0008015|GO:0042493|GO:0050660|GO:0006767|GO:0009086|GO:0044281|GO:0033274|GO:0050667|GO:0005829|GO:0035999|GO:0072341|GO:0051593|GO:0004489|GO:0006766|GO:0046500|GO:0046655|GO:0043200|GO:0006730|GO:0070555|GO	.	NA	-	.	NA	NA	NA	NA	NA	NA	NA	NA	NA
LNCV6_129736_PI430048170	2.04977e-05	14.4605	11.4684	12.4619	11.9312	11.902	11.802	P	P	P	P	P	7.4007	8.97553	8.07244	7.31977	8.0575	P	P	P	P	P	LNCV6_129736_PI430048170	mRNA	GGCCATATATATTGCCTCCTTATCCTTGAGATTTCACTACCTTTATGTTAAAAGTTGTGT	NM_001690	RefSeq	chr3	+	113747018	113812058	ATP6V1A	523	ATPase, H+ transporting, lysosomal 70kDa, V1 subunit A	GO:0008286|GO:0046034|GO:0051701|GO:0005886|GO:0016469|GO:0033180|GO:0005765|GO:0055085|GO:0005524|GO:0005829|GO:0005739|GO:0006879|GO:0033572|GO:0005902|GO:0016324|GO:0046961|GO:0005887|GO:0006810|GO:0015991|GO:0090382|GO:0070062	.	NA	-	.	NA	NA	NA	NA	NA	NA	NA	NA	NA
LNCV6_139198_PI430048170	0.0121999	2.91658	5.86776	6.19522	6.20953	6.09691	5.64289	P	P	P	P	P	3.46373	5.50602	4.43878	3.11878	4.60095	A	A	A	A	A	LNCV6_139198_PI430048170	mRNA	GTATTTTTTGATAAAGATATATTCTTGGGCCACAGTAGCTGGAGATATAATGCCGGAGGA	NM_152458	RefSeq	chr16	-	30580672	30585771	ZNF785	146540	zinc finger protein 785	GO:0006355|GO:0005634|GO:0003677|GO:0046872|GO:0006351	.	NA	-	.	NA	NA	NA	NA	NA	NA	NA	NA	NA
LNCV6_132717_PI430048170	0.00222212	8.40488	9.96892	8.99635	7.83037	8.85047	8.14311	P	P	P	P	P	4.87927	7.20411	6.05955	5.29757	3.66926	A	A	P	P	A	LNCV6_132717_PI430048170	mRNA	AAAGTTTGGAAGATCTTTAAATCTGACAGTGAAGTGGCTGGTTACATCCGGCAAGCGGGT	NM_019029	RefSeq	chr7	-	28995630	29146537	CPVL	54504	carboxypeptidase, vitellogenic-like, transcript variant 2	GO:0004185|GO:0006508|GO:0070062	.	NA	-	.	NA	NA	NA	NA	NA	NA	NA	NA	NA
LNCV6_96690_PI430048170	0.00407884	4.32544	9.8351	9.6052	10.1347	9.66733	9.8065	P	P	P	P	P	7.03229	6.38238	8.877	7.76754	7.16753	P	A	P	P	P	LNCV6_96690_PI430048170	mRNA	AAAGAACGTTCCCTTTGGGGATAGTCTGGAAAGTTGGGATTTGCAAATAAAGGCTCTGGA	NM_001271934	RefSeq	chr16	-	66508002	66550412	TK2	7084	thymidine kinase 2, mitochondrial, transcript variant 5	GO:0009157|GO:0046092|GO:0005743|GO:0046104|GO:0055086|GO:0044281|GO:0043097|GO:0005524|GO:0009165|GO:0016310|GO:0006139|GO:0071897|GO:0009262|GO:0005759|GO:0004137|GO:0006264|GO:0006206|GO:0004797	.	NA	-	.	NA	NA	NA	NA	NA	NA	NA	NA	NA
LNCV6_142254_PI430048170	0.00492301	15.5958	8.65198	8.78379	8.78443	8.68087	8.18921	P	P	P	P	P	2.76872	6.36485	2.1124	4.9551	1.47539	A	A	A	A	A	LNCV6_142254_PI430048170	mRNA	GTAATGAGCACCTGGATATGTCAATTAAAATGCCCATTTGTGAAGCTTACTCAATAAAAC	NM_021133	RefSeq	chr1	-	182573633	182589259	RNASEL	6041	ribonuclease L (2',5'-oligoisoadenylate synthetase-dependent)	GO:0005515|GO:0006397|GO:0003723|GO:0006364|GO:0019221|GO:0019843|GO:0004521|GO:0005575|GO:0005524|GO:0046872|GO:0016363|GO:0005829|GO:0005739|GO:0051607|GO:0060337|GO:0004672|GO:0045944|GO:0006468|GO:0045071	.	NA	-	.	NA	NA	NA	NA	NA	NA	NA	NA	NA
LNCV6_92442_PI430048170	0.000256286	0.19348	4.66426	4.63733	4.51211	4.57325	3.75591	P	P	P	P	A	6.16144	7.7314	6.55482	6.32352	6.81111	P	P	P	P	P	LNCV6_92442_PI430048170	mRNA	GATCTCCGGATGGGGAAATACGCAGGAAGGAAATGCCACCAAGCCCGAGCTCCTGCAGAA	NM_182973	RefSeq	chr19	+	2389785	2426088	TMPRSS9	360200	transmembrane protease, serine 9	GO:0004252|GO:0005887|GO:0006508|GO:0031639	.	NA	-	.	NA	NA	NA	NA	NA	NA	NA	NA	NA
LNCV6_141940_PI430048170	0.000547516	18.7258	11.0299	10.0335	8.17493	10.4662	11.1063	P	P	P	P	P	5.30365	7.83012	4.29731	4.87656	5.91262	A	P	A	A	A	LNCV6_141940_PI430048170	mRNA	GCTCTGTCTTGGCATGCTTCTAGACTGTAAGATTTGGGTTTTGTTTTGTATTTTATGTTT	NM_014631	RefSeq	chr10	-	103594026	103855406	SH3PXD2A	9644	SH3 and PX domains 2A	GO:0005515|GO:0005737|GO:0030054|GO:0006801|GO:0002102|GO:0042995|GO:0035091	.	NA	-	.	NA	NA	NA	NA	NA	NA	NA	NA	NA
LNCV6_144649_PI430048170	0.0282336	6.45851	7.39293	6.98904	4.21906	9.61669	9.19968	P	P	P	P	P	1.35657	7.90735	3.72015	1.34242	1.49737	A	P	A	A	A	LNCV6_144649_PI430048170	mRNA	TTTTTACTTTTTTGCGTGTGGAGCTGTATTCCCGAGACCAACGAAGCGTTGGGATACTTC	NM_003247	RefSeq	chr6	-	169215779	169254114	THBS2	7058	thrombospondin 2	GO:0051965|GO:0005515|GO:0016525|GO:0005509|GO:0031091|GO:0005576|GO:0007155|GO:0008201|GO:0005604	.	NA	-	.	NA	NA	NA	NA	NA	NA	NA	NA	NA
LNCV6_135666_PI430048170	0.0216317	3.55338	6.44674	4.75318	4.43974	3.94321	4.78137	P	P	P	P	P	1.71769	4.56512	2.06206	2.74884	3.63859	A	A	A	A	A	LNCV6_135666_PI430048170	mRNA	TGGCCAAGAGTATTTTCAAAAAAGTCTAAAGGTGTAGTTTCCACTGTAACTGTTGAGTAC	NM_020422	RefSeq	chr16	+	21158376	21180616	TMEM159	57146	transmembrane protein 159, transcript variant 2	GO:0016021	.	NA	-	.	NA	NA	NA	NA	NA	NA	NA	NA	NA
LNCV6_135911_PI430048170	0.0356109	0.411655	5.51238	5.3222	5.27132	4.98077	6.15707	P	P	P	P	P	5.9448	7.7229	6.00174	6.01819	7.2307	P	P	P	P	P	LNCV6_135911_PI430048170	mRNA	CAGAAATACATTAAGTGGGCTGGTCTCATGTAGTCCCCACATCATTGCAAATTACAAACC	NM_001204118	RefSeq	chr19	+	14583083	14611144	CLEC17A	NA	C-type lectin domain family 17, member A, transcript variant 1	NA	.	NA	-	.	NA	NA	NA	NA	NA	NA	NA	NA	NA
LNCV6_141422_PI430048170	0.000300743	4.23855	11.3189	11.1254	11.7605	11.8907	11.9121	P	P	P	P	P	8.92694	9.42719	9.93924	10.159	8.82397	P	P	P	P	P	LNCV6_141422_PI430048170	mRNA	GGTGAGGCGGCTGCTCTCATATTTTCAGATGTTGCTGTAGAAATAAAGACGGTTTAAATC	NM_001134775	RefSeq	chr11	+	66257293	66267860	KLC2	64837	kinesin light chain 2, transcript variant 3	GO:0005515|GO:0043005|GO:0005871|GO:0005874|GO:0016938|GO:0003777|GO:0005829|GO:0043234|GO:0019886|GO:0016020|GO:0007596|GO:0035253|GO:0008152|GO:0008088|GO:0019894|GO:0007018	.	NA	-	.	NA	NA	NA	NA	NA	NA	NA	NA	NA
LNCV6_131343_PI430048170	0.00473477	13.6831	7.35424	5.56713	9.49522	7.05631	6.49736	P	P	P	P	P	4.55688	1.27976	3.41004	3.22533	5.26856	A	A	A	A	A	LNCV6_131343_PI430048170	mRNA	TCAAGGAAAATCTGGGCTAAGAGTAGGATATGAGGGATGATGGATAAGGCATGAGACATG	NM_001034173	RefSeq	chr12	-	105019783	105084563	ALDH1L2	160428	aldehyde dehydrogenase 1 family, member L2, transcript variant 1	GO:0005739|GO:0016155|GO:0009058|GO:0008168|GO:0004029|GO:0016742|GO:0032259|GO:0006730|GO:0070062|GO:0055114|GO:0009258	.	NA	-	.	NA	NA	NA	NA	NA	NA	NA	NA	NA
LNCV6_135896_PI430048170	0.00136961	10.7	5.76312	7.0634	6.86723	6.54657	5.45721	P	P	P	P	P	1.54285	4.03308	1.62126	1.53784	4.00576	A	A	A	A	A	LNCV6_135896_PI430048170	mRNA	TATGTGCTTATGTACATATCATTGGAATGAAAGTTTCATTAAATAATTACCCTTAAAAAA	NM_025136	RefSeq	chr19	-	45546280	45584864	OPA3	80207	optic atrophy 3 (autosomal recessive, with chorea and spastic paraplegia), transcript variant 2	GO:0050905|GO:0005739|GO:0070584|GO:0040007|GO:0007601|GO:0050896|GO:0019216	.	NA	-	.	NA	NA	NA	NA	NA	NA	NA	NA	NA
LNCV6_95150_PI430048170	4.97702e-05	11.6114	12.487	12.4255	11.9832	11.9315	12.177	P	P	P	P	P	8.23349	8.86829	9.51241	8.25342	7.95588	P	P	P	P	P	LNCV6_95150_PI430048170	mRNA	CAGGTTTTTCAATTAAACGGATTATTTTTTCAGACCGAAAAGAGATGGTCTGAGTTTGTC	NM_001257389	RefSeq	chr12	-	55725442	55729673	CD63	967	CD63 molecule, transcript variant 3	GO:0005515|GO:0031088|GO:0005886|GO:0031226|GO:0015031|GO:0005765|GO:2000680|GO:1900746|GO:0070062|GO:0042470|GO:2001046|GO:0009986|GO:0030168|GO:0031904|GO:0016477|GO:0007160|GO:0007596|GO:0005887|GO:0002576|GO:0031902|GO:0035646|GO:0048757|GO:0034613|GO	.	NA	-	.	NA	NA	NA	NA	NA	NA	NA	NA	NA
LNCV6_137375_PI430048170	6.07539e-07	7.53085	9.74201	10.0551	10.0476	9.89363	9.68352	P	P	P	P	P	6.57735	7.31821	7.07353	7.0628	6.74874	P	P	P	P	P	LNCV6_137375_PI430048170	mRNA	GGAGTGATGTTTCATTTACCTGGGTTGTGTTAATGACTGAATGTTGACAATAAATCTGTT	NM_005513	RefSeq	chr3	+	120742710	120783069	GTF2E1	2960	general transcription factor IIE, polypeptide 1, alpha 56kDa	GO:0043565|GO:0005515|GO:0010467|GO:0006368|GO:0006355|GO:0006367|GO:0006366|GO:0016032|GO:0005654|GO:0045111|GO:0046872	.	NA	-	.	NA	NA	NA	NA	NA	NA	NA	NA	NA
LNCV6_140342_PI430048170	0.012928	0.296292	8.43683	8.69683	8.27391	8.61768	8.41395	P	P	P	P	P	9.33212	11.1738	9.97467	9.18488	10.5968	P	P	P	P	P	LNCV6_140342_PI430048170	mRNA	TGTCTATTTTTTCAATTTCCCCTCTTCTCCTTTATTGATCTCTGCTTTTAATACACCACT	NM_058164	RefSeq	chr19	-	9853717	9936552	OLFM2	93145	olfactomedin 2, transcript variant 2	GO:0030054|GO:0009306|GO:0032281|GO:0045202|GO:0005576	.	NA	-	.	NA	NA	NA	NA	NA	NA	NA	NA	NA
LNCV6_141364_PI430048170	1.46746e-05	11.5003	10.319	11.368	10.7593	10.681	10.3025	P	P	P	P	P	6.92891	8.08772	6.75231	6.43596	7.28449	P	P	P	P	P	LNCV6_141364_PI430048170	mRNA	CCCCTTATAAATTGTAATTCCTGAAATACTGCTGCTTTAAAAAGTCCCACTGTCAGATTA	NM_016072	RefSeq	chr12	+	21501764	21518403	GOLT1B	51026	golgi transport 1B	GO:0006629|GO:0007165|GO:0016020|GO:0000139|GO:0005783|GO:0016021|GO:0004871|GO:0043123|GO:0016192|GO:0015031|GO:0016298	.	NA	-	.	NA	NA	NA	NA	NA	NA	NA	NA	NA
LNCV6_139919_PI430048170	5.12315e-06	8.37667	10.7916	10.3313	10.8787	10.4754	10.4682	P	P	P	P	P	7.46568	7.81421	7.71954	7.69451	6.77471	P	P	P	P	P	LNCV6_139919_PI430048170	mRNA	GCAGAAGGTATACAATGGACTGCAAGGATATTGAGAGTGAATAAAATTGGACTTTGTTTA	NM_016306	RefSeq	chr3	+	186570675	186585800	DNAJB11	51726	DnaJ (Hsp40) homolog, subfamily B, member 11	GO:0005515|GO:0016020|GO:0016556|GO:0006457|GO:0005783|GO:0005788|GO:0005634|GO:0051082|GO:0006987|GO:0044267|GO:0030968	.	NA	-	.	NA	NA	NA	NA	NA	NA	NA	NA	NA
LNCV6_136400_PI430048170	0.00144265	8.76599	13.1257	12.6301	13.7789	13.2793	12.9049	P	P	P	P	P	9.77505	8.34772	11.0637	10.6066	8.82586	P	P	P	P	P	LNCV6_136400_PI430048170	mRNA	GTCTGGCTGCAAAGACTATTTTTATCCTGCAACTCTTGATAAAGGGCTGTTTTGCCATGG	NM_032902	RefSeq	chr8	+	144496725	144502121	PPP1R16A	84988	protein phosphatase 1, regulatory subunit 16A	GO:0005515|GO:0005886	.	NA	-	.	NA	NA	NA	NA	NA	NA	NA	NA	NA
LNCV6_82248_PI430048170	1.33838e-06	0.118884	9.7139	8.88231	8.78801	8.73955	9.13847	P	P	P	P	P	11.7004	12.452	12.2207	11.9101	12.4343	P	P	P	P	P	LNCV6_82248_PI430048170	mRNA	AAGAATTTCCCGCGTGTCTCCTATATCACAGCCTTGGATTTCTATATCGCCATCTGCTTC	NM_004961	RefSeq	chrX	-	151953123	151974679	GABRE	2564	gamma-aminobutyric acid (GABA) A receptor, epsilon	GO:0005230|GO:0030054|GO:0005887|GO:0004890|GO:0045211|GO:0034707|GO:0006810|GO:0007214|GO:0005254	.	NA	-	.	NA	NA	NA	NA	NA	NA	NA	NA	NA
LNCV6_134583_PI430048170	0.00593318	9.16671	5.72566	6.19192	8.2647	6.6907	5.85535	P	P	P	P	P	4.10866	1.26485	4.78769	1.34079	3.91412	A	A	A	A	A	LNCV6_134583_PI430048170	mRNA	CAGCTGCAAAGTGTTTTGTACCAGTGAATTTTTGCAATAATGCAGTATGGTACATTTTTC	NM_004456	RefSeq	chr7	-	148807371	148884349	EZH2	2146	enhancer of zeste 2 polycomb repressive complex 2 subunit, transcript variant 1	GO:0005515|GO:0010467|GO:0000790|GO:0070301|GO:0071902|GO:0021695|GO:0003723|GO:0006325|GO:0010718|GO:0005634|GO:0042054|GO:0005737|GO:0043406|GO:0042127|GO:0014013|GO:0051154|GO:0014834|GO:0034244|GO:0070734|GO:0006355|GO:2000134|GO:0001047|GO:0000122|GO	.	NA	-	.	NA	NA	NA	NA	NA	NA	NA	NA	NA
LNCV6_136512_PI430048170	0.010131	3.24014	3.66495	4.60919	4.77441	4.68852	4.2049	P	P	P	P	P	2.02438	1.57255	2.24815	1.62914	4.22166	A	A	A	A	A	LNCV6_136512_PI430048170	mRNA	CCAAAGCATCCTTTGATATTATGTATGGATTAAATTAACACTGCTTTCCAAATGTGGTCC	NM_145207	RefSeq	chr4	+	122923069	123319449	SPATA5	166378	spermatogenesis associated 5	GO:0005739|GO:0005737|GO:0007275|GO:0007283|GO:0005524|GO:0030154	.	NA	-	.	NA	NA	NA	NA	NA	NA	NA	NA	NA
LNCV6_144139_PI430048170	0.00284497	9.82309	6.51039	6.52517	5.7906	6.13567	6.03618	P	P	P	P	P	1.47662	1.30573	4.74393	1.34102	1.82624	A	A	A	A	A	LNCV6_144139_PI430048170	mRNA	GTTGAGCTTGGTTTTCTTATGAAAACATTGCATGATGGGCTAAAGATATCCAGACAATAA	NM_001042533	RefSeq	chr3	-	97941816	97972451	MINA	84864	MYC induced nuclear antigen, transcript variant 1	GO:0001191|GO:0005667|GO:0005737|GO:0042254|GO:0005730|GO:0051213|GO:0005634|GO:0000122|GO:0046872|GO:0006351|GO:0055114|GO:0005829	.	NA	-	.	NA	NA	NA	NA	NA	NA	NA	NA	NA
LNCV6_134430_PI430048170	0.000721651	15.1194	13.6534	12.4466	13.7797	13.8301	13.8121	P	P	P	P	P	8.00026	11.1481	9.68319	7.9995	8.85387	P	P	P	P	P	LNCV6_134430_PI430048170	mRNA	AGTAGGGCTTGGTGAATGCTGCTGAGTGAATGAGTAAATAAACTCTTCAAGGCCAAGGGA	NM_000491	RefSeq	chr1	+	22653188	22661536	C1QB	713	complement component 1, q subcomponent, B chain	GO:0005515|GO:0006956|GO:0048839|GO:0005581|GO:0045087|GO:0006958|GO:0072562|GO:0005576|GO:0005602|GO:0042803|GO:0070062	.	NA	-	.	NA	NA	NA	NA	NA	NA	NA	NA	NA
LNCV6_143591_PI430048170	0.0211932	5.50711	8.84857	6.14153	8.30104	6.58652	6.22781	P	P	P	P	P	5.11614	3.84291	5.95358	6.08193	2.61178	A	A	P	P	A	LNCV6_143591_PI430048170	mRNA	GCTATTCATCACTGTAATTATTATTATTTTCTACAATAAATGGGACCTGTGCACAGGAGG	NM_001305	RefSeq	chr7	+	73830862	73832693	CLDN4	1364	claudin 4	GO:0007565|GO:0005886|GO:0061436|GO:0016328|GO:0016327|GO:0042802|GO:0007165|GO:0016324|GO:0009925|GO:0016338|GO:0005198|GO:0005887|GO:0032570|GO:0005923|GO:0004888	.	NA	-	.	NA	NA	NA	NA	NA	NA	NA	NA	NA
LNCV6_135453_PI430048170	2.42278e-07	8.37443	11.5362	12.0768	12.0332	11.9845	11.4255	P	P	P	P	P	8.83251	8.57648	8.99276	9.02164	8.30602	P	P	P	P	P	LNCV6_135453_PI430048170	mRNA	GACTCTCCTCTGAGCTGTAATAAATAAAATGGTAGTAATGAATGCAATCAGTATTAGCCA	NM_001512	RefSeq	chr6	-	52977947	52995380	GSTA4	2941	glutathione S-transferase alpha 4	GO:0006805|GO:0006749|GO:0044281|GO:0004364|GO:0042803|GO:0005829	.	NA	-	.	NA	NA	NA	NA	NA	NA	NA	NA	NA
LNCV6_143521_PI430048170	1.9933e-05	15.2855	11.1892	10.5767	11.0115	11.3915	11.1245	P	P	P	P	P	6.45782	7.07011	7.70359	7.62719	6.34179	P	A	P	P	P	LNCV6_143521_PI430048170	mRNA	CTGGAAGGTTCCTGAGAACTGCTTCAATGTGGTATCTTTGTATGGCAATGTATATAGATT	NM_024844	RefSeq	chr17	+	75205449	75235759	NUP85	79902	nucleoporin 85kDa, transcript variant 1	GO:0007077|GO:0005515|GO:0010467|GO:0019221|GO:0030032|GO:0019058|GO:0005635|GO:0044281|GO:0015031|GO:0008645|GO:0005829|GO:0015758|GO:0016032|GO:0031965|GO:0005975|GO:0019083|GO:0005819|GO:0055085|GO:0010827|GO:0016020|GO:0031080|GO:0009405|GO:0000777|GO	.	NA	-	.	NA	NA	NA	NA	NA	NA	NA	NA	NA
LNCV6_132029_PI430048170	0.00195305	16.4666	12.3054	12.1667	12.8469	11.9939	11.9635	P	P	P	P	P	6.51525	7.05325	8.76799	9.64444	5.99244	P	A	P	P	A	LNCV6_132029_PI430048170	mRNA	TCCTAGAAAACCCATTGTGTCTCTGGATTTCTAGCACATTACTAAAAGAGCCTCTGCTTT	NM_001143819	RefSeq	chr12	+	113221437	113298584	TPCN1	53373	two pore segment channel 1, transcript variant 1	GO:0005515|GO:0086010|GO:0005245|GO:0005886|GO:0005765|GO:0055085|GO:0042802|GO:0034220|GO:0072345|GO:0070588|GO:0006816|GO:0034765|GO:0016021|GO:0010008	.	NA	-	.	NA	NA	NA	NA	NA	NA	NA	NA	NA
LNCV6_144762_PI430048170	0.00041024	26.3797	13.9939	10.8861	13.2219	11.3837	11.7527	P	P	P	P	P	6.38327	8.15561	8.20099	8.71621	7.65118	P	P	P	P	P	LNCV6_144762_PI430048170	mRNA	TAAATGGGGGCTCCATTAGTTCTGCTGCCGAGACTAATAAAGATTTGGTTGGCTCTAGCA	NM_021200	RefSeq	chr11	+	73646177	73662819	PLEKHB1	58473	pleckstrin homology domain containing, family B (evectins) member 1, transcript variant 1	GO:0005515|GO:0005737|GO:0045595|GO:0007275|GO:0016021|GO:0004871|GO:0008022|GO:0007602|GO:0042803	.	NA	-	.	NA	NA	NA	NA	NA	NA	NA	NA	NA
LNCV6_139480_PI430048170	4.8004e-06	7.70668	12.126	11.8152	11.8632	12.1431	11.9365	P	P	P	P	P	8.60988	9.15774	9.51122	8.88245	8.8549	P	P	P	P	P	LNCV6_139480_PI430048170	mRNA	TCATTTGGGGATGGAAGGAATCTGTCCCGCATCGGGAATAAAATTTATGATGCAAATTTG	NM_021177	RefSeq	chr6_GL000255v2_alt	-	3053217	3062802	LSM2	57819	LSM2 homolog, U6 small nuclear RNA associated (S. cerevisiae)	GO:0008380|GO:0005515|GO:0010467|GO:0019901|GO:0000398|GO:0043928|GO:0005654|GO:0071013|GO:0017070|GO:0017160|GO:0005829|GO:0000288	.	NA	-	.	NA	NA	NA	NA	NA	NA	NA	NA	NA
LNCV6_139474_PI430048170	0.00786172	10.772	8.47665	8.77926	9.33927	8.57345	7.75505	P	P	P	P	P	5.37428	3.75932	5.48443	6.44212	1.41654	A	A	A	P	A	LNCV6_139474_PI430048170	mRNA	TATCCTTCCTGTGTCAAGCCTTATAAATCATGTAATTTAGTGCCACTCATGTAAATCAGT	NM_018706	RefSeq	chr10	+	12068916	12123228	DHTKD1	55526	dehydrogenase E1 and transketolase domain containing 1	GO:0005739|GO:0006099|GO:0002244|GO:0006091|GO:0045252|GO:0030976|GO:0004591|GO:0006096|GO:0005829	.	NA	-	.	NA	NA	NA	NA	NA	NA	NA	NA	NA
LNCV6_137772_PI430048170	0.00013279	0.203441	7.07412	6.88594	7.02573	7.41269	7.29744	P	P	P	P	P	9.52401	9.14063	8.88046	10.1433	9.20967	P	P	P	P	P	LNCV6_137772_PI430048170	mRNA	CTGACCACTATGGGAGGTGAAATTCTGGCCTACCTTCTCACCAACAAACCTGTCAAAAAA	NM_001205119	RefSeq	chr11	+	46617275	46676018	ATG13	9776	autophagy related 13, transcript variant 3	GO:0005739|GO:0005515|GO:0070969|GO:0019901|GO:0000407|GO:0000045|GO:0034273|GO:0005829	.	NA	-	.	NA	NA	NA	NA	NA	NA	NA	NA	NA
LNCV6_135989_PI430048170	1.37106e-07	0.168414	10.7133	10.4863	10.3956	10.3013	10.889	P	P	P	P	P	12.8625	13.2133	13.2781	12.9013	13.3865	P	P	P	P	P	LNCV6_135989_PI430048170	mRNA	ACACCCTAACTGCACCTGTCTCCCTGGAGATGAAAATATATGACGCTGCCCTGCAAAAAA	NM_001171976	RefSeq	chr5	+	176542510	176595768	CDHR2	54825	cadherin-related family member 2, transcript variant 1	GO:0005903|GO:0005515|GO:0030308|GO:0016324|GO:0030054|GO:0005509|GO:0016021|GO:0007155|GO:0007156|GO:0070062	.	NA	-	.	NA	NA	NA	NA	NA	NA	NA	NA	NA
LNCV6_141079_PI430048170	0.00347849	10.0095	10.5137	9.41455	8.30379	10.8074	11.4527	P	P	P	P	P	6.82804	7.83129	7.03882	6.51802	7.13309	P	P	P	P	P	LNCV6_141079_PI430048170	mRNA	CTTCCAAAACCTGCTTCCTTCAGTTTGTAAAGTCGGTGATTATATTTTTGGGGGCTTTCC	NM_002608	RefSeq	chr22	-	39223679	39244952	PDGFB	5155	platelet-derived growth factor beta polypeptide, transcript variant 1	GO:0005515|GO:0005518|GO:0005615|GO:0042803|GO:0042802|GO:0007507|GO:0043552|GO:0007173|GO:0018105|GO:0030198|GO:0007179|GO:0032355|GO:0035793|GO:0032868|GO:0030336|GO:0030335|GO:0045743|GO:0009986|GO:0045740|GO:0010512|GO:0001892|GO:0030168|GO:0045840|GO	.	NA	-	.	NA	NA	NA	NA	NA	NA	NA	NA	NA
LNCV6_135496_PI430048170	0.000358605	8.97127	10.024	10.0485	9.92411	10.3939	9.80656	P	P	P	P	P	7.16425	5.82908	7.18102	7.51375	6.00104	P	A	P	P	A	LNCV6_135496_PI430048170	mRNA	GTACAGGTCTCTGTAAAAAGTCCTTGCTGTCTCAGCAGCCAATCAACTTATAGTTTATTT	NM_006015	RefSeq	chr1	+	26696030	26782110	ARID1A	8289	AT rich interactive domain 1A (SWI-like), transcript variant 1	GO:0005515|GO:0071565|GO:0000790|GO:0060674|GO:0005634|GO:0071564|GO:0016514|GO:0042766|GO:0006338|GO:0016922|GO:0003408|GO:0006357|GO:0043044|GO:0003713|GO:0001843|GO:0031491|GO:0006337|GO:0003205|GO:0000122|GO:0003677|GO:0006351|GO:0042921|GO:0005654|GO	.	NA	-	.	NA	NA	NA	NA	NA	NA	NA	NA	NA
LNCV6_127822_PI430048170	0.00475422	6.21318	5.90641	6.37149	6.75036	5.92739	6.81806	P	P	P	P	P	1.38302	3.78452	4.87957	3.75314	3.16248	A	A	A	A	A	LNCV6_127822_PI430048170	mRNA	GAAAGAATTCACACTGGGGAGGAACCCTATGAATATAAGGGTATGAATGTTACCATTTAG	NM_001199814	RefSeq	chr19	-	9690137	9700817	ZNF812	729648	zinc finger protein 812	GO:0006355|GO:0005634|GO:0003677|GO:0046872|GO:0006351	.	NA	-	.	NA	NA	NA	NA	NA	NA	NA	NA	NA
LNCV6_131813_PI430048170	0.00169555	4.83862	13.6102	13.4711	14.0297	13.6758	13.5356	P	P	P	P	P	11.5885	10.382	12.1964	11.5812	10.4253	P	P	P	P	P	LNCV6_131813_PI430048170	mRNA	TGCTGCGGCGTGTTAGGAATGACCTGGAATTGTCAATAAACAGATGCTGCTGTCAAAAAA	NM_014188	RefSeq	chr1	-	1541672	1574882	SSU72	29101	SSU72 RNA polymerase II CTD phosphatase homolog (S. cerevisiae)	GO:0005515|GO:0006378|GO:0005737|GO:0070940|GO:0005634|GO:0008420	.	NA	-	.	NA	NA	NA	NA	NA	NA	NA	NA	NA
LNCV6_138427_PI430048170	0.0294604	5.73718	9.23493	6.82976	5.60621	6.22723	5.91529	P	P	P	P	P	3.96845	6.4777	3.06864	4.69301	4.16096	A	A	A	A	A	LNCV6_138427_PI430048170	mRNA	GAAGCCAATTAATGAAGGAGCCTTGAATGGTTTTAGAAATACAGGGCTGTCTGTTTCTTT	NM_001008222	RefSeq	chrX	-	129803287	129843585	ZDHHC9	51114	zinc finger, DHHC-type containing 9, transcript variant 2	GO:0018345|GO:0005794|GO:0005783|GO:0018230|GO:0002178|GO:0031228|GO:0005737|GO:0005789|GO:0016409|GO:0043849|GO:0008270|GO:0016021|GO:0019706	.	NA	-	.	NA	NA	NA	NA	NA	NA	NA	NA	NA
LNCV6_112496_PI430048170	0.000296023	5.56349	16.0847	16.2271	15.9117	15.9061	16.0169	P	P	P	P	P	13.9351	12.6584	13.6554	13.941	13.2225	P	P	P	P	P	LNCV6_112496_PI430048170	mRNA	TAAAACTGGACAAAGACCGCAAAAAGATCCTCGAACGGAAAGCCAAATCTCGCCAAGTAG	NM_000987	RefSeq	chr17	-	8377515	8383247	RPL26	6154	ribosomal protein L26	GO:0010467|GO:0003735|GO:0019083|GO:0003723|GO:0006364|GO:0006614|GO:0019058|GO:0006415|GO:0006412|GO:0006413|GO:0005829|GO:0006414|GO:0000184|GO:0016020|GO:0016032|GO:0042273|GO:0022625|GO:0044267|GO:0070062	.	NA	-	.	NA	NA	NA	NA	NA	NA	NA	NA	NA
LNCV6_137498_PI430048170	0.000265345	20.8915	7.44809	5.98725	5.18028	6.90429	8.172	P	P	P	P	P	2.03586	2.39894	2.26871	3.93623	1.66342	A	A	A	A	A	LNCV6_137498_PI430048170	mRNA	CTGAGCCTGATATTGATATGGTTTTAAGAAGCAGTTGTACCAAGTGAAATTATTTTGGAG	NM_000958	RefSeq	chr5	+	40679929	40693736	PTGER4	5734	prostaglandin E receptor 4 (subtype EP4)	GO:0005515|GO:0005886|GO:0051492|GO:0007254|GO:0050715|GO:0050710|GO:0004957|GO:0033624|GO:2000420|GO:0009612|GO:0060348|GO:0042093|GO:0006955|GO:0030278|GO:0050728|GO:0050729|GO:0032496|GO:0007188|GO:0016021|GO:0071260|GO:0070371	.	NA	-	.	NA	NA	NA	NA	NA	NA	NA	NA	NA
LNCV6_133044_PI430048170	0.0411424	3.38188	10.8856	12.9006	10.2703	10.2307	11.2168	P	P	P	P	P	8.97476	9.71451	7.77439	8.0193	11.2426	P	P	P	P	P	LNCV6_133044_PI430048170	mRNA	CGACGATGTGGGTATGGAACCCCCTCTGGATACAGAACCCCTTCTTTTCCAAATAAAAAA	NM_144962	RefSeq	chr8	-	22713251	22927908	PEBP4	157310	phosphatidylethanolamine-binding protein 4	GO:0005515|GO:0005764|GO:0070062	.	NA	-	.	NA	NA	NA	NA	NA	NA	NA	NA	NA
LNCV6_142257_PI430048170	0.000223322	10.9276	12.1651	11.9886	12.0131	12.301	12.0462	P	P	P	P	P	8.96393	7.93702	8.56789	9.40234	7.77244	P	P	P	P	P	LNCV6_142257_PI430048170	mRNA	CTGTAGACAAATGTAAATAAAGCCTGTGAGTCAAGCATCAAGTGGTGTTTGTTAGAAATA	NM_005455	RefSeq	chr1	-	71063290	71081289	ZRANB2	9406	zinc finger, RAN-binding domain containing 2, transcript variant 2	GO:0008380|GO:0006397|GO:0005515|GO:0006355|GO:0003700|GO:0003723|GO:0008270|GO:0005654|GO:0005634	.	NA	-	.	NA	NA	NA	NA	NA	NA	NA	NA	NA
LNCV6_70854_PI430048170	0.00223134	13.6917	6.73737	7.24998	6.56463	7.24134	6.54254	P	P	P	P	P	1.49577	1.31318	5.02992	1.34451	1.6635	A	A	A	A	A	LNCV6_70854_PI430048170	mRNA	CTCTTTGTCACAGACTGCATAAGTTGTCAGCCTTGACTATCTTTTGAATAAAGATTTGAT	NM_080489	RefSeq	chr20	-	1309910	1329235	SDCBP2	27111	syndecan binding protein (syntenin) 2, transcript variant 1	GO:0035556|GO:0005737|GO:0046982|GO:0005886|GO:0046907|GO:0008022|GO:0042803|GO:0070062|GO:0007399	.	NA	-	.	NA	NA	NA	NA	NA	NA	NA	NA	NA
LNCV6_145104_PI430048170	1.42964e-06	6.04101	9.20853	9.318	9.46399	9.46224	8.94087	P	P	P	P	P	6.74681	6.84607	7.06786	6.388	6.29005	P	A	P	P	P	LNCV6_145104_PI430048170	mRNA	CCTCACTGCCAGTGAAATTGCTTTCCTATGGTATATCTCCTTACCAGAAAAATCTCTAAA	NM_201269	RefSeq	chr1	-	90915299	91022255	ZNF644	84146	zinc finger protein 644, transcript variant 1	GO:0006355|GO:0005634|GO:0003677|GO:0046872|GO:0006351	.	NA	-	.	NA	NA	NA	NA	NA	NA	NA	NA	NA
LNCV6_140321_PI430048170	0.0011017	54.8023	9.88663	9.36467	10.5565	10.1453	9.66917	P	P	P	P	P	1.53979	6.03424	4.0315	2.3475	1.27385	A	A	A	A	A	LNCV6_140321_PI430048170	mRNA	TCTATGAGCTGAGTGTTCAATTAGCTTTGCCTACTGAGTTCAATTTTATGTCAATACAAC	NM_002294	RefSeq	chrX	-	120426147	120469349	LAMP2	3920	lysosomal-associated membrane protein 2, transcript variant A	GO:0031088|GO:0005886|GO:0005770|GO:0019904|GO:0050821|GO:0030168|GO:0005765|GO:0005764|GO:0016020|GO:0007596|GO:0031902|GO:0002576|GO:0030670|GO:0016021|GO:0019899|GO:0070062	.	NA	-	.	NA	NA	NA	NA	NA	NA	NA	NA	NA
LNCV6_8756_PI430048170	0.00220459	0.298962	6.28724	5.81527	6.3271	6.04276	6.43169	P	P	P	P	P	7.25589	8.62661	7.52476	7.39462	8.35263	P	P	P	P	P	LNCV6_8756_PI430048170	mRNA	GAAGGCTGCCCCTTTGCTCTCTGGGGTAGCCTTCAGATCTTGGTGTTTTGAATTCTTACT	NM_005082	RefSeq	chr17	-	56887908	56914048	TRIM25	7706	tripartite motif containing 25	GO:0005515|GO:0043627|GO:0003700|GO:0016567|GO:0016881|GO:0019221|GO:0033280|GO:0005829|GO:0051607|GO:0051091|GO:0005737|GO:0051092|GO:0046596|GO:0046597|GO:0045087|GO:0016032|GO:0005654|GO:0008270|GO:0043123|GO:0032480|GO:0060333	.	NA	-	.	NA	NA	NA	NA	NA	NA	NA	NA	NA
LNCV6_127932_PI430048170	0.000193552	0.311798	8.60713	7.86896	8.05276	7.46162	8.39074	P	P	P	P	P	9.38266	10.2784	9.74271	9.61403	9.88256	P	P	P	P	P	LNCV6_127932_PI430048170	mRNA	ATCCATGATAGTCAAAGTCTCTGGTCCCTGCCATGGAAACCAGACAGAGTCTCATTAATG	NM_001031850	RefSeq	chr19	-	42902081	42917924	PSG6	5675	pregnancy specific beta-1-glycoprotein 6, transcript variant 2	GO:0003674|GO:0007565|GO:0005576	.	NA	-	.	NA	NA	NA	NA	NA	NA	NA	NA	NA
LNCV6_141564_PI430048170	0.000437588	4.51349	11.2551	11.0069	10.7248	11.4878	11.1788	P	P	P	P	P	8.06413	9.43541	8.91159	8.45773	9.51002	P	P	P	P	P	LNCV6_141564_PI430048170	mRNA	AAGCATGTCTGTCAATCTCCCTTCTTGCTGATTAGCTTTCATATGACTATATTAAATGGA	NM_017895	RefSeq	chr20	+	49219294	49244077	DDX27	55661	DEAD (Asp-Glu-Ala-Asp) box polypeptide 27	GO:0008152|GO:0004386|GO:0005634|GO:0005524	.	NA	-	.	NA	NA	NA	NA	NA	NA	NA	NA	NA
LNCV6_131500_PI430048170	0.0245394	6.33487	8.42223	8.54723	8.49755	8.43692	7.89289	P	P	P	P	P	5.76841	1.31539	5.87389	6.18919	6.20697	P	A	P	P	A	LNCV6_131500_PI430048170	mRNA	GCTGGCCATAAACCTAAGAAGACATTGAATCCCATTCACTCCTTAACATTCCTTAATATA	NM_138467	RefSeq	chr1	+	74733155	74766676	TYW3	127253	tRNA-yW synthesizing protein 3 homolog (S. cerevisiae), transcript variant 1	GO:0008168|GO:0032259|GO:0008033	.	NA	-	.	NA	NA	NA	NA	NA	NA	NA	NA	NA
LNCV6_100667_PI430048170	0.000666142	6.61076	10.5081	10.6786	10.3692	10.7638	10.397	P	P	P	P	P	8.39097	7.0714	8.01478	8.22477	6.74575	P	A	P	P	P	LNCV6_100667_PI430048170	mRNA	GAACATCTGAAGACATCAGACTGCACTGCGTATACATGTTGAATTCTTCATTTTTGCCAT	NM_031420	RefSeq	chr1	-	151759642	151763916	MRPL9	65005	mitochondrial ribosomal protein L9, transcript variant 1	GO:0070124|GO:0005739|GO:0070125|GO:0070126|GO:0032543|GO:0006996|GO:0003735|GO:0005761|GO:0005743|GO:0006412	.	NA	-	.	NA	NA	NA	NA	NA	NA	NA	NA	NA
LNCV6_144373_PI430048170	0.000212242	12.1491	10.3933	10.5668	10.2623	10.5952	10.2309	P	P	P	P	P	6.4334	6.43198	7.81978	5.81961	6.75084	P	A	P	P	P	LNCV6_144373_PI430048170	mRNA	CTGAGAGGTTTGTGGAAAAGATGGCAAATGGGGAATAAAAAGATTTTGTGTCAACAGTAG	NM_000431	RefSeq	chr12	+	109573694	109597270	MVK	4598	mevalonate kinase, transcript variant 1	GO:0016310|GO:0006695|GO:0050728|GO:0004496|GO:0019287|GO:0044281|GO:0008299|GO:0005524|GO:0070062|GO:0042802|GO:0005829|GO:0005777	.	NA	-	.	NA	NA	NA	NA	NA	NA	NA	NA	NA
LNCV6_138361_PI430048170	0.00045958	0.136698	4.5004	4.87463	4.57005	4.92734	5.29546	P	P	P	P	P	6.78005	8.51993	7.30402	7.07517	8.19963	P	P	P	P	P	LNCV6_138361_PI430048170	mRNA	ATTCTACTGATGAAGAGGTTGACCTTCTCCACAGGCACTGAGATTCCGCATTTCTTCTGT	NM_001005191	RefSeq	chr19	-	9213849	9214871	OR7D4	125958	olfactory receptor, family 7, subfamily D, member 4	GO:0050911|GO:0004984|GO:0007186|GO:0005886|GO:0004930|GO:0016021	.	NA	-	.	NA	NA	NA	NA	NA	NA	NA	NA	NA
LNCV6_138715_PI430048170	0.00404297	14.6261	7.82518	8.03665	8.36429	8.75544	7.09419	P	P	P	P	P	4.8404	1.34126	4.44737	5.27853	1.61564	A	A	A	P	A	LNCV6_138715_PI430048170	mRNA	TACAGAATATATTCTGGGGTCAGCTTCTTAAATTATACTACTGTTTACTGCTTTCTCCGT	NM_022916	RefSeq	chr12	-	122231546	122266521	VPS33A	65082	vacuolar protein sorting 33 homolog A (S. cerevisiae)	GO:0005515|GO:0032418|GO:0048471|GO:0030897|GO:0005770|GO:0032400|GO:0005765|GO:0015031|GO:0006904|GO:0048070|GO:0031902|GO:0016192|GO:0005769|GO:0030220	.	NA	-	.	NA	NA	NA	NA	NA	NA	NA	NA	NA
LNCV6_58449_PI430048170	0.00253391	0.326969	8.18479	8.14361	8.00045	7.97211	8.37714	P	P	P	P	P	9.18666	10.4169	9.50315	9.15286	10.0743	P	P	P	P	P	LNCV6_58449_PI430048170	mRNA	TGTGAGTGCTGGTAAGACCTGCTAGCCAACATTCAGCTGCTCTGTCCTCTCCATGCCTGG	NM_054025	RefSeq	chr11	-	134378503	134411918	B3GAT1	27087	beta-1,3-glucuronyltransferase 1, transcript variant 2	GO:0015018|GO:0000139|GO:0008499|GO:0005975|GO:0009405|GO:0006486|GO:0044281|GO:0016021|GO:0030204|GO:0030203|GO:0046872	.	NA	-	.	NA	NA	NA	NA	NA	NA	NA	NA	NA
LNCV6_127954_PI430048170	1.29397e-05	18.1088	10.9296	10.553	11.8329	10.7636	9.99488	P	P	P	P	P	6.1827	7.04883	7.02427	7.32847	5.60052	P	A	P	P	A	LNCV6_127954_PI430048170	mRNA	CCATGTTGCACTTAATCAAATAGTATGTGGGGATTTAAAATCGCTTGCATTGTTTCACAA	NM_018469	RefSeq	chr17	-	64147432	64263323	TEX2	55852	testis expressed 2, transcript variant 1	GO:0006665|GO:0007165|GO:0003674|GO:0016021	.	NA	-	.	NA	NA	NA	NA	NA	NA	NA	NA	NA
LNCV6_129279_PI430048170	0.00268496	5.24337	12.1479	11.6683	11.6844	11.7662	11.7609	P	P	P	P	P	9.02906	8.25822	9.8036	10.4376	8.37098	P	P	P	P	P	LNCV6_129279_PI430048170	mRNA	GGCGCTGTTAGGCCGGAATTAAAGTGGCTTTTTGAGGTTTGGTTTTTCACAATCAAAAAA	NM_004596	RefSeq	chr19	+	40750853	40765392	SNRPA	6626	small nuclear ribonucleoprotein polypeptide A	GO:0008380|GO:0005515|GO:0010467|GO:0005737|GO:0000166|GO:0000398|GO:0003723|GO:0005730|GO:0017069|GO:0005681|GO:0005654|GO:0005685	.	NA	-	.	NA	NA	NA	NA	NA	NA	NA	NA	NA
LNCV6_138792_PI430048170	0.00761345	13.6356	10.3519	9.65019	10.244	10.2817	10.1453	P	P	P	P	P	6.33293	2.24751	7.20335	6.76195	6.2628	P	A	P	P	P	LNCV6_138792_PI430048170	mRNA	GGTCTCTACAAGTGACAGATGTGTTGTTTTCAACAGTATTATTAGGTTATGAATAAAGCC	NM_018053	RefSeq	chr1	+	27959461	27968096	XKR8	55113	XK, Kell blood group complex subunit-related family, member 8	GO:0005886|GO:0016021|GO:0043652|GO:0070782	.	NA	-	.	NA	NA	NA	NA	NA	NA	NA	NA	NA
LNCV6_68759_PI430048170	1.69339e-05	15.2759	10.1679	10.352	10.3359	10.4601	9.90667	P	P	P	P	P	5.78512	6.77119	5.62591	6.19206	6.82851	P	A	A	P	P	LNCV6_68759_PI430048170	mRNA	TTATGAGATTTACTCAGACTTTGCCCTCAAGAATCCATTCTATTCCTTAGAAATGCCTAT	NM_016146	RefSeq	chr11	+	119018530	119023674	TRAPPC4	51399	trafficking protein particle complex 4	GO:0005515|GO:0005801|GO:0017112|GO:0005795|GO:0005783|GO:0030008|GO:0032851|GO:0045202|GO:0016358|GO:0030425|GO:0008021|GO:0006888|GO:0030198	.	NA	-	.	NA	NA	NA	NA	NA	NA	NA	NA	NA
LNCV6_133706_PI430048170	4.97169e-05	0.158234	9.91807	9.47953	9.14297	9.6409	9.56154	P	P	P	P	P	11.7009	12.659	12.2404	11.5544	12.6386	P	P	P	P	P	LNCV6_133706_PI430048170	mRNA	TGGAAGGACCAGACTCTCCCAAATAAATCCCCACACGAACAAAATCCAAAACCAAATCCC	NM_020862	RefSeq	chr19	-	39306816	39315336	LRFN1	57622	leucine rich repeat and fibronectin type III domain containing 1	GO:0030054|GO:0045211|GO:0014069|GO:0016021	.	NA	-	.	NA	NA	NA	NA	NA	NA	NA	NA	NA
LNCV6_141924_PI430048170	0.00208482	3.07615	9.37201	9.14751	9.24064	9.39526	9.06042	P	P	P	P	P	7.06157	6.94619	8.15346	8.14482	7.35949	P	A	P	P	P	LNCV6_141924_PI430048170	mRNA	ACTGGGCTCTGTTTCTGTCCCCTAGAAAATGGGAATAAAATTTCTTTTGCTGTCAAAAAA	NM_014948	RefSeq	chr20	-	3107572	3159910	UBOX5	22888	U-box domain containing 5, transcript variant 1	GO:0000209|GO:0016604|GO:0016874|GO:0034450|GO:0008270|GO:0005634|GO:0031625	.	NA	-	.	NA	NA	NA	NA	NA	NA	NA	NA	NA
LNCV6_139577_PI430048170	0.00256717	5.77833	9.46494	8.92024	8.80202	9.32881	9.34772	P	P	P	P	P	7.16277	5.23398	7.27278	7.01592	5.40758	P	A	P	P	A	LNCV6_139577_PI430048170	mRNA	GCAGTTTGGGAAGAAAGTGCTGCTGAAATTTCCAGAATTTAATTGATTGGTTACATAAAC	NM_020666	RefSeq	chr5	-	178602663	178627053	CLK4	57396	CDC-like kinase 4	GO:0046777|GO:0004674|GO:0043484|GO:0018108|GO:0005634|GO:0004712|GO:0004713|GO:0005524	.	NA	-	.	NA	NA	NA	NA	NA	NA	NA	NA	NA
LNCV6_143899_PI430048170	0.00169813	0.294943	6.81946	6.63196	6.48543	6.77056	6.27892	P	P	P	P	P	7.94086	9.2487	7.88649	7.90318	8.35036	P	P	P	P	P	LNCV6_143899_PI430048170	mRNA	AAGGGCAGATTACAGTCATTTCCTACCCTTTAAAGGTAACTTCTCCCTTCTCCTGACCTA	NM_003393	RefSeq	chr10	+	100463054	100483642	WNT8B	7479	wingless-type MMTV integration site family, member 8B	GO:0007369|GO:0071300|GO:0090263|GO:0005578|GO:0005576|GO:0005615|GO:0007399|GO:0005109|GO:0010628|GO:0007165|GO:0045165|GO:0030182|GO:0010629|GO:0048263|GO:0032526|GO:0016055|GO:0032355	.	NA	-	.	NA	NA	NA	NA	NA	NA	NA	NA	NA
LNCV6_130210_PI430048170	4.64634e-05	18.5187	8.66888	9.35183	8.1826	9.35548	8.72482	P	P	P	P	P	4.97816	5.10847	5.35861	3.65995	3.52128	A	A	A	A	A	LNCV6_130210_PI430048170	mRNA	GTATTTTGTGCTTTGTAAATTAGCTGTACTGAGTTACCAAGTAATAAAGGGTTTGACTCC	NM_174978	RefSeq	chr14	-	60435955	60486046	C14orf39	317761	chromosome 14 open reading frame 39	GO:0051090|GO:0003674|GO:0007275|GO:0005575	.	NA	-	.	NA	NA	NA	NA	NA	NA	NA	NA	NA
LNCV6_70853_PI430048170	0.000216159	3.97124	9.03581	8.88921	9.1402	8.9692	8.61015	P	P	P	P	P	7.21942	6.41975	7.14535	7.3372	6.32809	P	A	P	P	A	LNCV6_70853_PI430048170	mRNA	TTGTGTCTGGAATCATCACACCTATCCATGAGCAGTGGGAAAAGGCTAATGTAAGCAGTC	NM_006814	RefSeq	chr20	+	1118596	1167782	PSMF1	9491	proteasome (prosome, macropain) inhibitor subunit 1 (PI31), transcript variant 1	GO:0005515|GO:0006511|GO:0002474|GO:0010467|GO:0004866|GO:0005783|GO:0090263|GO:0044281|GO:0031145|GO:0005829|GO:0034641|GO:0005737|GO:0000082|GO:0016032|GO:0090090|GO:0006977|GO:0000209|GO:0005839|GO:0043066|GO:0006521|GO:0051437|GO:0042590|GO:0006915|GO	.	NA	-	.	NA	NA	NA	NA	NA	NA	NA	NA	NA
LNCV6_143742_PI430048170	0.00192361	0.347839	8.18314	8.13845	7.86387	7.70796	8.35941	P	P	P	P	P	9.01735	10.1276	9.28348	9.05323	10.0626	P	P	P	P	P	LNCV6_143742_PI430048170	mRNA	ATGATTGATTTTGGGATGAAATTCTCCACTCCTCTCCTTTACCACATCACCACTATCCTT	NM_001103170	RefSeq	chr1	+	12716114	12728759	AADACL3	NA	arylacetamide deacetylase-like 3, transcript variant 1	NA	.	NA	-	.	NA	NA	NA	NA	NA	NA	NA	NA	NA
LNCV6_139033_PI430048170	0.00466913	12.326	8.18717	9.12711	8.51741	8.7207	8.1756	P	P	P	P	P	4.94443	5.88141	4.6826	1.54126	5.25141	A	A	A	A	A	LNCV6_139033_PI430048170	mRNA	AGACTACCTACTTTTTCTGGTCATTCTTGACTTGGAAAACGGTATGGAAAAGTATTTAGT	NM_002493	RefSeq	chr9	-	32553525	32573184	NDUFB6	4712	NADH dehydrogenase (ubiquinone) 1 beta subcomplex, 6, 17kDa, transcript variant 1	GO:0022904|GO:0005739|GO:0031966|GO:0005747|GO:0006120|GO:0005743|GO:0005654|GO:0044281|GO:0016021|GO:0008137|GO:0044237	.	NA	-	.	NA	NA	NA	NA	NA	NA	NA	NA	NA
LNCV6_128121_PI430048170	4.4649e-05	14.4623	10.0145	9.89377	10.1511	9.95237	9.70355	P	P	P	P	P	5.37823	6.87848	6.20532	5.67053	5.86066	A	A	P	P	A	LNCV6_128121_PI430048170	mRNA	ATTCTCAGTGTTTGAGAGGTACAAGGGAAGAAAGGACTATGTGGATCCCTTGTGGCTATG	NM_001160223	RefSeq	chr8	-	42853294	42896723	RNF170	81790	ring finger protein 170, transcript variant 1	GO:0016567|GO:0016874|GO:0005789|GO:0008270|GO:0016021	.	NA	-	.	NA	NA	NA	NA	NA	NA	NA	NA	NA
LNCV6_145526_PI430048170	0.00105969	37.0506	7.60874	5.75757	4.52006	5.52457	7.73715	P	P	P	P	P	1.30547	2.15415	1.28074	1.28592	1.355	A	A	A	A	A	LNCV6_145526_PI430048170	mRNA	CTGGTGTCGTATTTTGCCTGTTAAATCGTAACAAGCAATAAACAACTTTCACTTTGCAAA	NM_024490	RefSeq	chr15	-	25678712	25863202	ATP10A	57194	ATPase, class V, type 10A	GO:0005515|GO:0000287|GO:0005886|GO:0005783|GO:0008360|GO:0055085|GO:0005524|GO:0006886|GO:0045332|GO:0034220|GO:0004012|GO:0008152|GO:0005789|GO:0016021	.	NA	-	.	NA	NA	NA	NA	NA	NA	NA	NA	NA
LNCV6_130977_PI430048170	0.000146069	0.0668474	3.83794	2.41925	2.57234	3.3936	1.8454	P	A	A	P	A	5.7904	8.19394	6.36066	6.06094	6.59642	P	P	P	P	P	LNCV6_130977_PI430048170	mRNA	TTAATTTATCTGCTATGTTAAGGCTCGAGGGGTGGGGCGTAGACTCTCAGCTGTATATTG	NM_001164446	RefSeq	chr6	-	42101118	42142977	C6orf132	647024	chromosome 6 open reading frame 132	NA	.	NA	-	.	NA	NA	NA	NA	NA	NA	NA	NA	NA
LNCV6_130878_PI430048170	0.00368629	13.4206	6.58939	8.96543	8.47914	9.34528	7.5404	P	P	P	P	P	5.2939	3.28289	5.98675	4.20116	1.3653	A	A	P	A	A	LNCV6_130878_PI430048170	mRNA	ACTGTGCCGTATAAAGGCTGTTGCCTCAGCCTTACTAATAAATACTGAAAATATCACCTT	NM_033026	RefSeq	chr7	-	82754004	83162881	PCLO	27445	piccolo presynaptic cytomatrix protein, transcript variant 1	GO:0005215|GO:0030054|GO:0005509|GO:0045202|GO:0014069|GO:0016079|GO:0008021|GO:0005544|GO:0016020|GO:0007010|GO:0017157|GO:0019933|GO:0048788|GO:0005856|GO:0030073|GO:0005522|GO:0070062	.	NA	-	.	NA	NA	NA	NA	NA	NA	NA	NA	NA
LNCV6_144043_PI430048170	0.0251686	2.79119	10.9416	10.7052	11.7201	11.4124	11.0106	P	P	P	P	P	8.62953	7.92323	11.1796	9.79458	8.57252	P	P	P	P	P	LNCV6_144043_PI430048170	mRNA	TTTTTATCGATACGTTGATTAAAACGCGTGGTTCCCCGTGTGCCTGAAGCAGACAAAAAA	NM_015395	RefSeq	chr7	-	98215442	98252251	TECPR1	25851	tectonin beta-propeller repeat containing 1	GO:0005515|GO:0000046|GO:0000421|GO:0006914|GO:0032266|GO:0031410|GO:0016021|GO:0005765	.	NA	-	.	NA	NA	NA	NA	NA	NA	NA	NA	NA
LNCV6_63384_PI430048170	1.41544e-05	7.43177	14.0035	14.2973	14.2753	14.4873	13.9745	P	P	P	P	P	11.4124	11.07	11.5829	11.7042	10.6109	P	P	P	P	P	LNCV6_63384_PI430048170	mRNA	CCGTTTTGTATTGCTTCCTGATTACCAGTCTGATTATACCATGTGTGCTAATATACTTTT	NM_212471	RefSeq	chr17	+	68511779	68533429	PRKAR1A	5573	protein kinase, cAMP-dependent, regulatory, type I, alpha, transcript variant 2	GO:0005515|GO:0034236|GO:0031594|GO:0005886|GO:0008603|GO:0044281|GO:0007202|GO:0005829|GO:0035556|GO:0030552|GO:0007173|GO:0071377|GO:0006833|GO:0034199|GO:0031625|GO:2000480|GO:0048011|GO:0005952|GO:0001707|GO:0006357|GO:0031588|GO:0045214|GO:0055085|GO	.	NA	-	.	NA	NA	NA	NA	NA	NA	NA	NA	NA
LNCV6_143146_PI430048170	0.00316538	21.7744	8.06196	7.49509	9.50493	8.92748	8.07974	P	P	P	P	P	1.46488	1.37063	5.50194	5.156	1.26025	A	A	A	P	A	LNCV6_143146_PI430048170	mRNA	TTCTGATTATCAAAGTGATAACCAGTTTTAACTGCCGGTATGTACCAGATTTGTGAACTA	NM_001037954	RefSeq	chr11	+	111937202	112022650	DIXDC1	85458	DIX domain containing 1, transcript variant 1	GO:0005515|GO:0043015|GO:0021695|GO:0021869|GO:0090263|GO:0019904|GO:0046330|GO:0003779|GO:0031435|GO:0005829|GO:0070507|GO:0043234|GO:0007049|GO:0045665|GO:0032956|GO:0021799|GO:0043025|GO:0043679|GO:0050772|GO:0016055|GO:0005925	.	NA	-	.	NA	NA	NA	NA	NA	NA	NA	NA	NA
LNCV6_128616_PI430048170	5.12553e-08	13.1879	11.297	11.482	11.3651	11.3701	11.1621	P	P	P	P	P	7.35239	7.67303	7.65572	7.41917	7.91804	P	P	P	P	P	LNCV6_128616_PI430048170	mRNA	GCACTTCTTGTATTTCTAATAAGATGACTTTCCAGAAAGTGAGATTTGTTATGTTCTGGC	NM_018683	RefSeq	chr20	+	49936376	49953885	RNF114	55905	ring finger protein 114	GO:0005622|GO:0005737|GO:0016567|GO:0016874|GO:0008270|GO:0007275|GO:0005634|GO:0007283|GO:0030154	.	NA	-	.	NA	NA	NA	NA	NA	NA	NA	NA	NA
LNCV6_141876_PI430048170	0.000390179	6.93652	7.11011	7.08287	7.54301	7.1751	6.62972	P	P	P	P	P	3.57205	4.7494	5.23764	3.64191	3.63849	A	A	A	A	A	LNCV6_141876_PI430048170	mRNA	CATGTTTTTTGTGTGTGTCATGTATTGTAAGTTGTAATATCTGTAGGAGTGAGTTGGACA	NM_024744	RefSeq	chr2	+	202912217	202986485	CARF	79800	calcium responsive transcription factor, transcript variant 2	GO:0061400|GO:0001077|GO:0035865|GO:0003700|GO:0071277|GO:0005730|GO:0005654|GO:0005634|GO:0000978|GO:0003677|GO:0006351	.	NA	-	.	NA	NA	NA	NA	NA	NA	NA	NA	NA
LNCV6_73102_PI430048170	0.00113749	5.63729	10.0681	10.3292	10.0138	10.1154	10.1482	P	P	P	P	P	8.01045	7.07125	7.68987	8.28998	6.46425	P	A	P	P	P	LNCV6_73102_PI430048170	mRNA	AAAGGAAGTATTTCAGATTGCAAGTAATGTCATGATGCTGCGATTAATAGATATAGCCGT	NM_012096	RefSeq	chr3	+	57227736	57273470	APPL1	26060	adaptor protein, phosphotyrosine interaction, PH domain and leucine zipper containing 1	GO:0005515|GO:0008286|GO:0012506|GO:0043065|GO:0008283|GO:0005634|GO:0043422|GO:0097190|GO:0005829|GO:0042802|GO:0007165|GO:0005737|GO:0007049|GO:0046324|GO:0016581|GO:0031901|GO:0090003|GO:0010008|GO:0070062	.	NA	-	.	NA	NA	NA	NA	NA	NA	NA	NA	NA
LNCV6_139637_PI430048170	0.000473038	8.4513	10.4399	10.2933	10.6749	10.4943	10.6573	P	P	P	P	P	6.60654	7.92196	7.94533	6.37602	7.63325	P	P	P	P	P	LNCV6_139637_PI430048170	mRNA	CCCATTCCATCTCTTGAAAAAATGTAGTCTTTGAATGTGTGAAAATCTAGGGACATTCAA	NM_019892	RefSeq	chr9	-	136428614	136439804	INPP5E	56623	inositol polyphosphate-5-phosphatase, 72 kDa	GO:0006996|GO:0005886|GO:0006661|GO:0005930|GO:0072372|GO:0004445|GO:0044281|GO:0001726|GO:0005829|GO:0004439|GO:0008150|GO:0046855|GO:0032580|GO:0046856|GO:0005856|GO:0006644	.	NA	-	.	NA	NA	NA	NA	NA	NA	NA	NA	NA
LNCV6_128326_PI430048170	0.00013387	13.9119	8.98434	9.50619	8.80804	9.10574	8.52218	P	P	P	P	P	4.78882	6.43405	4.95789	4.53045	4.21929	A	A	A	A	A	LNCV6_128326_PI430048170	mRNA	ATGGAATCATTTATCGTCCTCTGTAATAAACTGGCCAAGATACTAAAGGCTTACTATTCA	NM_014672	RefSeq	chr14	+	35122320	35274078	KIAA0391	9692	KIAA0391, transcript variant 1	GO:0005739|GO:0008033	.	NA	-	.	NA	NA	NA	NA	NA	NA	NA	NA	NA
LNCV6_142349_PI430048170	5.72308e-06	12.9772	8.72413	8.15816	8.53065	9.09169	7.77321	P	P	P	P	P	4.30287	5.07153	5.59164	4.42356	4.24414	A	A	A	A	A	LNCV6_142349_PI430048170	mRNA	CCAAATTTTTGTTGGTGGGCTGAACAAAGATAAAACTAATAAAGTATGTGTGGATACCAC	NM_020133	RefSeq	chr6	-	161130024	161274075	AGPAT4	56895	1-acylglycerol-3-phosphate O-acyltransferase 4	GO:0019432|GO:0016024|GO:0005789|GO:0044281|GO:0016021|GO:0008654|GO:0006644|GO:0006654|GO:0003841|GO:0044255|GO:0046474	.	NA	-	.	NA	NA	NA	NA	NA	NA	NA	NA	NA
LNCV6_126943_PI430048170	0.000123159	8.85146	9.66835	9.4698	9.71651	9.50975	9.47147	P	P	P	P	P	5.96901	6.9253	6.67893	6.5638	5.59696	P	A	P	P	A	LNCV6_126943_PI430048170	mRNA	CAGCCACATCACTCACAGCTGATCACTGGTTGGTGGAAAATAAACTATGAGCAGCAGAAA	NM_018146	RefSeq	chr17	+	782272	792501	RNMTL1	55178	RNA methyltransferase like 1	GO:0005739|GO:0001510|GO:0006364|GO:0008173	.	NA	-	.	NA	NA	NA	NA	NA	NA	NA	NA	NA
LNCV6_130475_PI430048170	0.0284565	2.17505	9.5725	9.79274	9.96985	9.83863	9.90318	P	P	P	P	P	7.39006	8.70021	9.83375	7.92207	8.41517	P	P	P	P	P	LNCV6_130475_PI430048170	mRNA	GGGGACAGTGCTACACTCGTCTCCACTGTTTGTTTTACTTCCCCAAAATGGACCTTTTTT	NM_001114123	RefSeq	chrX	-	47635519	47650604	ELK1	2002	ELK1, member of ETS oncogene family, transcript variant 1	GO:0005515|GO:0003700|GO:0034142|GO:0006366|GO:0000981|GO:0005634|GO:0071480|GO:0051403|GO:0030154|GO:0030425|GO:0005739|GO:0002756|GO:0003690|GO:0071394|GO:0045944|GO:0002755|GO:0043025|GO:0043679|GO:0009416|GO:0034138|GO:0048011|GO:0038124|GO:0038123|GO	.	NA	-	.	NA	NA	NA	NA	NA	NA	NA	NA	NA
LNCV6_52154_PI430048170	0.00942189	5.53476	7.03414	6.53308	7.15051	6.89686	6.62669	P	P	P	P	P	4.45039	1.79979	5.34962	4.86158	3.3611	A	A	A	A	A	LNCV6_52154_PI430048170	mRNA	TACCAGAGTCCTACAGCCATGTTCTTGCAGAGTTTGAATCTCTGGATCCATTACTCTCAG	NM_181507	RefSeq	chr11	-	18278669	18322174	HPS5	11234	Hermansky-Pudlak syndrome 5, transcript variant 1	GO:0031084|GO:0006996|GO:0007596|GO:0043473	.	NA	-	.	NA	NA	NA	NA	NA	NA	NA	NA	NA
LNCV6_131237_PI430048170	0.00476688	15.8067	8.98131	8.51403	7.16013	9.29558	9.85477	P	P	P	P	P	1.32051	2.59559	5.69816	5.00961	6.12541	A	A	P	P	A	LNCV6_131237_PI430048170	mRNA	GTGGCTCAAAGGCACTTAGGACGCCTTAAATTTGTAAATAAAATGTTTACTACGGTTTGT	NM_021958	RefSeq	chr1	+	220879400	220885058	HLX	3142	H2.0-like homeobox	GO:0005515|GO:0006355|GO:0008284|GO:0046622|GO:0005634|GO:0007275|GO:0006351|GO:0030154|GO:0048484|GO:0001889|GO:0043565|GO:0048557|GO:0007519|GO:0045629|GO:0045627	.	NA	-	.	NA	NA	NA	NA	NA	NA	NA	NA	NA
LNCV6_136866_PI430048170	1.08358e-06	7.05131	8.50891	8.80757	9.10903	8.96454	8.75914	P	P	P	P	P	6.2047	5.96532	6.07446	5.43808	6.30067	P	A	P	P	A	LNCV6_136866_PI430048170	mRNA	GTAGAGGGAGATTTTGTAACAAGGGCTTGTTACACAGTGATATGGTAATGATAAAATTGC	NM_020870	RefSeq	chr4	-	169094255	169271098	SH3RF1	57630	SH3 domain containing ring finger 1	GO:0046328|GO:0005515|GO:2001237|GO:0048471|GO:0043066|GO:0016567|GO:0005794|GO:0016874|GO:0008270|GO:0043154|GO:0030027|GO:0005829	.	NA	-	.	NA	NA	NA	NA	NA	NA	NA	NA	NA
LNCV6_142835_PI430048170	0.000143282	0.0429664	5.77652	4.03499	4.35542	4.6608	5.71385	P	P	P	P	P	8.29995	10.9085	8.39003	8.93595	9.78367	P	P	P	P	P	LNCV6_142835_PI430048170	mRNA	GCTCAATCTGTTAACAGGCTTCTGGCATGTAGATCAGTGGTCTCCAAGCTTTTGTGATTG	NM_000623	RefSeq	chr14	+	96204797	96244329	BDKRB2	624	bradykinin receptor B2	GO:0005515|GO:0004947|GO:0009651|GO:0046982|GO:0005886|GO:0008015|GO:0002020|GO:0031702|GO:0007204|GO:0019229|GO:0006939|GO:0006954|GO:0007186|GO:0033137|GO:0004435|GO:0005887|GO:0042311|GO:0042310|GO:0008152|GO:0043114|GO:0007169|GO:0007166|GO:0050482|GO	.	NA	-	.	NA	NA	NA	NA	NA	NA	NA	NA	NA
LNCV6_109341_PI430048170	0.00024536	4.83236	12.8373	12.4182	12.6313	12.0963	12.4868	P	P	P	P	P	9.95219	9.98449	9.73625	11.1655	9.81423	P	P	P	P	P	LNCV6_109341_PI430048170	mRNA	GACTGGTCCAGAAATGGGGGACTGTGATAGAGAATCTTTAATAAAGTGGCTTTTCCCACC	NM_012139	RefSeq	chr11	-	17788049	18013162	SERGEF	26297	secretion regulating guanine nucleotide exchange factor, transcript variant 1	GO:0005515|GO:0007165|GO:0005737|GO:0050709|GO:0005730|GO:0005634|GO:0045111|GO:0005087|GO:0032853	.	NA	-	.	NA	NA	NA	NA	NA	NA	NA	NA	NA
LNCV6_138940_PI430048170	0.030211	4.59959	7.28682	7.30709	7.57223	7.69153	6.90118	P	P	P	P	P	5.47308	1.29835	5.7869	5.66446	4.80096	P	A	P	P	A	LNCV6_138940_PI430048170	mRNA	GAAACTGCCTGAAGGCAGGCAGGGTAGGACAATGTCTGGAGGCTCACGGTTTTATAGACT	NM_016390	RefSeq	chr9	-	128819650	128829821	C9orf114	51490	chromosome 9 open reading frame 114	GO:0008150|GO:0007049|GO:0008168|GO:0000777|GO:0005575|GO:0032259|GO:0051301	.	NA	-	.	NA	NA	NA	NA	NA	NA	NA	NA	NA
LNCV6_127484_PI430048170	5.63051e-05	6.71941	6.97308	6.91427	6.5993	6.66345	6.52802	P	P	P	P	P	3.75945	4.78542	3.79923	3.73784	3.52532	A	A	A	A	A	LNCV6_127484_PI430048170	mRNA	ATGCCATGTCTGATACCTTTAAGTCCATAAGCATTCAATTTTCTCATTTCCACCTTCATC	NM_001145427	RefSeq	chr5	+	54517758	54546586	SNX18	112574	sorting nexin 18, transcript variant 3	GO:0005515|GO:0000281|GO:0030136|GO:0005546|GO:0006886|GO:0036089|GO:0031234|GO:0006897|GO:0030426|GO:0043547|GO:0016050|GO:0007067|GO:0016197|GO:0043025|GO:0016023|GO:0030659|GO:0010008|GO:0070062|GO:0005768	.	NA	-	.	NA	NA	NA	NA	NA	NA	NA	NA	NA
LNCV6_140283_PI430048170	0.0188953	3.34055	4.57319	5.33741	4.8586	4.74933	4.03575	P	P	P	P	P	1.27925	1.35027	1.31363	1.29941	4.95195	A	A	A	A	A	LNCV6_140283_PI430048170	mRNA	AAGGGTTTAGGTAAAAGAGGGTAACAGTATACTACTTGATAACATAATGGGCTAACATCT	NM_016220	RefSeq	chr7	+	64666082	64711582	ZNF107	51427	zinc finger protein 107, transcript variant 1	GO:0008150|GO:0003674|GO:0006355|GO:0005634|GO:0005575|GO:0003677|GO:0046872|GO:0006351	.	NA	-	.	NA	NA	NA	NA	NA	NA	NA	NA	NA
LNCV6_129846_PI430048170	0.0017485	11.5623	10.7106	10.5756	13.2689	11.2212	10.9757	P	P	P	P	P	5.95621	7.81189	9.70286	7.72043	7.49313	P	P	P	P	P	LNCV6_129846_PI430048170	mRNA	TGAGTGAGCCCCTAAGCTTCAGTCTGCAATAAAGAATGCATTGGTTTCATCTGCAAAAAA	NM_207119	RefSeq	chr10	-	70298969	70381914	LRRC20	55222	leucine rich repeat containing 20, transcript variant 1	NA	.	NA	-	.	NA	NA	NA	NA	NA	NA	NA	NA	NA
LNCV6_88967_PI430048170	4.64139e-07	0.217454	10.8001	11.0568	10.811	10.445	11.0404	P	P	P	P	P	12.8315	13.2649	13.1715	12.8267	13.0918	P	P	P	P	P	LNCV6_88967_PI430048170	mRNA	TTTTGCAAATATTTTGAGAGACATTGATTTTTCTCCCCGTGCTCCCCCGTTCTTCCCTGC	NM_020310	RefSeq	chr17	-	2384059	2400964	MNT	4335	MAX network transcriptional repressor	GO:0000977|GO:0003700|GO:0008285|GO:0006366|GO:2001234|GO:0003714|GO:0007569|GO:0003713|GO:0005634|GO:0007275|GO:0000122|GO:0001227|GO:0003682|GO:0051726|GO:0046983|GO:0005654	.	NA	-	.	NA	NA	NA	NA	NA	NA	NA	NA	NA
LNCV6_143231_PI430048170	0.0133603	2.58136	10.9252	11.5537	10.4367	11.8496	11.9315	P	P	P	P	P	9.77209	9.58212	11.2551	9.1852	9.51293	P	P	P	P	P	LNCV6_143231_PI430048170	mRNA	TGCTTCTCAGCTGTGTCCGACCCCACCATGTAATAAAACCCAAAGGAACAGCCCAAAAAA	NM_001282684	RefSeq	chr22	+	37051735	37063390	KCTD17	79734	potassium channel tetramerization domain containing 17, transcript variant 1	GO:0005515|GO:0051260|GO:0042802	.	NA	-	.	NA	NA	NA	NA	NA	NA	NA	NA	NA
LNCV6_137569_PI430048170	1.0643e-07	27.7768	9.40872	9.51204	9.28701	9.08916	8.93213	P	P	P	P	P	4.2731	4.30238	4.67869	4.92623	3.94089	A	A	A	A	A	LNCV6_137569_PI430048170	mRNA	GGAAGTGTCATTTACGTGATGATCTTCCTTTATTGATGTCTTCATCATGTTCAGTGTTTT	NM_020772	RefSeq	chr17	-	29255835	29294148	NUFIP2	57532	nuclear fragile X mental retardation protein interacting protein 2	GO:0005515|GO:0005737|GO:0016020|GO:0042788|GO:0003723|GO:0005634	.	NA	-	.	NA	NA	NA	NA	NA	NA	NA	NA	NA
LNCV6_138547_PI430048170	4.53091e-05	5.80149	9.7042	9.43573	10.0559	9.6838	9.79321	P	P	P	P	P	6.53619	7.78702	7.34603	7.19388	6.88946	P	P	P	P	P	LNCV6_138547_PI430048170	mRNA	AATCAAAGAACCTCAAAATTTAAACTGATGTGGATGGGAATATGGGAATTAGGGTGGGGG	NM_001039690	RefSeq	chr16	-	69118008	69132590	CHTF8	54921	CTF8, chromosome transmission fidelity factor 8 homolog (S. cerevisiae), transcript variant 1	GO:0006260|GO:0007049|GO:0005634|GO:0003677|GO:0070062	.	NA	-	.	NA	NA	NA	NA	NA	NA	NA	NA	NA
LNCV6_140674_PI430048170	1.09331e-05	6.2058	12.3514	11.9359	11.9076	12.1255	12.4491	P	P	P	P	P	8.83254	9.72697	9.63481	9.35146	9.90992	P	P	P	P	P	LNCV6_140674_PI430048170	mRNA	CCCAACATGGGAGGGATCAGCCCCGCCTGTCACAATAAAGTTTATTATGAAAACAGGAAA	NM_001014795	RefSeq	chr11	+	6603809	6610874	ILK	3611	integrin-linked kinase, transcript variant 3	GO:0005515|GO:0001658|GO:0030054|GO:0090263|GO:0030017|GO:0010761|GO:0043524|GO:0018105|GO:0032956|GO:0043025|GO:0034446|GO:0010667|GO:2000178|GO:0030335|GO:0019901|GO:0007569|GO:0034329|GO:0030027|GO:0045197|GO:0043234|GO:0005178|GO:0007229|GO:0050775|GO	.	NA	-	.	NA	NA	NA	NA	NA	NA	NA	NA	NA
LNCV6_64722_PI430048170	4.35324e-06	19.8323	11.3718	12.0326	11.1599	11.368	11.8121	P	P	P	P	P	6.4592	7.67695	6.70964	7.16863	7.86833	P	P	P	P	P	LNCV6_64722_PI430048170	mRNA	TACTCAGATGAAAGTGGGAACATGGATTTTGACAACTTCATCAGCTGCTTGGTCAGGCTG	NM_001749	RefSeq	chr19	+	36139925	36150353	CAPNS1	826	calpain, small subunit 1, transcript variant 1	GO:0005515|GO:0008284|GO:0005737|GO:0004198|GO:0022617|GO:0016020|GO:0005886|GO:0030198|GO:0005509|GO:0006508|GO:0070062|GO:0005829	.	NA	-	.	NA	NA	NA	NA	NA	NA	NA	NA	NA
LNCV6_141504_PI430048170	0.0309201	4.37317	7.49488	6.89196	4.81096	6.93044	6.16476	P	P	P	P	P	5.02104	1.30428	5.32553	3.34548	5.08387	A	A	A	A	A	LNCV6_141504_PI430048170	mRNA	CTGAGGAAGGCTTGTGTGTCCTCAGTTAAAACTGTGCATATCGAAATATATTTTGTTATT	NM_016354	RefSeq	chr20	+	62642444	62672295	SLCO4A1	28231	solute carrier organic anion transporter family, member 4A1	GO:0005215|GO:0005886|GO:0043252|GO:0016021|GO:0055085	.	NA	-	.	NA	NA	NA	NA	NA	NA	NA	NA	NA
LNCV6_136947_PI430048170	0.0111617	4.33893	7.12749	7.89264	5.44524	7.14566	7.51792	P	P	P	P	P	6.32391	3.04722	4.7258	5.3133	4.11387	P	A	A	P	A	LNCV6_136947_PI430048170	mRNA	TCAGGCCTTGCTGCTTGTTCTAAACTACACCTTAGGATTTTTTCTTCTTTCCAAAACATT	NM_001286807	RefSeq	chr13	-	45393318	45418455	SLC25A30	253512	solute carrier family 25, member 30, transcript variant 3	GO:0005739|GO:0008150|GO:0003674|GO:0005743|GO:0016021|GO:0006839	.	NA	-	.	NA	NA	NA	NA	NA	NA	NA	NA	NA
LNCV6_143071_PI430048170	0.00133396	12.9903	9.96803	8.45185	8.10836	8.25011	7.75134	P	P	P	P	P	2.76473	6.12321	5.87006	3.89657	3.94864	A	A	P	A	A	LNCV6_143071_PI430048170	mRNA	ACCTTCAAGAGTGGCTGAAAAGATTGCAGAGTTATCATAATAAATTGCTAACTTGCGTAT	NM_001037330	RefSeq	chr17	+	18722088	18736118	TRIM16L	147166	tripartite motif containing 16-like	GO:0005737	.	NA	-	.	NA	NA	NA	NA	NA	NA	NA	NA	NA
LNCV6_144861_PI430048170	9.35423e-05	3.00227	8.6814	8.96974	9.2938	9.28156	8.66001	P	P	P	P	P	7.72242	6.83376	7.70373	7.44445	7.19872	P	A	P	P	P	LNCV6_144861_PI430048170	mRNA	TTGTAAAGGTGAAAAAAGCTTTTATGAGCTCATGTAGCAATCAGATTTTCCTGTGGATTG	NM_002199	RefSeq	chr4	-	184387721	184474572	IRF2	3660	interferon regulatory factor 2	GO:0005515|GO:0006355|GO:0000977|GO:0003700|GO:0008283|GO:0019221|GO:0000122|GO:0001228|GO:0003677|GO:0006351|GO:0005829|GO:0005737|GO:0060337|GO:0007596|GO:0045944|GO:0005654|GO:0005925|GO:0060333	.	NA	-	.	NA	NA	NA	NA	NA	NA	NA	NA	NA
LNCV6_50213_PI430048170	0.0116988	0.372652	6.34921	6.88365	5.64617	6.48797	6.75763	P	P	P	P	P	8.006	8.47712	7.39025	6.6731	8.31309	P	P	P	P	P	LNCV6_50213_PI430048170	mRNA	AGGATGGAAGTGGGGCCAGCCACCGAGACCTTCGTGCTGGAACTTCAATGTCTTGAGGAT	NM_017560	RefSeq	chr7	+	6615895	6624290	ZNF853	54753	zinc finger protein 853	GO:0003676|GO:0046872	.	NA	-	.	NA	NA	NA	NA	NA	NA	NA	NA	NA
LNCV6_132995_PI430048170	7.08556e-05	7.93751	8.53466	8.329	8.35181	8.37364	7.97201	P	P	P	P	P	5.17532	5.48292	5.94079	4.4327	5.24529	A	A	A	A	A	LNCV6_132995_PI430048170	mRNA	CTGCCTTGGGATGATTGGAGCTCTTACCATCAAAATCAGTTATTCAAGTGCTTGCCCAGT	NM_014797	RefSeq	chr6	-	109462515	109483237	ZBTB24	9841	zinc finger and BTB domain containing 24, transcript variant 1	GO:0005515|GO:0006355|GO:0002244|GO:0005634|GO:0003677|GO:0046872|GO:0006351	.	NA	-	.	NA	NA	NA	NA	NA	NA	NA	NA	NA
LNCV6_135491_PI430048170	0.0191176	6.13952	6.3212	7.91365	4.68599	8.09087	7.79527	P	P	P	P	P	5.18645	4.69014	5.20152	4.85159	3.19863	A	A	A	A	A	LNCV6_135491_PI430048170	mRNA	TTTTTATTAACCATGTCTAACTACGTATCTGTGCCACAGCTTGCAGTGAGGCAGGCCACT	NM_001286527	RefSeq	chr16	+	84368522	84464187	ATP2C2	9914	ATPase, Ca++ transporting, type 2C, member 2, transcript variant 1	GO:0005515|GO:0005388|GO:0034220|GO:0000139|GO:0008152|GO:0070588|GO:0016021|GO:0055085|GO:0005524|GO:0046872	.	NA	-	.	NA	NA	NA	NA	NA	NA	NA	NA	NA
LNCV6_130901_PI430048170	0.0181632	4.19891	7.71041	7.71584	6.30665	8.16689	9.35499	P	P	P	P	P	6.98248	4.60128	5.23832	4.7894	6.98948	P	A	A	A	P	LNCV6_130901_PI430048170	mRNA	TACTTTTCTCCTAAGTCTACCCTGGACACTTTTTAGGGCACCTGGAGAGAACTTTCCTCT	NM_178570	RefSeq	chr11	+	57460536	57477539	RTN4RL2	349667	reticulon 4 receptor-like 2	GO:0031103|GO:0009986|GO:0045121|GO:0004872|GO:0046658|GO:0009897|GO:0070062	.	NA	-	.	NA	NA	NA	NA	NA	NA	NA	NA	NA
LNCV6_76212_PI430048170	0.0151635	5.20901	7.30285	7.22608	7.57927	7.24294	6.67506	P	P	P	P	P	4.35683	6.50405	2.335	4.57725	2.10214	A	A	A	A	A	LNCV6_76212_PI430048170	mRNA	GGTCAGGAGGATTATATTCTCATGATTCAGCATGTGTATAGAAAGACTTTCTTTTACGAT	NM_024632	RefSeq	chr5	+	154445956	154461053	SAP30L	79685	SAP30-like, transcript variant 1	GO:0010467|GO:0006355|GO:0045814|GO:0006325|GO:0005730|GO:0040029|GO:0005654|GO:0003677|GO:0046872|GO:0006351	.	NA	-	.	NA	NA	NA	NA	NA	NA	NA	NA	NA
LNCV6_130366_PI430048170	0.00279627	19.4405	8.13449	8.71976	7.89631	8.78754	8.66999	P	P	P	P	P	4.82985	1.44376	1.72706	3.40387	5.55533	A	A	A	A	A	LNCV6_130366_PI430048170	mRNA	GTTTCTTCTTTGGAAACCATCACTATTGAGAGATGGGAAAAACCTGAATGTATAAAGCAT	NM_170662	RefSeq	chr3	-	105658264	105869043	CBLB	868	Cbl proto-oncogene B, E3 ubiquitin protein ligase	GO:0005515|GO:0045732|GO:0004842|GO:0016567|GO:0005886|GO:0046642|GO:0016874|GO:0005509|GO:0006607|GO:0050860|GO:0005829|GO:0035556|GO:0007165|GO:0042110|GO:0005737|GO:0006955|GO:0002669|GO:0008270|GO:0001784|GO:0005654|GO:0004871|GO:0007166	.	NA	-	.	NA	NA	NA	NA	NA	NA	NA	NA	NA
LNCV6_142004_PI430048170	0.000375327	10.2342	9.0229	9.24263	9.73593	9.07272	8.84377	P	P	P	P	P	5.52574	5.06157	6.75454	6.3179	4.56272	A	A	P	P	A	LNCV6_142004_PI430048170	mRNA	GACACCCTGGAATAACCTTTTGGGAATGATGCCACAGAATAAAGTTCACTCTTAACTTTT	NM_001286414	RefSeq	chr15	+	43371058	43407095	TUBGCP4	27229	tubulin, gamma complex associated protein 4, transcript variant 1	GO:0005813|GO:0005874|GO:0005829|GO:0000922|GO:0006461|GO:0016020|GO:0000086|GO:0007020|GO:0015630|GO:0005200|GO:0000278|GO:0055037|GO:0008274	.	NA	-	.	NA	NA	NA	NA	NA	NA	NA	NA	NA
LNCV6_100379_PI430048170	0.00919694	0.0831016	6.79769	7.49884	6.98713	7.40615	7.84985	P	P	P	P	P	11.9287	7.83931	10.6987	11.3668	10.4806	P	P	P	P	P	LNCV6_100379_PI430048170	mRNA	TAAAAGAGCTGGAGAAACACAAAATCCAGCTGGAGCAGGTGCAGGAATGGAAGAGCAAAA	NM_004082	RefSeq	chr2	-	74361153	74380355	DCTN1	1639	dynactin 1, transcript variant 1	GO:0005515|GO:0032402|GO:0005829|GO:0030968|GO:0019886|GO:0005737|GO:0003774|GO:0000086|GO:0042147|GO:0031252|GO:0005813|GO:0006996|GO:0005874|GO:0007399|GO:0010970|GO:0000922|GO:0007067|GO:0045502|GO:0016020|GO:0030286|GO:0000776|GO:0006987|GO:0005869|GO	.	NA	-	.	NA	NA	NA	NA	NA	NA	NA	NA	NA
LNCV6_114806_PI430048170	0.000352636	3.02947	7.31396	8.30911	7.68472	7.91665	7.37837	P	P	P	P	P	6.377	6.2274	5.96871	6.25244	5.97522	P	A	P	P	A	LNCV6_114806_PI430048170	mRNA	TTACTAGTCCAAAGCAAAGTGTTTATCTTGATTTGACACTGGATATGGCACTGGGAAAGA	NM_020236	RefSeq	chr4	+	77862650	77952790	MRPL1	65008	mitochondrial ribosomal protein L1	GO:0070124|GO:0005739|GO:0070125|GO:0070126|GO:0032543|GO:0006996|GO:0003735|GO:0005743|GO:0015934|GO:0005654	.	NA	-	.	NA	NA	NA	NA	NA	NA	NA	NA	NA
LNCV6_142869_PI430048170	0.00389847	3.67524	7.52691	8.48001	8.28801	7.48837	7.44868	P	P	P	P	P	6.06358	6.73294	6.08859	6.05232	4.39921	P	A	P	P	A	LNCV6_142869_PI430048170	mRNA	CTGCTTTTCTGTTAAGCATCGATAGGTAAGTTGATGGATAAAAGTTACTATGTAAGCCTA	NM_014170	RefSeq	chr3	+	112990952	113001374	GTPBP8	29083	GTP-binding protein 8 (putative), transcript variant 1	GO:0005739|GO:0000917|GO:0005525|GO:0046872	.	NA	-	.	NA	NA	NA	NA	NA	NA	NA	NA	NA
LNCV6_135880_PI430048170	3.02395e-06	10.9429	9.20385	9.43447	10.0231	9.541	8.962	P	P	P	P	P	6.04787	5.81231	6.17516	5.80826	6.23279	P	A	P	P	A	LNCV6_135880_PI430048170	mRNA	CAGCATAGGCACTGTGTTACATCATCTTTACGCTTTGGTATTTGAACTTATTACAGAATT	NM_001242546	RefSeq	chr10	+	72215999	72235860	ANAPC16	119504	anaphase promoting complex subunit 16, transcript variant 1	GO:0007067|GO:0005737|GO:0016567|GO:0005680|GO:0051301	.	NA	-	.	NA	NA	NA	NA	NA	NA	NA	NA	NA
LNCV6_138875_PI430048170	0.00291249	18.9977	8.71579	8.69239	8.66384	8.93062	8.47541	P	P	P	P	P	3.90136	6.12545	2.05376	4.12824	1.71378	A	A	A	A	A	LNCV6_138875_PI430048170	mRNA	GCTGTTAAGAATTGTCTTTCCTAAGTATGTTAACTGTTGTATCTAACTCAACTGTGAGCT	NM_018303	RefSeq	chr6	-	485137	693141	EXOC2	55770	exocyst complex component 2, transcript variant 1	GO:0005515|GO:0006996|GO:0005886|GO:0019901|GO:0006893|GO:0006887|GO:0015031|GO:0005829|GO:0043231|GO:0047485|GO:0000145|GO:0016020|GO:0061024|GO:0017160|GO:0044267	.	NA	-	.	NA	NA	NA	NA	NA	NA	NA	NA	NA
LNCV6_132496_PI430048170	0.0464429	0.326955	6.64706	6.69544	6.47286	6.76213	6.6787	P	P	P	P	P	7.54526	9.57981	7.56288	6.88751	8.13424	P	P	P	P	P	LNCV6_132496_PI430048170	mRNA	AGAAACAACTGAGGCAGCTCTTCTGCTCCCTTCAAGTTCAGAAGAAAGCTTCCAGTTGAT	NM_001008409	RefSeq	chr20	+	31870701	31943055	TTLL9	NA	tubulin tyrosine ligase-like family member 9	NA	.	NA	-	.	NA	NA	NA	NA	NA	NA	NA	NA	NA
LNCV6_144601_PI430048170	0.000372361	8.0062	11.5314	11.1841	10.7659	11.6316	11.275	P	P	P	P	P	7.33922	7.96715	9.49198	7.94155	7.68356	P	P	P	P	P	LNCV6_144601_PI430048170	mRNA	AGTGATGCTAGTTGGGGCATGCTTTTGTGCACACTCTCTGGGGCTCCAGTGTGAAGGGTG	NM_020857	RefSeq	chr15	+	40894429	40903975	VPS18	57617	vacuolar protein sorting 18 homolog (S. cerevisiae)	GO:0005515|GO:0019905|GO:0030897|GO:0005770|GO:0005884|GO:0035542|GO:0003779|GO:0046718|GO:0005765|GO:0005764|GO:0006886|GO:0046872|GO:0006904|GO:0031902|GO:0007032|GO:0030674|GO:0007040|GO:0005769|GO:0005768	.	NA	-	.	NA	NA	NA	NA	NA	NA	NA	NA	NA
LNCV6_80419_PI430048170	6.05241e-07	0.140757	6.58247	6.54579	6.47459	6.46616	7.11289	P	P	P	P	P	9.64694	9.14578	9.10938	9.50727	9.87603	P	P	P	P	P	LNCV6_80419_PI430048170	mRNA	AAAGGGTTCAGCATCTGACTCTGGAGAACGAGGCCCTGAAGCAGAGCCTGAGTCTCATGC	NM_145754	RefSeq	chr8	+	144466336	144474116	KIFC2	90990	kinesin family member C2	GO:0008017|GO:0005871|GO:0005737|GO:0008152|GO:0005874|GO:0003777|GO:0016887|GO:0005524|GO:0007018	.	NA	-	.	NA	NA	NA	NA	NA	NA	NA	NA	NA
LNCV6_140765_PI430048170	0.000145883	22.5821	10.2749	9.43407	9.8116	9.89714	9.83305	P	P	P	P	P	5.41456	4.80129	5.70475	6.16021	3.77578	A	A	A	P	A	LNCV6_140765_PI430048170	mRNA	GATTTGGGGCACTGGTTAGACTGCATTAATAGCTACTTGATTAGAATTCGAACTTTTAAA	NM_004719	RefSeq	chr12	-	45919130	45990618	SCAF11	9169	SR-related CTD-associated factor 11	GO:0008380|GO:0006397|GO:0005515|GO:0000245|GO:0000375|GO:0005730|GO:0008270|GO:0005654|GO:0005634	.	NA	-	.	NA	NA	NA	NA	NA	NA	NA	NA	NA
LNCV6_140338_PI430048170	0.000303089	3.80899	8.52311	9.20459	8.92996	9.62259	8.93836	P	P	P	P	P	7.22547	6.73796	7.47568	7.65647	6.30634	P	A	P	P	P	LNCV6_140338_PI430048170	mRNA	CCTGAGTCATGTGACCCATTCTCTAAAGACTAGAATATTTAACTTAAATCAGTGAGAAAC	NM_024516	RefSeq	chr16	+	29816206	29822495	PAGR1	79447	PAXIP1 associated glutamate-rich protein 1	GO:0005515|GO:0035097|GO:0005634	.	NA	-	.	NA	NA	NA	NA	NA	NA	NA	NA	NA
LNCV6_133910_PI430048170	0.000424813	4.72477	8.29934	8.73053	8.92681	8.6244	9.96475	P	P	P	P	P	6.05669	7.56277	6.9134	6.38048	6.57164	P	P	P	P	P	LNCV6_133910_PI430048170	mRNA	ATATATCAATTCTCATGAGTGTATTATAATCTCTGGTGGGGGCAAGTGTCTGGAAGGCCT	NM_001142503	RefSeq	chrX	+	68647668	68725842	STARD8	9754	StAR-related lipid transfer (START) domain containing 8, transcript variant 1	GO:0043547|GO:0051056|GO:0007264|GO:0005925|GO:0008289|GO:0005829|GO:0005096	.	NA	-	.	NA	NA	NA	NA	NA	NA	NA	NA	NA
LNCV6_135006_PI430048170	0.000816359	8.33577	12.2352	12.8697	12.2676	12.5801	12.8505	P	P	P	P	P	8.03356	8.97893	10.6321	9.54511	9.19892	P	P	P	P	P	LNCV6_135006_PI430048170	mRNA	CACACTGTCACTGGATGTCATGGGGCCAATAAAATCTCCTGCAATTGTGTATCTCAGAAA	NM_015411	RefSeq	chr7	+	56064223	56080672	SUMF2	25870	sulfatase modifying factor 2, transcript variant 2	GO:0005788|GO:0044267|GO:0046872|GO:0043687	.	NA	-	.	NA	NA	NA	NA	NA	NA	NA	NA	NA
LNCV6_63306_PI430048170	4.45124e-05	7.95158	11.2367	11.1927	11.6264	10.7041	11.0874	P	P	P	P	P	7.40913	8.28404	9.01645	7.87022	7.93878	P	P	P	P	P	LNCV6_63306_PI430048170	mRNA	CCCTGAGGCGCTCTGTACTAGAAACTGCTCTTAATAATAACGGTGATTATTGGTTGCTGC	NM_016360	RefSeq	chr17	+	63600871	63608365	TACO1	51204	translational activator of mitochondrially encoded cytochrome c oxidase I	GO:0005739|GO:0005654|GO:0005634|GO:0006417	.	NA	-	.	NA	NA	NA	NA	NA	NA	NA	NA	NA
LNCV6_134523_PI430048170	1.25007e-05	26.05	12.54	11.2016	11.8408	12.7041	13.2981	P	P	P	P	P	6.88311	8.30921	7.75063	7.28129	8.21181	P	P	P	P	P	LNCV6_134523_PI430048170	mRNA	AGTCACGCCGTGGGATGTCTCTGTCCACATTAAACTAACAGCATTAATGCAGTCAAAAAA	NM_005211	RefSeq	chr5	-	150053290	150113372	CSF1R	1436	colony stimulating factor 1 receptor, transcript variant 1	GO:0008284|GO:0071902|GO:0005886|GO:0008283|GO:0061098|GO:0008360|GO:0019221|GO:0045124|GO:2000147|GO:0042803|GO:0031529|GO:2000249|GO:0046777|GO:0006954|GO:0030225|GO:0030224|GO:0070374|GO:0060603|GO:0090197|GO:0030097|GO:0038145|GO:0030335|GO:0036006|GO	.	NA	-	.	NA	NA	NA	NA	NA	NA	NA	NA	NA
LNCV6_143475_PI430048170	0.0246911	4.59467	11.6832	9.25939	10.0755	10.3166	12.4063	P	P	P	P	P	8.1486	9.93096	8.67838	8.18168	9.18732	P	P	P	P	P	LNCV6_143475_PI430048170	mRNA	CCGGGTCTCTTCTACCTGCATTCTAAAACATTCAAAGTAATAAAAATTTCTCCACATTCA	NM_018384	RefSeq	chr7	+	150737347	150743649	GIMAP5	55340	GTPase, IMAP family member 5	GO:0005741|GO:0016021|GO:0005525|GO:0005764	.	NA	-	.	NA	NA	NA	NA	NA	NA	NA	NA	NA
LNCV6_8625_PI430048170	0.00954496	0.425975	7.79165	7.26092	7.68348	7.40939	7.4385	P	P	P	P	P	7.96673	9.37803	8.88016	8.13691	8.96835	P	P	P	P	P	LNCV6_8625_PI430048170	mRNA	ACGGCCGCTGAGTGAGGCGTCGGCTGTGTTTCTCACCGCGGTCTTTTCCTCCCACTCTTG	NM_018017	RefSeq	chr10	-	114122214	114174605	CCDC186	55088	coiled-coil domain containing 186	NA	.	NA	-	.	NA	NA	NA	NA	NA	NA	NA	NA	NA
LNCV6_138451_PI430048170	2.96237e-05	16.7204	6.95634	7.14605	6.8689	6.98479	6.42336	P	P	P	P	P	2.77545	3.60243	3.03726	2.0463	2.09208	A	A	A	A	A	LNCV6_138451_PI430048170	mRNA	TTGTCGTTATTTCTGAGTATTATTTGGATGGTTCATTTTGACTTAAGGATAGCCCTGTGA	NM_033204	RefSeq	chr19	+	19668787	19683506	ZNF101	94039	zinc finger protein 101, transcript variant 1	GO:0006355|GO:0005634|GO:0003677|GO:0046872|GO:0006351	.	NA	-	.	NA	NA	NA	NA	NA	NA	NA	NA	NA
LNCV6_137557_PI430048170	0.00324203	0.076076	4.46765	5.17774	4.7712	5.1104	4.24573	P	P	P	P	P	8.57557	8.67394	5.86582	9.30204	8.44924	P	P	P	P	P	LNCV6_137557_PI430048170	mRNA	AGACCTTCTGACTCATCAAAGACTACATGAGCAGAGAGAAACATTATAAATGTAGTAAGT	NM_001304449	RefSeq	chr2	+	132307143	132318747	ZNF806	NA	zinc finger protein 806	NA	.	NA	-	.	NA	NA	NA	NA	NA	NA	NA	NA	NA
LNCV6_136564_PI430048170	0.000132086	0.00950429	8.48244	8.80804	8.4271	7.3745	8.15114	P	P	P	P	P	15.4055	14.868	12.3884	15.85	14.9032	P	P	P	P	P	LNCV6_136564_PI430048170	mRNA	CTGGTTTTTGGCCAGTCTAAATATTGTAAGAGAGAGAGAAGAAAAGTGTACGGAATATAA	NM_006208	RefSeq	chr6	+	131808015	131895155	ENPP1	5167	ectonucleotide pyrophosphatase/phosphodiesterase 1	GO:0005515|GO:0030308|GO:0090305|GO:0050427|GO:0005886|GO:0006200|GO:0045599|GO:0005158|GO:0004551|GO:0006767|GO:0009143|GO:0044281|GO:0006091|GO:0006796|GO:0005765|GO:0005615|GO:0042803|GO:0031953|GO:0006771|GO:0016323|GO:0030279|GO:0006955|GO:0030730|GO	.	NA	-	.	NA	NA	NA	NA	NA	NA	NA	NA	NA
LNCV6_130891_PI430048170	0.00253249	12.6298	7.59481	7.36746	6.96717	7.28097	7.01578	P	P	P	P	P	4.11625	1.33459	1.92477	4.56011	3.76513	A	A	A	A	A	LNCV6_130891_PI430048170	mRNA	TAGCCAAGAACAGCTCATTTTGTGAATTTCAGTTTTTAAGTGGCTGCTTTTTGATTTGGT	NM_002035	RefSeq	chr18	-	63327737	63367273	KDSR	2531	3-ketodihydrosphingosine reductase	GO:0006665|GO:0047560|GO:0006666|GO:0016020|GO:0005783|GO:0030148|GO:0005789|GO:0044281|GO:0016021|GO:0005615|GO:0055114	.	NA	-	.	NA	NA	NA	NA	NA	NA	NA	NA	NA
LNCV6_135069_PI430048170	3.96887e-08	18.2474	11.8179	11.8446	12.0018	11.6549	11.204	P	P	P	P	P	7.12762	7.98409	7.69472	7.46155	7.26381	P	P	P	P	P	LNCV6_135069_PI430048170	mRNA	TGGCTAACATTGTTTCTTTCATTCCTTGTTCTAGAGCTAACCACTCTAAAATTGTTTGGT	NM_030918	RefSeq	chr1	+	151612185	151699083	SNX27	81609	sorting nexin family member 27	GO:0001772|GO:0005515|GO:0001770|GO:0008333|GO:0032266|GO:0006886|GO:0005829|GO:0007165|GO:0005737|GO:0031901|GO:0016197|GO:0071203|GO:0005654|GO:0005769|GO:0030904	.	NA	-	.	NA	NA	NA	NA	NA	NA	NA	NA	NA
LNCV6_51901_PI430048170	2.35317e-06	5.24266	8.38249	9.02454	9.00762	8.78984	8.34732	P	P	P	P	P	6.11366	6.11156	6.2495	6.55781	6.62975	P	A	P	P	P	LNCV6_51901_PI430048170	mRNA	TTCCTAATGAGAAAGTGGGCTGGCTTGTTGAGTGGCAAGACTATAAGCCTGTGGAATACA	NM_024047	RefSeq	chr4	+	87422575	87459454	NUDT9	53343	nudix (nucleoside diphosphate linked moiety X)-type motif 9, transcript variant 1	GO:0005622|GO:0034656|GO:0047631|GO:0046032|GO:0005759|GO:0019144|GO:0055086|GO:0044281|GO:0043262|GO:0046709|GO:0070062	.	NA	-	.	NA	NA	NA	NA	NA	NA	NA	NA	NA
LNCV6_145408_PI430048170	0.000101679	5.83341	9.4532	9.00251	9.70176	9.72029	8.87469	P	P	P	P	P	6.3452	7.68785	6.65325	6.09895	6.89755	P	P	P	P	P	LNCV6_145408_PI430048170	mRNA	AATAACAATCATTGACATACTTTAGGGCTATTGTTTCAGGTGGGGGTGTATACATCCCAG	NM_007214	RefSeq	chr6	-	107867755	107958278	SEC63	11231	SEC63 homolog (S. cerevisiae)	GO:0005515|GO:0006807|GO:0005783|GO:0006614|GO:0010259|GO:0031204|GO:0001889|GO:0016020|GO:0006612|GO:0008565|GO:0005789|GO:0072001|GO:0004872|GO:0006620|GO:0016021	.	NA	-	.	NA	NA	NA	NA	NA	NA	NA	NA	NA
LNCV6_128963_PI430048170	0.00159319	3.78702	9.4203	9.55758	9.62499	9.83067	9.52368	P	P	P	P	P	7.60059	6.93857	8.34464	8.03162	6.90355	P	A	P	P	P	LNCV6_128963_PI430048170	mRNA	CTGGAGAGAAGATTGTATTTTTTACAGTTTTTTGGGTTTGGCTTCCTTCTCACATTTCTT	NM_022491	RefSeq	chr12	+	118376552	118418035	SUDS3	64426	suppressor of defective silencing 3 homolog (S. cerevisiae)	GO:0005515|GO:0010467|GO:0016575|GO:0043065|GO:0042826|GO:0006325|GO:0006915|GO:0005634|GO:0000122|GO:0042803|GO:0006351|GO:0005737|GO:0021762|GO:0016580|GO:0045814|GO:0040029|GO:0005654|GO:0004407|GO:0070822|GO:0019899|GO:0045892	.	NA	-	.	NA	NA	NA	NA	NA	NA	NA	NA	NA
LNCV6_141421_PI430048170	0.00349866	5.70712	12.9349	10.9167	11.6073	12.7195	13.1685	P	P	P	P	P	8.27775	9.96174	10.6951	10.5081	9.3009	P	P	P	P	P	LNCV6_141421_PI430048170	mRNA	CCCTTGTGTAATTGCTTTGTGTGCGACAGGGAGGAAGTTTCAATAAAGCAGCAACAAGCT	NM_006762	RefSeq	chr1	-	30732467	30757836	LAPTM5	7805	lysosomal protein transmembrane 5	GO:0005887|GO:0006810|GO:0005765|GO:0005764	.	NA	-	.	NA	NA	NA	NA	NA	NA	NA	NA	NA
LNCV6_128495_PI430048170	0.00390315	14.6807	8.82012	8.92542	8.90983	8.74226	8.05138	P	P	P	P	P	2.59853	6.37383	5.05767	4.16833	1.86248	A	A	A	A	A	LNCV6_128495_PI430048170	mRNA	GTCTTACTCTTGAGTCATTTAGTATCATTGATATGGTACCAAGTTGTATAGCAGAGTAAC	NM_138773	RefSeq	chr5	+	110738993	110765161	SLC25A46	91137	solute carrier family 25, member 46, transcript variant 1	GO:0008150|GO:0003674|GO:0006810|GO:0005743|GO:0016021|GO:0005575	.	NA	-	.	NA	NA	NA	NA	NA	NA	NA	NA	NA
LNCV6_141962_PI430048170	0.0364976	3.38325	10.5042	9.06816	9.51041	10.9851	11.8763	P	P	P	P	P	8.56405	8.24358	9.31293	9.74155	8.41014	P	P	P	P	P	LNCV6_141962_PI430048170	mRNA	TTTATTGCTTGTCTGGGTGGATGGGGCAGGAGGGGCTGAGGGCCTGTCCCAGACAATAAA	NM_015136	RefSeq	chr3	+	52495339	52524495	STAB1	23166	stabilin 1	GO:0005515|GO:0005886|GO:0007267|GO:0015035|GO:0030169|GO:0006898|GO:0030666|GO:0005041|GO:0006954|GO:0005540|GO:0005887|GO:0016525|GO:0007155|GO:0042742|GO:0055114|GO:0005044	.	NA	-	.	NA	NA	NA	NA	NA	NA	NA	NA	NA
LNCV6_114822_PI430048170	0.00433218	9.6997	11.1453	10.7659	10.9003	11.1962	10.841	P	P	P	P	P	7.969	5.05628	7.74491	8.82484	6.48031	P	A	P	P	P	LNCV6_114822_PI430048170	mRNA	TCATAGAGCCCAGTTCTTAGAGTCAACTAAAGAGTTGATAGGAATTTACTAGGTCCAGGG	NM_001037442	RefSeq	chr4	+	70721841	70808622	RUFY3	22902	RUN and FYVE domain containing 3, transcript variant 1	GO:0050771|GO:0030175|GO:0030426	.	NA	-	.	NA	NA	NA	NA	NA	NA	NA	NA	NA
LNCV6_129467_PI430048170	0.00013849	16.9407	11.2963	11.9458	10.0428	11.7962	11.6517	P	P	P	P	P	6.70953	8.49851	6.55538	5.83433	7.82018	P	P	P	P	P	LNCV6_129467_PI430048170	mRNA	TTGCTGTTTGTCTTCCTAGTTAAGGCTCTTTATAAAGAGCTTGTTCTTCATGTTTTAAGC	NM_015470	RefSeq	chr2	-	73073381	73113018	RAB11FIP5	26056	RAB11 family interacting protein 5 (class I)	GO:0005515|GO:0017137|GO:0005794|GO:0005815|GO:0043015|GO:0005741|GO:0071468|GO:0015031|GO:2000008|GO:0043231|GO:0045055|GO:0000139|GO:0031901|GO:0035773|GO:0055037|GO:0030141|GO:0055038|GO:0005769|GO:0030658	.	NA	-	.	NA	NA	NA	NA	NA	NA	NA	NA	NA
LNCV6_133714_PI430048170	0.000114219	7.62314	10.7737	10.8558	10.6505	11.0758	10.7487	P	P	P	P	P	7.81387	7.5356	8.32836	8.34988	7.06832	P	P	P	P	P	LNCV6_133714_PI430048170	mRNA	CATCTCCTCGGTATAAATCATGTTTATAAGTTATGGAAGAACCGGGACATTTTACAGAAA	NM_001128917	RefSeq	chr19	+	44891219	44903689	TOMM40	10452	translocase of outer mitochondrial membrane 40 homolog (yeast), transcript variant 1	GO:0006626|GO:0005742|GO:0008320|GO:0005739|GO:0046930|GO:0005737|GO:0005654|GO:0015288|GO:0016021|GO:0031307|GO:0071806|GO:0044267|GO:0006811|GO:0070062	.	NA	-	.	NA	NA	NA	NA	NA	NA	NA	NA	NA
LNCV6_135065_PI430048170	0.0186033	0.480071	9.2641	8.665	8.37545	8.89109	9.13041	P	P	P	P	P	9.26272	10.6371	9.61536	9.39074	10.3575	P	P	P	P	P	LNCV6_135065_PI430048170	mRNA	CTAGTAACCATCTTGCATCGTCTTAGTCTCCCCATTAAATAAACTTTTCCTACAAACTAA	NM_018343	RefSeq	chr5	-	97160866	97183301	RIOK2	55781	RIO kinase 2, transcript variant 1	GO:0004674|GO:0006468|GO:0005524	.	NA	-	.	NA	NA	NA	NA	NA	NA	NA	NA	NA
LNCV6_132296_PI430048170	7.71992e-07	12.2579	14.9799	15.3365	15.4669	15.3568	15.0833	P	P	P	P	P	11.4754	11.4173	12.249	11.3703	11.4841	P	P	P	P	P	LNCV6_132296_PI430048170	mRNA	TGTCGTGGAACCTCTTACTGCTTTCAATACACGATTAGTAATCAACTGTTTTGTATACTT	NM_001024227	RefSeq	chr1	+	228083149	228099212	ARF1	375	ADP-ribosylation factor 1, transcript variant 1	GO:0005515|GO:0043005|GO:0048471|GO:0005886|GO:0007264|GO:0034315|GO:0003924|GO:0060292|GO:0044281|GO:0015031|GO:0030017|GO:0048205|GO:0005829|GO:0019886|GO:0006878|GO:0045211|GO:0061024|GO:0016032|GO:0070062|GO:0006661|GO:0006890|GO:0006892|GO:0014069|GO	.	NA	-	.	NA	NA	NA	NA	NA	NA	NA	NA	NA
LNCV6_130625_PI430048170	0.0301864	2.78609	4.92734	4.77952	5.43392	4.76843	4.2615	P	P	P	P	P	1.5718	3.93725	4.20105	3.69132	1.74815	A	A	A	A	A	LNCV6_130625_PI430048170	mRNA	AACCGTGGAACATCTAGAGATAAGTCTTAGTTTATGTAACATTAAAACTGTCTAGTGAGG	NM_002014	RefSeq	chr12	+	2794941	2805421	FKBP4	2288	FK506 binding protein 4, 59kDa	GO:0051219|GO:0005515|GO:0000413|GO:0048471|GO:0046661|GO:0031503|GO:0035259|GO:0005829|GO:0034605|GO:0005739|GO:0005737|GO:0006457|GO:0031072|GO:0043025|GO:0030850|GO:0030674|GO:0070062|GO:0031115|GO:0032767|GO:0007566|GO:0031111|GO:0005874|GO:0048156|GO	.	NA	-	.	NA	NA	NA	NA	NA	NA	NA	NA	NA
LNCV6_134624_PI430048170	1.68029e-06	9.83424	12.2468	12.6659	12.427	12.6611	12.3125	P	P	P	P	P	8.76159	9.31791	9.6767	8.88773	9.04038	P	P	P	P	P	LNCV6_134624_PI430048170	mRNA	CTCTTCCTGTTCCTGTTGACATGTCGTTGTTTAAATAAATCTCACTTGCCACCAGTAAAA	NM_016309	RefSeq	chr16	+	25111725	25178230	LCMT1	51451	leucine carboxyl methyltransferase 1, transcript variant 1	GO:0005515|GO:0031333|GO:0006481|GO:0090266|GO:0006479|GO:0003880|GO:0042981|GO:0008757|GO:0010906|GO:0006464|GO:0005829	.	NA	-	.	NA	NA	NA	NA	NA	NA	NA	NA	NA
LNCV6_143617_PI430048170	0.0086178	15.8571	11.1887	8.98909	6.99433	8.92206	8.84008	P	P	P	P	P	5.34026	6.79144	1.32787	4.47583	6.14431	A	A	A	A	A	LNCV6_143617_PI430048170	mRNA	GGGACAGAGTCAAGGCTCAGAGAATAAAGGTAGCTAATCTCATCATAATATTTTTATTAG	NM_001291780	RefSeq	chr20	+	57391397	57409330	RBM38	55544	RNA binding motif protein 38, transcript variant 3	GO:0006397|GO:0008380|GO:0008285|GO:0010830|GO:0005634|GO:0003729|GO:0030154|GO:0005829|GO:0007049|GO:0000166|GO:0043484|GO:0005654|GO:0007050|GO:0003730|GO:0006978|GO:0070935|GO:0006977	.	NA	-	.	NA	NA	NA	NA	NA	NA	NA	NA	NA
LNCV6_133245_PI430048170	3.08439e-06	9.49922	12.0571	12.1054	11.9812	12.5288	12.2594	P	P	P	P	P	8.4333	9.12605	9.43682	8.94116	8.59731	P	P	P	P	P	LNCV6_133245_PI430048170	mRNA	GTAGATGCATTAGTGTTGAACCAATGCTTTCTCATGTCTCAATTCTTTGTATATGCATTC	NM_001039802	RefSeq	chr1	+	22052626	22092943	CDC42	998	cell division cycle 42, transcript variant 3	GO:0045859|GO:0005515|GO:0043497|GO:0046330|GO:0031424|GO:0035088|GO:0042802|GO:0031069|GO:0042692|GO:0051489|GO:0043525|GO:0043552|GO:0007173|GO:0007411|GO:0043025|GO:0007030|GO:0031274|GO:0046847|GO:0051017|GO:0007088|GO:0005815|GO:0019901|GO:0032467|GO	.	NA	-	.	NA	NA	NA	NA	NA	NA	NA	NA	NA
LNCV6_127663_PI430048170	5.57749e-05	7.9383	9.15022	9.82668	10.1173	9.70699	9.14275	P	P	P	P	P	6.58541	7.16405	7.18597	5.93924	5.80652	P	A	P	P	A	LNCV6_127663_PI430048170	mRNA	GACCGTTCTATTGTGTGGATGACCACATAAGAAGGCAATTTTAGTGTATTAATCATAGAT	NM_001281435	RefSeq	chr17	+	12020817	12143831	MAP2K4	6416	mitogen-activated protein kinase kinase 4, transcript variant 2	GO:0005515|GO:0030424|GO:0034142|GO:0005634|GO:0032839|GO:0051403|GO:0005829|GO:0005622|GO:0002756|GO:0043525|GO:0002755|GO:0061049|GO:0043204|GO:0072709|GO:0034138|GO:0038124|GO:0038123|GO:0034134|GO:0045740|GO:0007254|GO:0006915|GO:0018108|GO:0031435|GO	.	NA	-	.	NA	NA	NA	NA	NA	NA	NA	NA	NA
LNCV6_139825_PI430048170	0.00551249	22.4327	9.54165	10.197	8.12715	11.006	12.9256	P	P	P	P	P	6.19026	7.29799	5.86428	5.76597	7.59578	P	A	A	P	P	LNCV6_139825_PI430048170	mRNA	GGTGTCTCCAACTCCTACCCCATTGCATGGGTTGTTGCGGACATCCAATAAAGATTTTTT	NM_014571	RefSeq	chr1	-	39623430	39639676	HEYL	26508	hes-related family bHLH transcription factor with YRPW motif-like	GO:0071773|GO:0005515|GO:0000988|GO:0003700|GO:0000983|GO:0006366|GO:0072014|GO:0003181|GO:0003184|GO:0005634|GO:0035914|GO:0050683|GO:0032835|GO:0042803|GO:0060317|GO:0005737|GO:0007219|GO:0045944|GO:0014031|GO:0046982|GO:0003198|GO:0001106|GO:0060412|GO	.	NA	-	.	NA	NA	NA	NA	NA	NA	NA	NA	NA
LNCV6_52228_PI430048170	0.000425372	0.262335	6.38848	6.11836	6.27196	5.99298	6.44083	P	P	P	P	P	7.86435	8.81995	7.92409	7.58228	8.38024	P	P	P	P	P	LNCV6_52228_PI430048170	mRNA	CTCCCCCGGTGGGAGCGGTGGTTGGGCCAGGCTGCGGCAGAGCGTTCGCTCGGAGATGGC	NM_003635	RefSeq	chr10	-	73801910	73811831	NDST2	8509	N-deacetylase/N-sulfotransferase (heparan glucosaminyl) 2	GO:0016787|GO:0000139|GO:0005975|GO:0009405|GO:0044281|GO:0016021|GO:0015012|GO:0030203|GO:0006024|GO:0030210|GO:0015016	.	NA	-	.	NA	NA	NA	NA	NA	NA	NA	NA	NA
LNCV6_131554_PI430048170	9.46997e-07	24.2787	7.30892	7.4436	6.77199	7.25362	7.12059	P	P	P	P	P	2.54274	3.2009	2.59161	1.87192	2.46192	A	A	A	A	A	LNCV6_131554_PI430048170	mRNA	GTGATTGTTTGCAGTATGAAGACACATTTCTACTTATGCAGTATTCTCATGACTGTACTT	NM_024089	RefSeq	chr13	-	102784280	102799054	KDELC1	79070	KDEL (Lys-Asp-Glu-Leu) containing 1	GO:0005788	.	NA	-	.	NA	NA	NA	NA	NA	NA	NA	NA	NA
LNCV6_132861_PI430048170	7.08931e-07	7.79845	10.0788	10.6544	10.5352	10.6602	10.8412	P	P	P	P	P	7.30858	8.10237	7.50695	7.22714	7.73694	P	P	P	P	P	LNCV6_132861_PI430048170	mRNA	ACGCTAGAGGGGGCCTCTGATTTAAAGAAATAAAAAGGACTTTTCTAAAATGGATGTGTA	NM_153223	RefSeq	chr5	-	123344884	123423592	CEP120	153241	centrosomal protein 120kDa, transcript variant 1	GO:0032880|GO:0005813|GO:0005737|GO:0021987|GO:0022027|GO:0032886|GO:0030953|GO:0008022|GO:0022008	.	NA	-	.	NA	NA	NA	NA	NA	NA	NA	NA	NA
LNCV6_136960_PI430048170	0.00187678	14.4531	6.86679	7.18115	7.95351	6.71754	6.36933	P	P	P	P	P	1.3501	3.12694	4.99482	1.33044	1.36917	A	A	A	A	A	LNCV6_136960_PI430048170	mRNA	CACATTTTCCTTGGATACACACTAACCCTGGTGTTTCTGTCCTTATAAGGCTGACTGCAC	NM_212555	RefSeq	chr11	-	125776130	125778819	PATE2	NA	prostate and testis expressed 2	NA	.	NA	-	.	NA	NA	NA	NA	NA	NA	NA	NA	NA
LNCV6_116517_PI430048170	0.00388665	4.21	10.4711	11.1223	10.6966	10.5315	10.2893	P	P	P	P	P	7.26598	9.6222	8.18754	7.65935	8.88873	P	P	P	P	P	LNCV6_116517_PI430048170	mRNA	TTTAGAATGAGAAGAGATACTGTGTCTTTATTGTGTGTGTGTGAGTGCAGGTGTGTGTCT	NM_001286117	RefSeq	chr11	-	83259092	83286407	CCDC90B	60492	coiled-coil domain containing 90B, transcript variant 3	GO:0005739|GO:0016021	.	NA	-	.	NA	NA	NA	NA	NA	NA	NA	NA	NA
LNCV6_124829_PI430048170	0.0037425	0.0868311	9.31166	9.21087	9.71595	9.39374	9.28979	P	P	P	P	P	13.0924	10.4806	13.609	13.1171	12.822	P	P	P	P	P	LNCV6_124829_PI430048170	mRNA	TGTCCCCAGAGGAGCAGAGGGTCCTGGAAAGGAAGCTGAAAAAGGAACGGAAGAAAGAGG	NM_032350	RefSeq	chr7	-	996986	1138257	C7orf50	84310	chromosome 7 open reading frame 50, transcript variant 1	NA	.	NA	-	.	NA	NA	NA	NA	NA	NA	NA	NA	NA
LNCV6_139856_PI430048170	0.0014864	24.4266	8.71505	8.44079	8.94608	9.32348	8.99745	P	P	P	P	P	3.8218	1.27852	5.44056	4.67501	3.72613	A	A	A	A	A	LNCV6_139856_PI430048170	mRNA	ATTCTTTTGTAACGAGTCTTTCATGATGTGACTTTGAGGCCCCAACATGACAGCCACTGG	NM_014964	RefSeq	chr17	+	19237376	19336715	EPN2	22905	epsin 2, transcript variant 2	GO:0005794|GO:0007219|GO:0048568|GO:0005654|GO:0030128|GO:0001701|GO:0043231|GO:0008289|GO:0006897	.	NA	-	.	NA	NA	NA	NA	NA	NA	NA	NA	NA
LNCV6_143738_PI430048170	0.000292368	6.43229	8.55754	9.08572	9.21445	8.64993	8.37459	P	P	P	P	P	4.82642	6.18905	6.72921	5.87362	6.38178	A	A	P	P	P	LNCV6_143738_PI430048170	mRNA	CTCTGTCTAGATTGGCTTTTTTAACATTCTCATTTTCCCAGGAGTTATCACTGTAAAAGT	NM_080656	RefSeq	chr5	-	134402064	134411907	CDKN2AIPNL	91368	CDKN2A interacting protein N-terminal like	NA	.	NA	-	.	NA	NA	NA	NA	NA	NA	NA	NA	NA
LNCV6_128022_PI430048170	0.00510678	22.4081	11.4361	14.3321	9.6536	11.382	11.5762	P	P	P	P	P	7.27668	8.06565	7.22794	8.39064	8.7377	P	P	P	P	P	LNCV6_128022_PI430048170	mRNA	GCAGGGCTGCTCAGTGCCTGCCTCTGACAAAATTAAAGCATTGATGGCCTGTGGACCTGC	NM_000355	RefSeq	chr22	+	30607082	30627060	TCN2	6948	transcobalamin II, transcript variant 1	GO:0015889|GO:0009235|GO:0031419|GO:0006767|GO:0005576|GO:0044281|GO:0005615|GO:0046872|GO:0006766|GO:0005768|GO:0006824|GO:0043202|GO:0070062	.	NA	-	.	NA	NA	NA	NA	NA	NA	NA	NA	NA
LNCV6_106122_PI430048170	1.43634e-06	8.96713	11.769	11.7483	11.6469	11.5224	11.3725	P	P	P	P	P	8.26966	8.60471	8.37834	8.00274	8.86737	P	P	P	P	P	LNCV6_106122_PI430048170	mRNA	AAGAGGTTCCAATCTTCGTGTTCACTTTAAGATATCCCAGAAGAAACTGAAGAAACAAAA	NM_000985	RefSeq	chr18	-	49488480	49492565	RPL17	6139	ribosomal protein L17, transcript variant 1	GO:0010467|GO:0003735|GO:0006614|GO:0019083|GO:0019058|GO:0005634|GO:0006415|GO:0006412|GO:0006413|GO:0005829|GO:0006414|GO:0000184|GO:0016032|GO:0022625|GO:0044267	.	NA	-	.	NA	NA	NA	NA	NA	NA	NA	NA	NA
LNCV6_135192_PI430048170	0.0116724	5.34957	11.8951	11.7253	13.0928	12.6659	11.7828	P	P	P	P	P	7.81413	7.82545	11.5749	10.1298	7.83537	P	P	P	P	P	LNCV6_135192_PI430048170	mRNA	GAGTTTTTCTTTGTTCATGGAATGTTTTTTCCTGATTAAATGTTGGGGAAATGCCATCCA	NM_017514	RefSeq	chrX	+	154458280	154473646	PLXNA3	55558	plexin A3	GO:0005515|GO:0005886|GO:0050919|GO:0048843|GO:0007275|GO:0021860|GO:0021785|GO:0002116|GO:0005622|GO:0021766|GO:0016020|GO:0017154|GO:0007411|GO:0051495|GO:0021637|GO:0071526|GO:0016021|GO:0021612|GO:0004888	.	NA	-	.	NA	NA	NA	NA	NA	NA	NA	NA	NA
LNCV6_53552_PI430048170	0.000208804	6.73133	11.4914	12.8148	11.4537	12.7303	12.3545	P	P	P	P	P	9.45142	10.398	9.42515	8.40706	9.28985	P	P	P	P	P	LNCV6_53552_PI430048170	mRNA	GTTTTGAGGTGTTGGCATTCTTCGCTGATTTGGCTGTTCCCAATGTTTACATTATTTAAT	NM_018584	RefSeq	chr1	-	20482390	20486235	CAMK2N1	55450	calcium/calmodulin-dependent protein kinase II inhibitor 1	GO:0030054|GO:0019901|GO:0045211|GO:0043025|GO:0008427|GO:0014069|GO:0006469|GO:0030425	.	NA	-	.	NA	NA	NA	NA	NA	NA	NA	NA	NA
LNCV6_127648_PI430048170	0.00310967	4.4184	10.8983	11.0162	11.715	11.4863	11.0314	P	P	P	P	P	7.86505	8.6313	10.433	8.59091	8.59577	P	P	P	P	P	LNCV6_127648_PI430048170	mRNA	TTGTGTTGCCCCTTTGGCCCCATTAAGCAGTAATAAACATTTGTTCTGAAGTCCAAAAAA	NM_001243765	RefSeq	chr1	+	174799896	174995308	RABGAP1L	9910	RAB GTPase activating protein 1-like, transcript variant 4	GO:0032880|GO:0017137|GO:0005794|GO:0032851|GO:0005634|GO:0005769|GO:0005097	.	NA	-	.	NA	NA	NA	NA	NA	NA	NA	NA	NA
LNCV6_60765_PI430048170	0.0001997	23.4329	10.7502	10.1345	10.536	10.3923	9.9589	P	P	P	P	P	4.07066	6.83436	5.93975	5.56679	5.4904	A	A	P	P	A	LNCV6_60765_PI430048170	mRNA	TCCAAAGAGCAGCTTCTCAGATCTTCAGTGTTCACTGGTAAATTTCTAACAGTGTATTTG	NM_015382	RefSeq	chr14	-	31100114	31207523	HECTD1	25831	HECT domain containing E3 ubiquitin protein ligase 1	GO:0005515|GO:0005737|GO:0004842|GO:0042787|GO:0016874|GO:0001843|GO:0005634|GO:0046872	.	NA	-	.	NA	NA	NA	NA	NA	NA	NA	NA	NA
LNCV6_92486_PI430048170	0.000588826	5.39764	8.95483	8.83697	8.95209	8.72032	8.46434	P	P	P	P	P	6.9986	5.4807	6.04601	6.87943	5.79822	P	A	P	P	A	LNCV6_92486_PI430048170	mRNA	TAAAACTAAGCAGCAGTGAAGACAGTGATGGGGAACAGGATTGTGATAAGACAATGCCGA	NM_014423	RefSeq	chr5	-	132875378	132963662	AFF4	27125	AF4/FMR2 family, member 4	GO:0005739|GO:0005515|GO:0006355|GO:0003700|GO:0006366|GO:0007286|GO:0005730|GO:0035327|GO:0005654|GO:0005634|GO:0008023	.	NA	-	.	NA	NA	NA	NA	NA	NA	NA	NA	NA
LNCV6_140071_PI430048170	9.92308e-05	5.29863	8.30168	8.38652	8.09202	8.29631	8.05555	P	P	P	P	P	5.79531	6.49826	5.30629	5.6667	5.56819	P	A	A	P	A	LNCV6_140071_PI430048170	mRNA	TAAGAATTAGGGAAATAATTTGGTGGAAACCGGGAATGAGTTCTATTCTTAAACAGCCTT	NM_015169	RefSeq	chr8	+	66429027	66430733	RRS1	23212	RRS1 ribosome biogenesis regulator homolog (S. cerevisiae)	GO:0000794|GO:0005783|GO:0002244|GO:0042254|GO:0005730|GO:0005634|GO:0007080	.	NA	-	.	NA	NA	NA	NA	NA	NA	NA	NA	NA
LNCV6_141765_PI430048170	0.030967	3.63406	7.11092	6.69962	5.25867	7.71269	6.96445	P	P	P	P	P	2.45297	6.81212	4.46318	2.23828	4.62302	A	A	A	A	A	LNCV6_141765_PI430048170	mRNA	TTGTTTTAGCTGTTACACACACAGTAATACCTGAATATCCAACGGTATAGATCACAAGGG	NM_016588	RefSeq	chr6	-	5997999	6007400	NRN1	51299	neuritin 1, transcript variant 1	GO:0030054|GO:0005886|GO:0045202|GO:0031225|GO:0007399	.	NA	-	.	NA	NA	NA	NA	NA	NA	NA	NA	NA
LNCV6_106612_PI430048170	0.00461672	0.427517	6.06415	6.90837	6.22755	6.20331	6.71709	P	P	P	P	P	7.07211	8.15992	7.80004	7.00732	8.01749	P	P	P	P	P	LNCV6_106612_PI430048170	mRNA	TCTTCTAGAACATTCCCCCGCCATTATTACTTCAATATGGCTACACATACTTCCTAATTG	NM_005282	RefSeq	chr19	-	45589764	45602208	GPR4	2828	G protein-coupled receptor 4	GO:0007186|GO:0005886|GO:0005887|GO:0004930	.	NA	-	.	NA	NA	NA	NA	NA	NA	NA	NA	NA
LNCV6_137620_PI430048170	2.79976e-06	9.06189	10.2954	9.96429	10.6639	10.223	9.97255	P	P	P	P	P	6.76142	7.19043	7.62508	7.02045	6.4744	P	A	P	P	P	LNCV6_137620_PI430048170	mRNA	GCTATGAGGGTAACACCTGTTCTGCTTTTCATCTTGTATTTAGTTGACTGTATTATTTGA	NM_001272044	RefSeq	chr17	+	59893045	59950425	RPS6KB1	6198	ribosomal protein S6 kinase, 70kDa, polypeptide 1, transcript variant 4	GO:0005515|GO:0030054|GO:0009408|GO:0045202|GO:0007281|GO:0046324|GO:0014878|GO:0032496|GO:0031929|GO:0007616|GO:0009986|GO:0007568|GO:0009636|GO:0051384|GO:0045931|GO:0048633|GO:0043491|GO:0005654|GO:0008286|GO:2001237|GO:0043005|GO:0048471|GO:0045471|GO	.	NA	-	.	NA	NA	NA	NA	NA	NA	NA	NA	NA
LNCV6_142035_PI430048170	0.00383827	13.0702	8.30395	8.80582	8.18429	8.39878	7.91208	P	P	P	P	P	5.21042	4.86929	5.19284	4.28286	1.39597	A	A	A	A	A	LNCV6_142035_PI430048170	mRNA	CTAGCTAAGCGGATGCTGTATCAACTAGTAACTTGCCATTAAGGATTATTTTATAGCATG	NM_001099270	RefSeq	chr9	+	126860664	126885877	ZBTB34	403341	zinc finger and BTB domain containing 34	GO:0006355|GO:0005654|GO:0003677|GO:0046872|GO:0006351	.	NA	-	.	NA	NA	NA	NA	NA	NA	NA	NA	NA
LNCV6_136132_PI430048170	7.24721e-05	12.7178	10.6034	10.5315	10.954	11.2706	10.8471	P	P	P	P	P	6.76692	6.74551	7.99164	7.56257	6.21002	P	A	P	P	A	LNCV6_136132_PI430048170	mRNA	TCACGTATGTGACCGTGTGGACTATTTCAAGGTGCTGATGCAACACTAATAAACCTGGAG	NM_001100913	RefSeq	chr14	+	105314414	105398147	PACS2	23241	phosphofurin acidic cluster sorting protein 2, transcript variant 1	GO:0005739|GO:0005783|GO:0072661|GO:0016032|GO:0006915|GO:0005788|GO:0000045|GO:0034497	.	NA	-	.	NA	NA	NA	NA	NA	NA	NA	NA	NA
LNCV6_136406_PI430048170	3.75055e-05	10.4178	10.0862	10.9291	9.34647	10.6774	10.2968	P	P	P	P	P	7.34667	6.5347	6.83344	7.17546	6.88089	P	A	P	P	P	LNCV6_136406_PI430048170	mRNA	CTGTGGGAATTCCTCCCAATTTATGGTTTCCCAGAAAATCTTAGTTCCTTTTATTTATAG	NM_025010	RefSeq	chr3	+	47282839	47346816	KLHL18	23276	kelch-like family member 18	NA	.	NA	-	.	NA	NA	NA	NA	NA	NA	NA	NA	NA
LNCV6_144688_PI430048170	0.00275634	3.19765	8.153	8.44896	8.40045	8.25215	8.00826	P	P	P	P	P	6.00116	7.59873	6.26622	5.97716	6.35722	P	P	P	P	P	LNCV6_144688_PI430048170	mRNA	TTTATGTGAGCTTGGTGTTTCACTTCCTTTTCATTAAAACCTCTTCTGTGCGGGGTCTCC	NM_001143674	RefSeq	chr1	-	167916674	167937069	MPC2	25874	mitochondrial pyruvate carrier 2, transcript variant 1	GO:0005739|GO:0006850|GO:0006090|GO:0050833|GO:0005743|GO:0005634|GO:0044281|GO:0016021|GO:0044237	.	NA	-	.	NA	NA	NA	NA	NA	NA	NA	NA	NA
LNCV6_130493_PI430048170	0.00011663	23.8797	14.8333	15.8802	14.9779	15.5593	14.6156	P	P	P	P	P	11.0492	9.30699	11.2001	9.198	11.2763	P	P	P	P	P	LNCV6_130493_PI430048170	mRNA	CTGTCTATATCGACTTGTCCATGTACGTCTATTAAAACCATAGTCCGAGCGTGCTAAGCA	NM_002653	RefSeq	chr5	-	135027733	135034274	PITX1	5307	paired-like homeodomain 1	GO:0005667|GO:0001190|GO:0051216|GO:0021983|GO:0005730|GO:0005634|GO:0000978|GO:0009653|GO:0006351|GO:0001077|GO:0001501|GO:0005737|GO:0045944|GO:0035116|GO:0014707|GO:0048625	.	NA	-	.	NA	NA	NA	NA	NA	NA	NA	NA	NA
LNCV6_99751_PI430048170	1.30913e-07	14.9656	10.347	9.88883	10.3904	10.5937	10.8324	P	P	P	P	P	6.11156	6.7234	6.49322	6.64925	6.64222	P	A	P	P	P	LNCV6_99751_PI430048170	mRNA	AGGCCACAGCTGCCCTATTCACTTCTAAGGGCCCTGTTTTGAGATTGTTTGTTCTAATTT	NM_005104	RefSeq	chr6_GL000256v2_alt	+	4367906	4430762	BRD2	6046	bromodomain containing 2, transcript variant 1	GO:0005515|GO:0005737|GO:0006357|GO:0003682|GO:0006334|GO:0070577|GO:0005634|GO:0007283|GO:0006351|GO:0016568	.	NA	-	.	NA	NA	NA	NA	NA	NA	NA	NA	NA
LNCV6_144390_PI430048170	0.0178806	0.285811	9.92857	9.89953	9.65085	9.55816	10.0355	P	P	P	P	P	10.7186	12.8515	10.9798	10.6425	11.6347	P	P	P	P	P	LNCV6_144390_PI430048170	mRNA	TTGAAAGTATTGTGTTTATGCATTTCAATTTCAATGGTGTTGGCTTCCCCTCCCCACCCC	NM_000252	RefSeq	chrX	+	150568596	150673143	MTM1	4534	myotubularin 1	GO:0005515|GO:0044088|GO:0045109|GO:0005886|GO:0030175|GO:0044281|GO:0015031|GO:0035335|GO:0046716|GO:0005829|GO:0005737|GO:0006470|GO:0052629|GO:0004721|GO:0004725|GO:0070062|GO:0048311|GO:0006661|GO:0005770|GO:0008333|GO:0001726|GO:0019215|GO:0070584|GO	.	NA	-	.	NA	NA	NA	NA	NA	NA	NA	NA	NA
LNCV6_126833_PI430048170	0.000395362	28.9492	8.9341	8.11033	9.5459	10.4017	11.2895	P	P	P	P	P	4.67547	4.70603	6.62782	4.84666	2.61639	A	A	P	A	A	LNCV6_126833_PI430048170	mRNA	GGGGATACAGTTAAATGTAGCAACTCTTGAGTTCATTTTTTCCCACTGTAGCAAAATTAA	NM_001130415	RefSeq	chr12	+	12725916	12791465	APOLD1	81575	apolipoprotein L domain containing 1, transcript variant 1	GO:0001666|GO:0005886|GO:0006869|GO:0042157|GO:0042118|GO:0005576|GO:0016021|GO:0001525|GO:0030154|GO:0045601|GO:0008289	.	NA	-	.	NA	NA	NA	NA	NA	NA	NA	NA	NA
LNCV6_132726_PI430048170	6.71943e-06	11.6821	9.85577	10.5624	10.2777	10.3787	10.1719	P	P	P	P	P	6.62322	7.38251	6.14564	6.24883	6.85116	P	P	P	P	P	LNCV6_132726_PI430048170	mRNA	GCTAACCACATTTCATGGAATATGGCTACATTGCATCTTGCATTAAATATCTGGAGAAAA	NM_001099858	RefSeq	chr7	-	42909272	42912090	C7orf25	79020	chromosome 7 open reading frame 25, transcript variant 1	NA	.	NA	-	.	NA	NA	NA	NA	NA	NA	NA	NA	NA
LNCV6_142212_PI430048170	1.77766e-06	13.807	13.7649	13.5556	13.7993	13.5002	13.3507	P	P	P	P	P	9.87603	9.31985	10.2909	9.44616	9.93591	P	P	P	P	P	LNCV6_142212_PI430048170	mRNA	ATTTGAACATGTAGTGTACGTGCTGTTGAGTTGTGAACTGGTGGGCCGTATGTAACAGCT	NM_004965	RefSeq	chr21	-	39342314	39349121	HMGN1	3150	high mobility group nucleosome binding domain 1	GO:0050678|GO:0006357|GO:0006325|GO:0031492|GO:0005634|GO:0003677|GO:0048597|GO:0000720|GO:0005737|GO:0010225|GO:0040034|GO:0032786|GO:0006283|GO:0010224|GO:0000785	.	NA	-	.	NA	NA	NA	NA	NA	NA	NA	NA	NA
LNCV6_61214_PI430048170	0.0395834	2.8801	4.0701	5.41496	5.41639	5.40158	4.33476	P	P	P	P	P	4.72456	1.29365	1.56434	4.27128	2.58485	A	A	A	A	A	LNCV6_61214_PI430048170	mRNA	CTTCTATTCACATCTGGGATGCAATGAACAAGCAGACTTTATCTATCCTAAGATGCTACC	NM_183387	RefSeq	chr14	-	88614829	88792752	EML5	NA	echinoderm microtubule associated protein like 5	NA	.	NA	-	.	NA	NA	NA	NA	NA	NA	NA	NA	NA
LNCV6_135378_PI430048170	0.0413111	0.460887	6.11261	6.67506	5.89222	5.82871	6.44783	P	P	P	P	P	6.56747	8.23084	6.74005	6.61124	7.73824	P	P	P	P	P	LNCV6_135378_PI430048170	mRNA	TACTGTGAAAGTCTTCTTCAGATCCCCACCTGCATCATTCCGAATGTGTCCTGGAAAAAA	NM_153767	RefSeq	chr11	-	128838013	128867373	KCNJ1	3758	potassium channel, inwardly rectifying subfamily J, member 1, transcript variant 5	GO:0005242|GO:0007588|GO:0005886|GO:0001822|GO:0005546|GO:0007268|GO:0010107|GO:0009791|GO:0070294|GO:0005524|GO:0015272|GO:0001894|GO:1900128|GO:0008076|GO:0034765|GO:0072358|GO:0006813	.	NA	-	.	NA	NA	NA	NA	NA	NA	NA	NA	NA
LNCV6_139252_PI430048170	5.77787e-08	10.2883	15.4229	14.7501	15.2093	15.023	14.8797	P	P	P	P	P	11.7989	11.6916	11.3584	11.5038	12.1022	P	P	P	P	P	LNCV6_139252_PI430048170	mRNA	CTGCATGGAGGATTTGATTCATGAGATCTATACTGTTGGAAAACGCTTCAAAGAGGCAAA	NM_000971	RefSeq	chr8	-	73290638	73293634	RPL7	6129	ribosomal protein L7	GO:0005515|GO:0010467|GO:0006364|GO:0003723|GO:0019058|GO:0005634|GO:0003729|GO:0006412|GO:0006413|GO:0042803|GO:0006414|GO:0005829|GO:0000184|GO:0016032|GO:0042273|GO:0070062|GO:0003735|GO:0006614|GO:0019083|GO:0006415|GO:0003677|GO:0016020|GO:0030529|GO	.	NA	-	.	NA	NA	NA	NA	NA	NA	NA	NA	NA
LNCV6_135757_PI430048170	6.13281e-08	8.32474	9.51523	9.86603	9.9641	10.0543	9.65634	P	P	P	P	P	6.56411	7.19771	6.56737	6.64619	6.7579	P	P	P	P	P	LNCV6_135757_PI430048170	mRNA	GTGTTTGGTCATGTGGAAAACTCAATGTATAATTTAGACGTCTGTCAAAAATCCGACAAA	NM_004311	RefSeq	chr10	-	102673726	102714433	ARL3	403	ADP-ribosylation factor-like 3	GO:0005515|GO:0008017|GO:0005881|GO:0042461|GO:0007264|GO:0003924|GO:0005634|GO:0015031|GO:0046872|GO:0007224|GO:0000910|GO:0042073|GO:0005876|GO:0070062|GO:0005813|GO:0005794|GO:0006996|GO:0001822|GO:0006892|GO:0030496|GO:0072372|GO:0005525|GO:0006184|GO	.	NA	-	.	NA	NA	NA	NA	NA	NA	NA	NA	NA
LNCV6_129198_PI430048170	0.013537	7.05517	7.12823	5.49584	9.43032	7.8875	6.93233	P	P	P	P	P	3.52542	4.67033	6.94462	2.5442	3.15404	A	A	P	A	A	LNCV6_129198_PI430048170	mRNA	GGTGCAAAGCGAAACTGGTTGCTCAAGTTGATAGAAAACAAAATTCTGAATATCTTCAAA	NM_005924	RefSeq	chr7	-	15611211	15686683	MEOX2	4223	mesenchyme homeobox 2	GO:0005515|GO:0003700|GO:0001757|GO:0008015|GO:0001205|GO:0005634|GO:0007275|GO:0001525|GO:0000978|GO:0006351|GO:0043565|GO:0001077|GO:0005737|GO:0016607|GO:0007519|GO:0070997|GO:0045944|GO:0060021|GO:0060173|GO:0000980	.	NA	-	.	NA	NA	NA	NA	NA	NA	NA	NA	NA
LNCV6_132226_PI430048170	0.00881133	5.33145	9.83035	9.99274	10.2833	10.112	9.35153	P	P	P	P	P	7.62837	5.9331	7.8764	8.61709	5.28955	P	A	P	P	A	LNCV6_132226_PI430048170	mRNA	GCATGCCTTGCCTGAACTAACCACGTTATCTATTTGCAATAAACCCATTTCTTAAAAGGA	NM_001185011	RefSeq	chr22	+	50508215	50524780	NCAPH2	29781	non-SMC condensin II complex, subunit H2, transcript variant 3	GO:0005515|GO:0016020|GO:0030261|GO:0005694|GO:0005654|GO:0000278	.	NA	-	.	NA	NA	NA	NA	NA	NA	NA	NA	NA
LNCV6_138979_PI430048170	0.016173	2.35755	7.80412	7.78622	7.69375	7.69942	7.47967	P	P	P	P	P	6.85523	5.49037	6.07892	7.3498	5.60508	P	A	P	P	A	LNCV6_138979_PI430048170	mRNA	CCAGGCCTAGACTCAAGGTATTGTAAATGACAAGATACCAAATACAAGATTTTAAAAGCA	NM_017847	RefSeq	chr1	+	186375757	186421371	C1orf27	54953	chromosome 1 open reading frame 27, transcript variant 1	GO:0016491|GO:0008270|GO:0016021|GO:0055114	.	NA	-	.	NA	NA	NA	NA	NA	NA	NA	NA	NA
LNCV6_143507_PI430048170	8.22982e-06	11.866	10.938	9.8286	9.8186	10.9121	10.4688	P	P	P	P	P	7.01454	6.9152	7.18234	6.27634	6.9903	P	A	P	P	P	LNCV6_143507_PI430048170	mRNA	GGACCCTCGTTATCGCTGTTGCTCAAAATGTATTTTATGAATCATCCTAAATGAGAAAAT	NM_015102	RefSeq	chr1	-	5862807	5992473	NPHP4	261734	nephronophthisis 4, transcript variant 1	GO:0005515|GO:0005813|GO:0006996|GO:0030036|GO:0060041|GO:0007632|GO:0035329|GO:0030317|GO:0045494|GO:0005829|GO:0035845|GO:0007165|GO:0016337|GO:0016020|GO:0005198|GO:0005911|GO:0035869|GO:0032391|GO:0005923|GO:0090090	.	NA	-	.	NA	NA	NA	NA	NA	NA	NA	NA	NA
LNCV6_142243_PI430048170	0.000351265	9.35334	7.13721	5.22607	5.282	5.43467	6.72504	P	P	P	P	P	2.82593	3.85628	2.60768	1.97013	2.91827	A	A	A	A	A	LNCV6_142243_PI430048170	mRNA	ACCGAAATTTCCTACCAACCTGCTGTATCCAAAGTTTTGTAAAAAGTTGTAGAAGTTGTT	NM_030753	RefSeq	chr17_KI270908v1_alt	-	1281919	1338200	WNT3	7473	wingless-type MMTV integration site family, member 3	GO:0005515|GO:0060064|GO:0005886|GO:0071300|GO:0048843|GO:0044339|GO:0044338|GO:0005615|GO:0009950|GO:0005109|GO:0009948|GO:0007411|GO:0030182|GO:0060070|GO:0048018|GO:0001707|GO:0007276|GO:0005796|GO:0061180|GO:0019904|GO:0005578|GO:0005576|GO:0010628|GO	.	NA	-	.	NA	NA	NA	NA	NA	NA	NA	NA	NA
LNCV6_53271_PI430048170	0.00749535	3.63598	9.79685	9.82028	9.75104	10.1748	10.1279	P	P	P	P	P	7.28423	6.86477	8.80278	8.94761	7.1617	P	A	P	P	P	LNCV6_53271_PI430048170	mRNA	TTTTTGTTTTGCATCCGAAACCGAAAGAAATAAAGCGGTGGGAGGCAGGGCCATTGTGTT	NM_015658	RefSeq	chr1	-	944202	959299	NOC2L	26155	nucleolar complex associated 2 homolog (S. cerevisiae)	GO:0005515|GO:0003714|GO:0005730|GO:0006915|GO:0031491|GO:0005634|GO:2001243|GO:0000122|GO:0035067|GO:0006351|GO:0032066|GO:0042393|GO:0034644|GO:0031497|GO:0002903|GO:0003682|GO:0070491|GO:0005654	.	NA	-	.	NA	NA	NA	NA	NA	NA	NA	NA	NA
LNCV6_143254_PI430048170	2.17164e-05	8.74478	11.36	11.0249	12.0995	11.5533	10.6416	P	P	P	P	P	7.72713	8.59153	8.84169	8.36636	7.49659	P	P	P	P	P	LNCV6_143254_PI430048170	mRNA	CTCTAAACCTGTTATTTCTGTGCTAATAAACGAGATGCAGAACCCTTGAATGTTGAAAAA	NM_004725	RefSeq	chr10	+	123154243	123165370	BUB3	9184	BUB3 mitotic checkpoint protein, transcript variant 1	GO:0005515|GO:0007094|GO:0051321|GO:0051436|GO:0031145|GO:0051439|GO:0005829|GO:0000070|GO:0071173|GO:0000777|GO:0000776|GO:0005654|GO:0000278|GO:0008608|GO:0051301	.	NA	-	.	NA	NA	NA	NA	NA	NA	NA	NA	NA
LNCV6_140709_PI430048170	4.8255e-06	6.039	11.9924	11.9039	11.5412	11.4762	11.4762	P	P	P	P	P	8.70011	9.44596	8.94253	9.48845	8.72293	P	P	P	P	P	LNCV6_140709_PI430048170	mRNA	GAGAAGGGCCTCTCTAGCAGTCAACTCCATTTGTAATAAAGCCCTAGCACTCTGAAAAAA	NM_024099	RefSeq	chr11	-	62662816	62671769	LBHD1	79081	LBH domain containing 1	NA	.	NA	-	.	NA	NA	NA	NA	NA	NA	NA	NA	NA
LNCV6_64520_PI430048170	9.8316e-06	6.10986	10.519	9.98517	10.3959	10.2472	10.3786	P	P	P	P	P	7.10607	8.17986	7.68261	7.5645	7.78709	P	P	P	P	P	LNCV6_64520_PI430048170	mRNA	TGGCAAGGGTGATGCTGGCTGCTCTTCTGAACAAATAAAGGAGCATGCCGATTTTTACAA	NM_017814	RefSeq	chr19	-	19119615	19138501	TMEM161A	54929	transmembrane protein 161A, transcript variant 1	GO:0034644|GO:0045739|GO:0034599|GO:0032526|GO:0016021	.	NA	-	.	NA	NA	NA	NA	NA	NA	NA	NA	NA
LNCV6_130498_PI430048170	1.99658e-05	6.72268	9.2968	9.46765	10.2525	9.51404	9.30209	P	P	P	P	P	5.98036	7.03863	7.34639	6.97293	6.64419	P	A	P	P	P	LNCV6_130498_PI430048170	mRNA	TCCATTCTGAGTAACTTTTGAGCAAGTAATTCTAAGCTTTGTCTTGTATCCTTGTGTGAA	NM_001011658	RefSeq	chrX	-	13712241	13734635	TRAPPC2	6399	trafficking protein particle complex 2, transcript variant 1	GO:0006888|GO:0005515|GO:0048471|GO:0006355|GO:0001501|GO:0005794|GO:0005783|GO:0005634|GO:0006351|GO:0044325|GO:0008134	.	NA	-	.	NA	NA	NA	NA	NA	NA	NA	NA	NA
LNCV6_131453_PI430048170	4.48885e-05	13.4021	8.27683	8.66079	9.53379	8.37202	7.78118	P	P	P	P	P	3.63327	5.06685	5.20027	4.22776	5.59557	A	A	A	A	A	LNCV6_131453_PI430048170	mRNA	GCTGTTCATGTAACAAAACATGCTTATAATAGCAAACAAATAGAAATGCCCCCAAAATGC	NM_018374	RefSeq	chr7	+	12211221	12237264	TMEM106B	54664	transmembrane protein 106B, transcript variant 1	GO:0032418|GO:0005515|GO:0048813|GO:0003674|GO:0031902|GO:0006810|GO:0016021|GO:0005765|GO:0070062|GO:0043231	.	NA	-	.	NA	NA	NA	NA	NA	NA	NA	NA	NA
LNCV6_131556_PI430048170	0.0207692	2.40268	5.78803	6.2047	6.57178	6.74444	6.40865	P	P	P	P	P	5.5424	4.92269	5.12777	5.66147	3.42741	A	A	A	P	A	LNCV6_131556_PI430048170	mRNA	AAGGGCTCACTTGTATGCTAGAAATAGAAAGAAAAGAAAATTGAACATACTCCGCCACAT	NM_014895	RefSeq	chr6	-	84124240	84227635	CEP162	22832	centrosomal protein 162kDa, transcript variant 1	GO:0005515|GO:0042384|GO:0005813|GO:0005737|GO:0006996|GO:0005814|GO:0005819|GO:0005879|GO:0005654|GO:0005829	.	NA	-	.	NA	NA	NA	NA	NA	NA	NA	NA	NA
LNCV6_129986_PI430048170	0.00400713	7.05752	8.29129	8.02244	7.9566	8.02737	7.70033	P	P	P	P	P	5.29393	5.74563	2.83804	4.88815	5.73385	A	A	A	A	A	LNCV6_129986_PI430048170	mRNA	GTCTGGTTCTGTCCTAGAGGAAATAAATTCACTATTAATTCATGTCTTAAGTTACTTGGG	NM_052855	RefSeq	chr17	-	50693189	50707909	ANKRD40	91369	ankyrin repeat domain 40	GO:0008150|GO:0003674|GO:0005575	.	NA	-	.	NA	NA	NA	NA	NA	NA	NA	NA	NA
LNCV6_139522_PI430048170	4.3815e-05	23.6292	12.1679	12.065	12.0005	11.7086	11.6281	P	P	P	P	P	6.47417	8.24607	7.03357	6.70966	7.62116	P	P	P	P	P	LNCV6_139522_PI430048170	mRNA	GTTTTGCGACATTGTCCCATTCACACAGATATTTTGGGATAATAAAGGAAAATAAGCTAC	NM_001172818	RefSeq	chr1	+	63623215	63660246	PGM1	5236	phosphoglucomutase 1, transcript variant 2	GO:0000287|GO:0005975|GO:0005978|GO:0006094|GO:0019388|GO:0044281|GO:0015629|GO:0006096|GO:0005829|GO:0005737|GO:0004614|GO:0009405|GO:0006006|GO:0005980|GO:0070062	.	NA	-	.	NA	NA	NA	NA	NA	NA	NA	NA	NA
LNCV6_140054_PI430048170	4.52694e-08	24.739	12.4845	11.9997	11.5939	12.1361	11.7394	P	P	P	P	P	7.30495	7.89918	7.55895	7.03574	6.97339	P	P	P	P	P	LNCV6_140054_PI430048170	mRNA	TTGTATCAGGGTTTTTCACGCTTTTGTAGAACTGAGGTTTCAATAAACAGTTTCAGTTGC	NM_015680	RefSeq	chr2	-	219171896	219176980	CNPPD1	27013	cyclin Pas1/PHO80 domain containing 1	GO:0019901|GO:0016021|GO:0000079	.	NA	-	.	NA	NA	NA	NA	NA	NA	NA	NA	NA
LNCV6_128642_PI430048170	7.76161e-05	146.791	9.33317	10.4093	9.86005	10.7606	10.2793	P	P	P	P	P	4.05492	1.56316	1.40422	3.96168	1.30482	A	A	A	A	A	LNCV6_128642_PI430048170	mRNA	ACTGAACACTGTAGGGTACCTTCCAGTCTTTTTCAAGATTGTTAAATTGAGACAAGTAAT	NM_021116	RefSeq	chr7	+	45574525	45723115	ADCY1	107	adenylate cyclase 1 (brain), transcript variant 1	GO:0005516|GO:0005886|GO:0007268|GO:0005634|GO:0044281|GO:0007202|GO:0007409|GO:0007193|GO:0046872|GO:0035556|GO:0005737|GO:0007173|GO:0071377|GO:0006171|GO:0006833|GO:0034199|GO:0070062|GO:0048011|GO:0007616|GO:0042493|GO:0008294|GO:0055085|GO:0005524|GO	.	NA	-	.	NA	NA	NA	NA	NA	NA	NA	NA	NA
LNCV6_135955_PI430048170	5.88003e-05	32.6751	8.74453	9.20581	9.17312	8.75347	8.47203	P	P	P	P	P	4.28389	3.924	3.29222	4.54635	2.35622	A	A	A	A	A	LNCV6_135955_PI430048170	mRNA	TTGCCCTTTTTTAGCAAGTGTGTGAATTCACAGTGCTTTTCTATGAATAAATCATGGATC	NM_020883	RefSeq	chr1	-	45016403	45206578	ZSWIM5	57643	zinc finger, SWIM-type containing 5	GO:0008270|GO:0005615	.	NA	-	.	NA	NA	NA	NA	NA	NA	NA	NA	NA
LNCV6_73705_PI430048170	7.93946e-05	15.6423	9.69046	9.25533	9.92943	9.7933	9.33825	P	P	P	P	P	5.62544	4.65959	6.46624	4.81675	5.93304	P	A	P	A	A	LNCV6_73705_PI430048170	mRNA	GTAAACACCGTGAAGGTACCATGAGTTCTATGGGTACTCAATAAATGCTTGTGATAATGA	NM_002268	RefSeq	chr3	-	160494994	160565588	KPNA4	3840	karyopherin alpha 4 (importin alpha 3)	GO:0005515|GO:0042542|GO:0019221|GO:0008565|GO:0005654|GO:0006607|GO:0070062|GO:0005829	.	NA	-	.	NA	NA	NA	NA	NA	NA	NA	NA	NA
LNCV6_131491_PI430048170	0.000214671	0.277559	9.32786	8.88431	8.66938	8.71032	8.31241	P	P	P	P	P	10.0824	11.1104	10.3935	10.2956	11.1306	P	P	P	P	P	LNCV6_131491_PI430048170	mRNA	AGGTTTTTGCCCATCCTCCCAATCTCAATACAGCCTGAATAAACCAAGACAAGACCTCTG	NM_001335	RefSeq	chr11	+	65879812	65883741	CTSW	1521	cathepsin W	GO:0006955|GO:0016020|GO:0006508|GO:0008234	.	NA	-	.	NA	NA	NA	NA	NA	NA	NA	NA	NA
LNCV6_136694_PI430048170	0.00266442	11.325	11.7631	10.3712	13.2443	11.0978	10.3121	P	P	P	P	P	6.18186	7.62945	8.39009	9.77874	6.67176	P	P	P	P	P	LNCV6_136694_PI430048170	mRNA	GGAACTGTTAGTGAGTCAAGACAAACACATCTGAAATAAAGGAACTGTGTATTAACATGT	NM_144665	RefSeq	chr11	-	95165512	95231082	SESN3	143686	sestrin 3, transcript variant 1	GO:0032868|GO:0005634|GO:0042593|GO:0051896	.	NA	-	.	NA	NA	NA	NA	NA	NA	NA	NA	NA
LNCV6_109842_PI430048170	0.0285919	3.45874	11.7942	11.6348	11.2561	11.9107	11.8196	P	P	P	P	P	11.0177	7.08571	9.49466	10.5519	8.56923	P	A	P	P	P	LNCV6_109842_PI430048170	mRNA	CAAAAGGCGTTAATGGAAGAAGCCAGGCTTTCTTAGCCATTCTTTGCAGCAGAAGATTTC	NM_002687	RefSeq	chr14	+	39175182	39183218	PNN	5411	pinin, desmosome associated protein	GO:0030057|GO:0005882|GO:0006355|GO:0005886|GO:0071013|GO:0003677|GO:0006351|GO:0005737|GO:0016020|GO:0016607|GO:0000398|GO:0005198|GO:0005911|GO:0005654|GO:0007155|GO:0035145	.	NA	-	.	NA	NA	NA	NA	NA	NA	NA	NA	NA
LNCV6_65532_PI430048170	4.72877e-05	6.37282	5.92953	6.33529	5.63674	5.32127	4.89298	P	P	P	P	P	2.77336	3.51618	2.97734	3.33019	2.25285	A	A	A	A	A	LNCV6_65532_PI430048170	mRNA	GAGCAATTTTTATTACTTCCAGAGATCCTCTTCTTTCACTGGAATTACTTGATCAACTGT	NM_199346	RefSeq	chr2	-	24114808	24123477	PFN4	375189	profilin family, member 4	GO:0005737|GO:0005856|GO:0008289	.	NA	-	.	NA	NA	NA	NA	NA	NA	NA	NA	NA
LNCV6_142005_PI430048170	0.00375242	12.7598	9.0057	8.1668	9.3797	9.0859	9.27179	P	P	P	P	P	5.26393	6.51059	4.80143	5.47255	2.05645	A	A	A	P	A	LNCV6_142005_PI430048170	mRNA	GTCAGTAGTACAAAGTGTATATAGGCTGTTTACTCTTACATTTCCTACTGTAAGATACAG	NM_052903	RefSeq	chr15	-	22999176	23039673	TUBGCP5	114791	tubulin, gamma complex associated protein 5, transcript variant 1	GO:0008017|GO:0005813|GO:0005737|GO:0000922|GO:0007020|GO:0000086|GO:0005874|GO:0005654|GO:0000278|GO:0008274|GO:0005829	.	NA	-	.	NA	NA	NA	NA	NA	NA	NA	NA	NA
LNCV6_88442_PI430048170	0.00410997	27.8118	10.3704	11.9579	9.07949	11.0513	10.7254	P	P	P	P	P	7.05001	1.29561	5.89057	5.55594	6.72698	P	A	P	P	P	LNCV6_88442_PI430048170	mRNA	AGGGGAGAGGTCCTTACCTCTGATCCACTTAGAGCAATAACCACTTTTTAAATGTAAAAT	NM_001171941	RefSeq	chr1	-	32862267	32872492	FNDC5	252995	fibronectin type III domain containing 5, transcript variant 1	GO:0008150|GO:0003674|GO:0005886|GO:0005179|GO:0014850|GO:0005783|GO:0005576|GO:0016021|GO:0090336|GO:0005778	.	NA	-	.	NA	NA	NA	NA	NA	NA	NA	NA	NA
LNCV6_57967_PI430048170	0.0196163	2.71119	8.84902	8.72543	7.6015	7.4369	7.02056	P	P	P	P	P	5.99746	7.68739	6.00402	6.18337	6.68326	P	P	P	P	A	LNCV6_57967_PI430048170	mRNA	ATCCAAAAGCGTTTCTTCCCCTTTCTACGTGTGCACTAAATTCTAAAACAAAAATTGGAA	NM_001286059	RefSeq	chr11	-	82973132	83034569	RAB30	27314	RAB30, member RAS oncogene family, transcript variant 1	GO:0005802|GO:0005801|GO:0005795|GO:0003924|GO:0031985|GO:0005525|GO:0034389|GO:0006886|GO:0005737|GO:0016020|GO:0008152|GO:0007030|GO:0032482|GO:0019003	.	NA	-	.	NA	NA	NA	NA	NA	NA	NA	NA	NA
LNCV6_139116_PI430048170	0.000156981	10.6144	8.1305	8.90653	8.22164	9.41171	9.33075	P	P	P	P	P	6.01085	6.25633	5.35195	4.15251	4.64473	P	A	A	A	A	LNCV6_139116_PI430048170	mRNA	CGCCTTAAGTGTTTCAATTGTCCTTTGTAGAAAAGCCAGATAAATGAGTTCACTTTGAAT	NM_020949	RefSeq	chr3	-	170459553	170586074	SLC7A14	57709	solute carrier family 7, member 14	GO:0015171|GO:0010923|GO:0016021|GO:0005765|GO:0003333	.	NA	-	.	NA	NA	NA	NA	NA	NA	NA	NA	NA
LNCV6_137631_PI430048170	6.93511e-06	8.41892	9.84863	10.4043	10.4656	10.1386	9.94411	P	P	P	P	P	6.95697	7.28065	7.142	6.32644	7.55559	P	P	P	P	P	LNCV6_137631_PI430048170	mRNA	GTGACATCTGCATAAGACTTGTAATAGCTGAAGTTAATTGAGCTTAAAGGAATTGTTACC	NM_181892	RefSeq	chr4	-	102794382	102827183	UBE2D3	7323	ubiquitin-conjugating enzyme E2D 3, transcript variant 8	GO:0005515|GO:0006511|GO:0010467|GO:0004842|GO:0034142|GO:0006367|GO:0006513|GO:0016567|GO:0005886|GO:0016874|GO:0061418|GO:0005829|GO:0002756|GO:0007179|GO:0032480|GO:0034138|GO:0070062|GO:0000209|GO:0071456|GO:0006915|GO:0000122|GO:0030509|GO:0002224|GO	.	NA	-	.	NA	NA	NA	NA	NA	NA	NA	NA	NA
LNCV6_140098_PI430048170	0.000454374	4.96298	11.5915	11.9099	10.6993	12.2419	12.3704	P	P	P	P	P	9.1032	9.69441	10.0347	9.10783	9.6362	P	P	P	P	P	LNCV6_140098_PI430048170	mRNA	CAGGCTAGGTCCGGTGCCAATAAATCCTTGTGGAATCTGACTTGAGGGGCAGTGAAAAAA	NM_002975	RefSeq	chr19	+	50723347	50725724	CLEC11A	6320	C-type lectin domain family 11, member A	GO:0008284|GO:0005737|GO:0030246|GO:0005576|GO:0008083|GO:0005615	.	NA	-	.	NA	NA	NA	NA	NA	NA	NA	NA	NA
LNCV6_134080_PI430048170	0.021404	3.70928	13.1855	13.1626	13.3714	13.0842	13.1482	P	P	P	P	P	10.4162	8.69569	12.4619	11.8947	10.4498	P	P	P	P	P	LNCV6_134080_PI430048170	mRNA	GGCCCCTGCCTTAGGCCTACCTGATCAAAATAAAGCCTCAGCCACATTTGCTATAAAAAA	NM_000850	RefSeq	chr1	+	109656075	109661709	GSTM4	2948	glutathione S-transferase mu 4, transcript variant 1	GO:0043295|GO:0005737|GO:0006805|GO:0018916|GO:0042178|GO:0006749|GO:0044281|GO:0019899|GO:0004364|GO:0042803|GO:0005829	.	NA	-	.	NA	NA	NA	NA	NA	NA	NA	NA	NA
LNCV6_63829_PI430048170	0.00116765	20.8013	7.36917	7.37782	8.0149	7.34109	6.88667	P	P	P	P	P	1.39198	2.02431	1.31728	4.91731	1.29854	A	A	A	A	A	LNCV6_63829_PI430048170	mRNA	ACACAGCAGTGATTGTCAGCTGCCAATAGCAAATGAAGTTATGGGTGACTTGAAATACCA	NM_003831	RefSeq	chr18	+	23452822	23483135	RIOK3	8780	RIO kinase 3	GO:0005515|GO:0007059|GO:0004674|GO:0006468|GO:0005524	.	NA	-	.	NA	NA	NA	NA	NA	NA	NA	NA	NA
LNCV6_143342_PI430048170	0.00421043	17.2063	9.24014	9.17819	9.23202	9.19331	8.63813	P	P	P	P	P	4.26528	6.37032	5.23747	4.22931	1.32198	A	A	A	A	A	LNCV6_143342_PI430048170	mRNA	CTGTTGTTTTGGGTGACTGAAGTATAAAGTGTTTTCTGTACCTTAGATTCACAAACTTTG	NM_024057	RefSeq	chr12	-	102074194	102118583	NUP37	79023	nucleoporin 37kDa	GO:0007077|GO:0005515|GO:0010467|GO:0019221|GO:0019058|GO:0005634|GO:0005635|GO:0044281|GO:0015031|GO:0008645|GO:0005829|GO:0007059|GO:0015758|GO:0016032|GO:0005975|GO:0019083|GO:0055085|GO:0010827|GO:0007067|GO:0031080|GO:0000777|GO:0009405|GO:0000776|GO	.	NA	-	.	NA	NA	NA	NA	NA	NA	NA	NA	NA
LNCV6_129983_PI430048170	2.36879e-05	55.101	8.56711	7.47725	8.02958	7.77478	8.21868	P	P	P	P	P	1.45119	2.50272	1.33076	3.43821	1.31248	A	A	A	A	A	LNCV6_129983_PI430048170	mRNA	TGGGGAAAATGACTTTTAGTTCAGTGAATGACTTTGAAACAATCTGAATCTTCTCAAGCA	NM_001195144	RefSeq	chr2	-	196986661	197310797	ANKRD44	91526	ankyrin repeat domain 44, transcript variant A	GO:0005515	.	NA	-	.	NA	NA	NA	NA	NA	NA	NA	NA	NA
LNCV6_143891_PI430048170	1.39532e-05	7.33352	10.9438	10.9641	11.0556	11.0507	10.8965	P	P	P	P	P	7.68431	8.25319	8.3059	8.34372	7.83477	P	P	P	P	P	LNCV6_143891_PI430048170	mRNA	GTGCCAGAATTTTAGGAACTTCAGAGATCGTGTATTGAGATTTCTTAAATAATGCTTCAG	NM_000321	RefSeq	chr13	+	48303746	48481890	RB1	5925	retinoblastoma 1	GO:0051219|GO:0005515|GO:0003700|GO:0007070|GO:0097284|GO:0050680|GO:0071922|GO:0050681|GO:0051402|GO:0043353|GO:0031175|GO:0042802|GO:0035189|GO:0045445|GO:0000785|GO:0031625|GO:0001102|GO:0003713|GO:0005819|GO:0045842|GO:0043550|GO:2000134|GO:0001047|GO	.	NA	-	.	NA	NA	NA	NA	NA	NA	NA	NA	NA
LNCV6_144760_PI430048170	0.00619983	10.7761	8.29468	8.43084	8.5341	8.56117	7.74313	P	P	P	P	P	4.77696	5.12757	5.00444	5.73782	1.4109	A	A	A	P	A	LNCV6_144760_PI430048170	mRNA	CCCTATAATGCTGGAGCGGCTACTAAAAAGGATAAAATGTATCACTTAAATGTTACCAAA	NM_033133	RefSeq	chr17	+	41966740	41977736	CNP	1267	2',3'-cyclic nucleotide 3' phosphodiesterase	GO:0008344|GO:0048471|GO:0005886|GO:0048709|GO:0003723|GO:0005743|GO:0007268|GO:0005741|GO:0005634|GO:0007409|GO:0005615|GO:0031143|GO:0035749|GO:0005737|GO:0030551|GO:0032496|GO:0070062|GO:0035748|GO:0046902|GO:0042470|GO:0009214|GO:0004113|GO:0005874|GO	.	NA	-	.	NA	NA	NA	NA	NA	NA	NA	NA	NA
LNCV6_130350_PI430048170	0.0334025	0.487856	9.73112	10.2516	10.0112	9.37874	10.3254	P	P	P	P	P	11.0139	9.71476	11.5215	11.0709	11.1996	P	P	P	P	P	LNCV6_130350_PI430048170	mRNA	TGCCCTGCAAAGACCCCCGCCATGTTGAGTCACCAGCAGTAAACTCTAGGCCTGCCCGAA	NM_001135914	RefSeq	chr7	-	128876864	128910719	KCP	375616	kielin/chordin-like protein, transcript variant 1	GO:0005576	.	NA	-	.	NA	NA	NA	NA	NA	NA	NA	NA	NA
LNCV6_131242_PI430048170	0.000785043	18.1467	8.06026	6.2495	5.39633	7.43397	8.20764	P	P	P	P	P	1.66192	4.22113	1.72575	1.65535	4.23039	A	A	A	A	A	LNCV6_131242_PI430048170	mRNA	TTGCCAAAAAGGAACTTTTCATGTCATGCAGTTGAGGGGACTTAGTCTCAATCCCAGGCT	NM_025092	RefSeq	chr11	+	289137	295688	ATHL1	80162	ATH1, acid trehalase-like 1 (yeast)	GO:0005975|GO:0016798	.	NA	-	.	NA	NA	NA	NA	NA	NA	NA	NA	NA
LNCV6_77165_PI430048170	0.00650837	0.362322	7.36046	7.39481	7.24694	7.38038	7.64399	P	P	P	P	P	8.13691	9.66192	8.77578	8.259	9.00267	P	P	P	P	P	LNCV6_77165_PI430048170	mRNA	TGTGCAGACAGACTCTGATGGACTTATGTGCCCAGAAGCCCTGCCCACGCAATTCCCACT	NM_004557	RefSeq	chr6_GL000256v2_alt	-	3511047	3540275	NOTCH4	4855	notch 4	GO:0005515|GO:0010467|GO:0006367|GO:0007220|GO:0005886|GO:0005634|GO:0030879|GO:0009790|GO:0007221|GO:0030154|GO:0005829|GO:0007219|GO:0004872|GO:0030097|GO:0001569|GO:0046982|GO:0009986|GO:0001709|GO:0005509|GO:0005576|GO:0000139|GO:0001886|GO:0005887|GO	.	NA	-	.	NA	NA	NA	NA	NA	NA	NA	NA	NA
LNCV6_133231_PI430048170	0.000149414	4.58474	6.81171	7.62478	7.15596	7.25751	6.80788	P	P	P	P	P	4.51929	5.84043	4.71786	4.48277	4.7848	A	A	A	A	A	LNCV6_133231_PI430048170	mRNA	CTCTGTCACCAGATTACATTAAGAATTTGTCAGATAATGTGTAGAACTGCATAACAGGTA	NM_145265	RefSeq	chr5	-	204759	218182	CCDC127	133957	coiled-coil domain containing 127	NA	.	NA	-	.	NA	NA	NA	NA	NA	NA	NA	NA	NA
LNCV6_64988_PI430048170	7.55901e-06	9.88952	15.7948	15.384	14.3677	14.9167	15.0013	P	P	P	P	P	11.2129	12.2341	12.3426	11.6053	11.6223	P	P	P	P	P	LNCV6_64988_PI430048170	mRNA	GGGTTTCTGATTGTGGCAACGTTTGCAACCGTTCACGATTCAATAAATATTGGATGAATT	NM_003009	RefSeq	chr19	+	47778584	47784686	SEPW1	6415	selenoprotein W, 1	GO:0008430|GO:0005737|GO:0016209|GO:0045454	.	NA	-	.	NA	NA	NA	NA	NA	NA	NA	NA	NA
LNCV6_80039_PI430048170	0.000564627	18.4658	8.74248	8.53667	9.60379	8.36345	7.79183	P	P	P	P	P	3.88341	6.05615	3.36009	4.22026	2.34266	A	A	A	A	A	LNCV6_80039_PI430048170	mRNA	GTGACACTAGAAATTGGAAAACAACTAATTAAAGCACAGAAAGGAGCAGCATTTCTTTCT	NM_001359	RefSeq	chr8	+	90001351	90051999	DECR1	1666	2,4-dienoyl CoA reductase 1, mitochondrial	GO:0008670|GO:0006635|GO:0005634|GO:0044281|GO:0070402|GO:0005739|GO:0005737|GO:0051289|GO:0005759|GO:0016651|GO:0005654|GO:0044255|GO:0070062	.	NA	-	.	NA	NA	NA	NA	NA	NA	NA	NA	NA
LNCV6_131077_PI430048170	0.00531123	11.6062	4.07541	8.06618	5.5424	4.8613	5.69444	P	P	P	P	P	1.61543	4.34906	1.78686	1.62733	2.47066	A	A	A	A	A	LNCV6_131077_PI430048170	mRNA	CAGAATAAACCAAGTGATAATCAAACCATGTCAAGATTATTAGTTCAGACTCTAGCCTGT	NM_031279	RefSeq	chr4	-	108742045	108763079	ETNPPL	64850	ethanolamine-phosphate phospho-lyase, transcript variant 1	GO:0005739|GO:0030170|GO:0008152|GO:0050459|GO:0008483|GO:0005575	.	NA	-	.	NA	NA	NA	NA	NA	NA	NA	NA	NA
LNCV6_131916_PI430048170	0.00348268	0.276762	9.67094	7.94691	8.23964	8.0929	8.91684	P	P	P	P	P	9.72514	11.5089	10.2073	9.94249	10.7608	P	P	P	P	P	LNCV6_131916_PI430048170	mRNA	GTATATGGCTTTGTTTTAACATTCCCCTAAATAAAATGGCTTCATTCTCCCCTTGGAAAA	NM_001203	RefSeq	chr4	+	94757976	95158450	BMPR1B	658	bone morphogenetic protein receptor, type IB, transcript variant 2	GO:0005515|GO:0031290|GO:0060041|GO:0005886|GO:0001654|GO:0045597|GO:0046332|GO:0042698|GO:0009953|GO:0046872|GO:0006954|GO:0004702|GO:0002063|GO:0060350|GO:0035108|GO:0005025|GO:0023014|GO:0030501|GO:0030509|GO:0005524|GO:0030166|GO:0045669|GO:0043235|GO	.	NA	-	.	NA	NA	NA	NA	NA	NA	NA	NA	NA
LNCV6_128501_PI430048170	0.00394858	19.2515	9.34865	9.03262	9.85807	9.70009	8.96247	P	P	P	P	P	4.46293	5.83478	5.87031	5.25887	1.31044	A	A	P	P	A	LNCV6_128501_PI430048170	mRNA	TTAGGTGTGCTGGTTGGATGTGCAGGAACTTCAGCAAGCAGTAGGTTTTACTAAGCAGAT	NM_020381	RefSeq	chr6	-	107152556	107459575	PDSS2	57107	prenyl (decaprenyl) diphosphate synthase, subunit 2	GO:0050347|GO:0006744|GO:0005737|GO:0000010|GO:0046982|GO:0005759|GO:0051290|GO:0044281|GO:0008299|GO:0050878	.	NA	-	.	NA	NA	NA	NA	NA	NA	NA	NA	NA
LNCV6_128270_PI430048170	0.000289926	8.71894	12.6575	12.6019	12.8743	12.7591	12.4498	P	P	P	P	P	9.16194	10.447	9.4049	8.5486	9.51342	P	P	P	P	P	LNCV6_128270_PI430048170	mRNA	CCCTGCACTTTGTTACATCTGGGATACAGTCTAACTCATCTGATTTAATATGCATTTAAA	NM_053024	RefSeq	chr3	-	149964904	149970954	PFN2	5217	profilin 2, transcript variant 1	GO:0005515|GO:0030036|GO:2000300|GO:0005546|GO:0032781|GO:0003785|GO:1900028|GO:0005737|GO:0033138|GO:0030838|GO:0043195|GO:0032233|GO:0051496|GO:0030837|GO:0005856|GO:0070062|GO:0000774|GO:0010633	.	NA	-	.	NA	NA	NA	NA	NA	NA	NA	NA	NA
LNCV6_141732_PI430048170	0.00466853	8.9486	6.20591	6.91324	6.6568	6.97673	6.44637	P	P	P	P	P	4.62411	1.66212	1.91839	4.47115	1.59917	A	A	A	A	A	LNCV6_141732_PI430048170	mRNA	TTTCAGAACCAAATAATGAAGCTGGAAAACTGCGTCCAGGCCAACAAGACCATCCAGAAC	NM_001143980	RefSeq	chr16	-	1434387	1444489	CCDC154	NA	coiled-coil domain containing 154	NA	.	NA	-	.	NA	NA	NA	NA	NA	NA	NA	NA	NA
LNCV6_137897_PI430048170	0.00756549	5.93741	6.10773	6.87389	5.8043	5.96188	5.21342	P	P	P	P	P	1.41453	3.9467	1.51587	4.90166	2.74215	A	A	A	A	A	LNCV6_137897_PI430048170	mRNA	TTGGGGATTATTTATCCTCCTGGGGACAGTTTGGGGAGGATTATTTATTGTATTTATATT	NM_016584	RefSeq	chr12	+	56338878	56340410	IL23A	51561	interleukin 23, alpha subunit p19	GO:0005515|GO:2000318|GO:0042346|GO:0048771|GO:0032733|GO:0032693|GO:0042523|GO:0032735|GO:0032819|GO:0042520|GO:2000330|GO:0032816|GO:0042104|GO:0051607|GO:0006954|GO:0042098|GO:0043382|GO:0045944|GO:0002827|GO:0042102|GO:0051135|GO:0045519|GO:0032729|GO	.	NA	-	.	NA	NA	NA	NA	NA	NA	NA	NA	NA
LNCV6_129286_PI430048170	0.00378228	5.96285	15.9884	15.0423	14.2072	15.9481	16.7583	P	P	P	P	P	12.8929	13.4041	13.1139	13.7511	12.9345	P	P	P	P	P	LNCV6_129286_PI430048170	mRNA	TGAAATCTAGAGTAAAACCAAGCTGGCCCAAGGTGTCCTGCAGGCTGTAATGCAGTTTAA	NM_021109	RefSeq	chrX	+	12975106	12977227	TMSB4X	7114	thymosin beta 4, X-linked	GO:0005515|GO:0003785|GO:0042989|GO:0007596|GO:0002576|GO:0030168|GO:0031093|GO:0007015|GO:0005576|GO:0005856	.	NA	-	.	NA	NA	NA	NA	NA	NA	NA	NA	NA
LNCV6_133013_PI430048170	0.000494745	0.430029	9.27813	9.87543	9.6592	9.07352	9.48803	P	P	P	P	P	10.416	10.8568	10.725	10.2596	11.1622	P	P	P	P	P	LNCV6_133013_PI430048170	mRNA	GCCCCTGACACCTTTCCCCCAAAAATATATATTTTGGTGTCTTATATACAGAATATACAT	NM_001007531	RefSeq	chr6	+	28259296	28260958	NKAPL	222698	NFKB activating protein-like	NA	.	NA	-	.	NA	NA	NA	NA	NA	NA	NA	NA	NA
LNCV6_132216_PI430048170	0.00429074	4.25614	11.4922	11.8534	11.36	11.8647	11.7889	P	P	P	P	P	9.3795	8.22784	10.4563	10.1003	8.65388	P	P	P	P	P	LNCV6_132216_PI430048170	mRNA	AATAGGACCAGAGCGGTATCTCTGGCACCACACTAGGGACTATCAGGTAATAAAAGCTTT	NM_002836	RefSeq	chr20	+	2864194	3038669	PTPRA	5786	protein tyrosine phosphatase, receptor type, A, transcript variant 1	GO:0043235|GO:0008286|GO:0005515|GO:0005886|GO:0007411|GO:0005887|GO:0005001|GO:0006468|GO:0035335|GO:0004725|GO:0070062	.	NA	-	.	NA	NA	NA	NA	NA	NA	NA	NA	NA
LNCV6_135622_PI430048170	0.00103478	8.47693	12.5915	13.423	14.8943	13.4212	13.0613	P	P	P	P	P	10.099	11.0478	10.9338	11.1902	8.68729	P	P	P	P	P	LNCV6_135622_PI430048170	mRNA	GCTCTTGTTGATCTTGTATTCAGTCAGGTTAAAACAACGGACAATAAAAGAATGAACACA	NM_001677	RefSeq	chr1	+	169106708	169132722	ATP1B1	481	ATPase, Na+/K+ transporting, beta 1 polypeptide	GO:0010468|GO:0005515|GO:0005886|GO:0006883|GO:0050900|GO:0060048|GO:0016323|GO:0016324|GO:0086009|GO:0034220|GO:0014704|GO:0051117|GO:0007155|GO:0070062|GO:0005391|GO:0001666|GO:0030007|GO:0006874|GO:0010882|GO:0050821|GO:0010107|GO:0032781|GO:0086064|GO	.	NA	-	.	NA	NA	NA	NA	NA	NA	NA	NA	NA
LNCV6_133040_PI430048170	3.77034e-05	9.82792	13.381	13.444	13.6321	14.1405	13.4239	P	P	P	P	P	9.86187	9.78782	11.0091	10.7822	9.69803	P	P	P	P	P	LNCV6_133040_PI430048170	mRNA	CTGAAGTTGCCCTACTTTTAACTTTGAACTTGGCTAGTTCAAAGATAGACTCTTCTTTTG	NM_002796	RefSeq	chr1	+	151399564	151401936	PSMB4	5692	proteasome (prosome, macropain) subunit, beta type, 4	GO:0002474|GO:0010467|GO:0002862|GO:0090263|GO:0005634|GO:0044281|GO:0031145|GO:0005829|GO:0004298|GO:0034641|GO:0000082|GO:0016032|GO:0090090|GO:0070062|GO:0006977|GO:0000209|GO:0005839|GO:0000502|GO:0043066|GO:0006521|GO:0051437|GO:0042590|GO:0006915|GO	.	NA	-	.	NA	NA	NA	NA	NA	NA	NA	NA	NA
LNCV6_130686_PI430048170	0.00494285	18.3058	9.0741	9.27925	9.89983	9.35858	8.8535	P	P	P	P	P	2.36136	3.28587	6.32731	6.2891	1.72741	A	A	P	P	A	LNCV6_130686_PI430048170	mRNA	TTACATTTGAGTCTCTGTACCTGCTTGGAAGAAATAAAAATACGTGTGAATTCCATCTCA	NM_007055	RefSeq	chr10	-	77975148	78029540	POLR3A	11128	polymerase (RNA) III (DNA directed) polypeptide A, 155kDa	GO:0032728|GO:0010467|GO:0006386|GO:0006385|GO:0003899|GO:0032549|GO:0003677|GO:0006383|GO:0006351|GO:0005829|GO:0051607|GO:0016020|GO:0001056|GO:0045087|GO:0003682|GO:0005666|GO:0032481|GO:0005654|GO:0008270	.	NA	-	.	NA	NA	NA	NA	NA	NA	NA	NA	NA
LNCV6_134245_PI430048170	1.79933e-05	16.7524	5.61375	7.18043	5.63492	6.34279	6.37672	P	P	P	P	P	2.27638	2.64527	2.44524	1.75152	2.15023	A	A	A	A	A	LNCV6_134245_PI430048170	mRNA	GACTGATAGCATTTCAGAATGTGTCTTTTGAAGGGCTATGATACCAGTTATTAAATAGTG	NM_014373	RefSeq	chr3	+	170037946	170085395	GPR160	26996	G protein-coupled receptor 160	GO:0043235|GO:0007186|GO:0005886|GO:0004930|GO:0016021	.	NA	-	.	NA	NA	NA	NA	NA	NA	NA	NA	NA
LNCV6_133354_PI430048170	2.74052e-07	12.996	11.4075	11.5075	10.953	11.3934	10.845	P	P	P	P	P	7.44499	7.67866	7.65602	7.60796	7.30551	P	P	P	P	P	LNCV6_133354_PI430048170	mRNA	CATACTTAGCAAATCTAACACATGAAATGTAACATCTGCATATGGAGAACCGTGTTACTT	NM_017592	RefSeq	chr19	+	39391322	39400563	MED29	55588	mediator complex subunit 29	GO:0005515|GO:0006355|GO:0016592|GO:0005654|GO:0006351	.	NA	-	.	NA	NA	NA	NA	NA	NA	NA	NA	NA
LNCV6_144476_PI430048170	8.85829e-07	8.2877	12.379	12.0817	11.9655	12.4188	12.2395	P	P	P	P	P	9.35305	8.88219	9.48795	9.29067	8.72207	P	P	P	P	P	LNCV6_144476_PI430048170	mRNA	CAAGGATATGCTCCCCACTGTTTTCTTTCTACAATTTCCAAAGGTTGCAAGATGTTTTTT	NM_006083	RefSeq	chr5	+	140647798	140662480	IK	3550	IK cytokine, down-regulator of HLA II	GO:0005515|GO:0006955|GO:0007267|GO:0005730|GO:0005654|GO:0005615|GO:0042802	.	NA	-	.	NA	NA	NA	NA	NA	NA	NA	NA	NA
LNCV6_140316_PI430048170	0.000707446	2.92713	7.45584	7.63949	7.99823	7.72082	7.50213	P	P	P	P	P	5.69824	5.61898	6.83774	6.11576	6.01468	P	A	P	P	A	LNCV6_140316_PI430048170	mRNA	GGGAGGCAATAAAGATATTTGGCCTTCTTTGGCTTTCTTTGCTTAGCAGCGCCTAAAAAA	NM_022453	RefSeq	chr2	-	218663863	218672058	RNF25	64320	ring finger protein 25	GO:0004842|GO:0051092|GO:0016567|GO:0051059|GO:0016874|GO:0008270|GO:0005634|GO:0005829	.	NA	-	.	NA	NA	NA	NA	NA	NA	NA	NA	NA
LNCV6_127478_PI430048170	1.59685e-06	15.6027	11.16	11.7034	11.038	11.6469	11.3957	P	P	P	P	P	7.06658	7.86521	7.47419	6.74147	7.79014	P	P	P	P	P	LNCV6_127478_PI430048170	mRNA	GTTCATTCTTCTGTCAGACAATGTCATATTCAACTCTGTTCATATTAAACCACTGTGAAG	NM_001256185	RefSeq	chrX	-	71059246	71073426	SNX12	29934	sorting nexin 12, transcript variant 1	GO:0005515|GO:2000642|GO:0042177|GO:0051224|GO:0015031|GO:0006897|GO:0016050|GO:0030100|GO:0010629|GO:0010955|GO:0019899|GO:0035091|GO:0005769|GO:0070062|GO:0005768|GO:0019898	.	NA	-	.	NA	NA	NA	NA	NA	NA	NA	NA	NA
LNCV6_132179_PI430048170	4.0609e-05	5.89102	11.211	11.2537	11.1819	11.3445	11.0758	P	P	P	P	P	8.08777	8.62145	9.01173	8.89706	8.49285	P	P	P	P	P	LNCV6_132179_PI430048170	mRNA	CAAGAGCCTGATCTCTTCCTGTTTTGTACATAGATTTATTTTTCAGTTCCAAGAAAGATG	NM_130803	RefSeq	chr11	-	64803513	64811294	MEN1	4221	multiple endocrine neoplasia I, transcript variant e1E	GO:0051974|GO:0005515|GO:0010467|GO:0006367|GO:0044212|GO:0048704|GO:0046329|GO:0003690|GO:0000165|GO:0051781|GO:0007179|GO:0030674|GO:0000785|GO:0009411|GO:0010332|GO:0000400|GO:0060135|GO:0000403|GO:0000122|GO:0045786|GO:0032925|GO:0018024|GO:0043280|GO	.	NA	-	.	NA	NA	NA	NA	NA	NA	NA	NA	NA
LNCV6_127080_PI430048170	0.0015995	9.62854	11.5311	12.378	11.1266	11.471	11.8258	P	P	P	P	P	8.19963	9.69481	7.02455	6.63333	8.68655	P	P	P	P	P	LNCV6_127080_PI430048170	mRNA	CTGTAAGTTTTTCTGTCAGAAGAGGACTTTCATCAACTTTCATGGAAAGATGTTTATTGC	NM_001159560	RefSeq	chrX	-	102153706	102155790	BEX5	340542	brain expressed, X-linked 5, transcript variant 2	GO:0005737|GO:0070062	.	NA	-	.	NA	NA	NA	NA	NA	NA	NA	NA	NA
LNCV6_93027_PI430048170	0.0146091	2.16227	10.0472	10.4887	10.7182	9.97574	10.3212	P	P	P	P	P	8.66668	8.10125	9.77513	9.67288	9.26859	P	P	P	P	P	LNCV6_93027_PI430048170	mRNA	TGTGGTCAGCTACGGGGTGACGAGAGTGGAGTCGGAGAAATGCAACAACCTCTGGCTCTT	NM_032928	RefSeq	chr9	+	136791324	136793317	TMEM141	85014	transmembrane protein 141	GO:0016021	.	NA	-	.	NA	NA	NA	NA	NA	NA	NA	NA	NA
LNCV6_128451_PI430048170	2.26003e-06	11.6291	11.5692	11.9466	11.9167	11.939	11.6726	P	P	P	P	P	7.85662	8.51734	8.73552	8.13223	7.9456	P	P	P	P	P	LNCV6_128451_PI430048170	mRNA	GAAAGCTGCATCTGTCTGTATCTTTCTTTTGTAAATGACCTCACATGTAAATTCACCAAA	NM_014820	RefSeq	chr3	-	100363458	100401398	TOMM70A	9868	translocase of outer mitochondrial membrane 70 homolog A (S. cerevisiae)	GO:0005739|GO:0005515|GO:0016020|GO:0006626|GO:0005742|GO:0016021|GO:0008320|GO:0071806|GO:0044267|GO:0070062	.	NA	-	.	NA	NA	NA	NA	NA	NA	NA	NA	NA
LNCV6_131191_PI430048170	0.00531535	13.6288	9.57107	9.53099	8.40124	9.27994	10.2469	P	P	P	P	P	1.69973	7.43669	4.88417	5.04752	4.93415	A	P	A	P	A	LNCV6_131191_PI430048170	mRNA	TACTTCAGAGGTGGTCTCTTCTTTCTTGTAATAAAAGCAATATTTATGCGGAAAGCAAGC	NM_003621	RefSeq	chr11	+	7513764	7653765	PPFIBP2	8495	PTPRF interacting protein, binding protein 2 (liprin beta 2), transcript variant 1	GO:0005622|GO:0003674|GO:0005615	.	NA	-	.	NA	NA	NA	NA	NA	NA	NA	NA	NA
LNCV6_136612_PI430048170	0.00158309	17.0485	9.01688	7.86539	7.83318	9.68848	11.1284	P	P	P	P	P	4.31304	6.48035	5.19778	5.09561	5.83514	A	A	A	A	A	LNCV6_136612_PI430048170	mRNA	GCCCCTGAGCTGAGCAGAGTCATTATTGGAGAGTTTTGTATTTATTAAAACATTTCTTTT	NM_001304473	RefSeq	chr3	+	184380072	184389835	CHRD	8646	chordin, transcript variant 3	GO:0005515|GO:0030336|GO:0001707|GO:0033504|GO:0021919|GO:0002053|GO:0005615|GO:0001649|GO:0001702|GO:0045785|GO:0030514|GO:0001501|GO:0045668|GO:0019955|GO:0030900|GO:0045545|GO:0008201	.	NA	-	.	NA	NA	NA	NA	NA	NA	NA	NA	NA
LNCV6_130461_PI430048170	0.0053226	11.9413	9.16643	7.40991	8.03705	8.47889	9.31468	P	P	P	P	P	4.08096	6.33978	4.61356	1.35853	5.41271	A	A	A	A	A	LNCV6_130461_PI430048170	mRNA	GCAGGTTGTCTTATTATGTGATCAACAGATGTCCAGGAACTAATGAGTGGAATTTAATAT	NM_001251851	RefSeq	chr17	-	8878915	8965712	PIK3R5	23533	phosphoinositide-3-kinase, regulatory subunit 5, transcript variant 3	GO:0051897|GO:0006661|GO:0030168|GO:0005634|GO:0044281|GO:0031683|GO:0014065|GO:0005829|GO:0005737|GO:0046935|GO:0007186|GO:0016020|GO:0043551|GO:0007596|GO:0043406|GO:0006644|GO:0005944	.	NA	-	.	NA	NA	NA	NA	NA	NA	NA	NA	NA
LNCV6_141475_PI430048170	0.0379872	4.2491	8.9377	11.2816	10.8904	8.62321	8.8848	P	P	P	P	P	7.48123	8.05844	8.03127	8.47805	8.17286	P	P	P	P	P	LNCV6_141475_PI430048170	mRNA	CTCTGAATTGTCACACTTTTCCCTTCCCCACCAGTTCTTTAATAAAAGTATTTGAAAGGC	NM_144614	RefSeq	chr19	+	7049339	7051735	MBD3L2	125997	methyl-CpG binding domain protein 3-like 2	NA	.	NA	-	.	NA	NA	NA	NA	NA	NA	NA	NA	NA
LNCV6_127507_PI430048170	0.000945608	6.79286	10.2483	8.73106	8.78952	9.51926	9.71618	P	P	P	P	P	5.18264	7.73337	6.40777	6.01154	7.13001	A	P	P	P	P	LNCV6_127507_PI430048170	mRNA	CCACCAAATCATCCTGAATCTGATCTTTTTATACACAATATACGAAAAGCCAGCTTGAAA	NM_013258	RefSeq	chr16	-	31201485	31202776	PYCARD	29108	PYD and CARD domain containing, transcript variant 1	GO:0005515|GO:0032755|GO:0046330|GO:0002218|GO:0002020|GO:0042803|GO:0051607|GO:0032314|GO:0030838|GO:0071356|GO:0043025|GO:0070374|GO:0032688|GO:0043124|GO:0032729|GO:0032760|GO:0010803|GO:0008656|GO:0033209|GO:0044325|GO:0043280|GO:0042771|GO:0050870|GO	.	NA	-	.	NA	NA	NA	NA	NA	NA	NA	NA	NA
LNCV6_130441_PI430048170	0.000101649	49.9762	8.15222	6.48873	5.27293	7.33507	7.7811	P	P	P	P	P	1.36393	2.54566	1.31367	1.32093	1.32113	A	A	A	A	A	LNCV6_130441_PI430048170	mRNA	ATCCTGATTAGTCTAACAGTTGTGTTAGACTTTAGGGCCAGTATTGTCAGCATTTATTTA	NM_003999	RefSeq	chr5	+	38845998	38935641	OSMR	9180	oncostatin M receptor, transcript variant 1	GO:0008284|GO:0019838|GO:0002675|GO:0004924|GO:0005900|GO:0034097|GO:0038165	.	NA	-	.	NA	NA	NA	NA	NA	NA	NA	NA	NA
LNCV6_64861_PI430048170	0.000238553	6.86388	13.5761	13.9844	13.5901	13.9199	14.1955	P	P	P	P	P	10.6993	10.6581	12.1324	10.426	10.8013	P	P	P	P	P	LNCV6_64861_PI430048170	mRNA	GTCCCATCACAAGCCCGGGGAGGGATCCCGCCTTTGAAAATAAAGCTGTTATGGGTGTCA	NM_006423	RefSeq	chr19	-	41956680	41959376	RABAC1	10567	Rab acceptor 1 (prenylated)	GO:0005515|GO:0030054|GO:0005794|GO:0016020|GO:0005886|GO:0016021|GO:0008022|GO:0070064|GO:0042802|GO:0008021	.	NA	-	.	NA	NA	NA	NA	NA	NA	NA	NA	NA
LNCV6_136246_PI430048170	8.68909e-05	7.3258	9.64532	10.055	10.1354	10.1158	9.7249	P	P	P	P	P	6.23438	7.53847	7.43289	6.56054	7.19627	P	P	P	P	P	LNCV6_136246_PI430048170	mRNA	CACAAGGATAGTGGGCATCATGAATTAATAAAACGTCCTAGGATTCTGCAAGCTAAAAAA	NM_030666	RefSeq	chr6	-	2832331	2842049	SERPINB1	1992	serpin peptidase inhibitor, clade B (ovalbumin), member 1, transcript variant 1	GO:0010951|GO:0005737|GO:0016020|GO:0004867|GO:0005615|GO:0070062	.	NA	-	.	NA	NA	NA	NA	NA	NA	NA	NA	NA
LNCV6_132425_PI430048170	4.19394e-05	8.03384	12.8714	13.1608	13.0902	12.9488	12.9099	P	P	P	P	P	9.42141	10.4115	10.3043	9.5662	10.0083	P	P	P	P	P	LNCV6_132425_PI430048170	mRNA	GCAATGTGAGGGTGAGGTACACCTACAGACATTAAATAATTTGCTGTGTCTGTGAAAAAA	NM_001257134	RefSeq	chr12	+	50111980	50120457	COX14	84987	COX14 cytochrome c oxidase assembly factor, transcript variant 3	GO:0033617|GO:0005739|GO:0031966|GO:0016021	.	NA	-	.	NA	NA	NA	NA	NA	NA	NA	NA	NA
LNCV6_139678_PI430048170	6.1227e-05	9.38942	8.26424	8.69422	8.71393	8.67608	8.26116	P	P	P	P	P	5.39312	5.04334	5.9173	5.4088	4.31492	A	A	P	P	A	LNCV6_139678_PI430048170	mRNA	GGGTCTATTTCCATCTGTAAAATAAGAATATTTGTCTCACGTGTCTGTCATGAATAGCAA	NM_018046	RefSeq	chr5	+	77030384	77065233	AGGF1	55109	angiogenic factor with G patch and FHA domains 1	GO:0005515|GO:0006396|GO:0048471|GO:0005737|GO:0001938|GO:0005576|GO:0001525|GO:0007155|GO:0003676|GO:0001570|GO:0045766	.	NA	-	.	NA	NA	NA	NA	NA	NA	NA	NA	NA
LNCV6_143551_PI430048170	0.029987	10.029	11.0902	9.36522	6.48398	7.38598	8.02237	P	P	P	P	P	6.1189	6.46801	6.1571	4.40564	6.39398	P	A	P	A	P	LNCV6_143551_PI430048170	mRNA	CCTGCTGTGTCCGTGGTGCTGTTGTATTGGTCACTAACGGAATAAAGAGTTAATATCTCA	NM_001080511	RefSeq	chr7	+	139523927	139544985	CLEC2L	154790	C-type lectin domain family 2, member L	GO:0030246|GO:0016021	.	NA	-	.	NA	NA	NA	NA	NA	NA	NA	NA	NA
LNCV6_140353_PI430048170	4.58151e-07	16.8623	10.5086	11.5583	11.2813	11.2215	10.605	P	P	P	P	P	6.7603	7.04185	7.5965	6.91863	6.52558	P	A	P	P	A	LNCV6_140353_PI430048170	mRNA	CACGTCATGTGGATTCATTTTGAATTGGTGCTATTGGTATTTCCTCTGTTATTGCTAATA	NM_018911	RefSeq	chr5	+	140841321	141012344	PCDHA8	56140	protocadherin alpha 8, transcript variant 1	GO:0005887|GO:0005509|GO:0007155|GO:0007156|GO:0007399	.	NA	-	.	NA	NA	NA	NA	NA	NA	NA	NA	NA
LNCV6_130399_PI430048170	5.00736e-05	29.6463	8.20137	7.16939	8.31305	8.1015	8.45892	P	P	P	P	P	2.79853	3.83005	2.23832	1.834	4.10287	A	A	A	A	A	LNCV6_130399_PI430048170	mRNA	CTGTGTTGTCAGATAAGAGAACACATCCAAAATGCATGATTCTTACAAACTAAAGGAAGT	NM_005230	RefSeq	chr12	+	96194381	96269835	ELK3	2004	ELK3, ETS-domain protein (SRF accessory protein 2), transcript variant 1	GO:0005515|GO:0003700|GO:0006357|GO:0006366|GO:0000981|GO:0003714|GO:0005634|GO:0032422|GO:0001525|GO:0000978|GO:0030154|GO:0043231|GO:0005739|GO:0007165|GO:0001077|GO:0045944|GO:0042060|GO:0005654|GO:0045892	.	NA	-	.	NA	NA	NA	NA	NA	NA	NA	NA	NA
LNCV6_55056_PI430048170	0.0251835	4.59494	6.99321	7.31625	8.24963	7.35348	6.9418	P	P	P	P	P	4.05092	6.33359	6.21066	4.04889	1.65832	A	A	P	A	A	LNCV6_55056_PI430048170	mRNA	CCAACTACTACTGGTGATGCCTAATTATGAATCCAACGTGTAACCAGTTATAAATACATA	NM_012474	RefSeq	chr1	+	165827494	165911618	UCK2	7371	uridine-cytidine kinase 2	GO:0007631|GO:0004849|GO:0044206|GO:0044211|GO:0071453|GO:0055086|GO:0044281|GO:0005575|GO:0043097|GO:0019206|GO:0048678|GO:0005524|GO:0006238|GO:0005829|GO:0043231|GO:0016310|GO:0006206	.	NA	-	.	NA	NA	NA	NA	NA	NA	NA	NA	NA
LNCV6_144406_PI430048170	0.00183433	4.7444	11.8415	11.9716	11.6688	11.8072	11.8942	P	P	P	P	P	9.55118	8.78898	10.1254	10.202	8.55614	P	P	P	P	P	LNCV6_144406_PI430048170	mRNA	TTCAACAAAGGGGGTGAAGTGTCCTACTAAAAAGAATAAATGTTGGCAGTGAATTAAACA	NM_002812	RefSeq	chr19	+	38374549	38383824	PSMD8	5714	proteasome (prosome, macropain) 26S subunit, non-ATPase, 8	GO:0002474|GO:0010467|GO:0090263|GO:0005634|GO:0044281|GO:0031145|GO:0005829|GO:0034641|GO:0000082|GO:0016032|GO:0090090|GO:0070062|GO:0006977|GO:0000209|GO:0000502|GO:0043066|GO:0005838|GO:0006521|GO:0042590|GO:0051437|GO:0006915|GO:0042981|GO:0051436|GO	.	NA	-	.	NA	NA	NA	NA	NA	NA	NA	NA	NA
LNCV6_64291_PI430048170	0.00851973	0.297354	13.5592	14.0191	13.3025	13.3752	13.5226	P	P	P	P	P	14.6666	16.4363	14.816	14.456	15.277	P	P	P	P	P	LNCV6_64291_PI430048170	mRNA	ACCCCGGGACCACCCCTCCCTTCCAGCTATGTGTACAATAATGACCAATCTGTTTGGCTA	NM_001080452	RefSeq	chr19	-	6729913	6737622	GPR108	56927	G protein-coupled receptor 108	GO:0016021	.	NA	-	.	NA	NA	NA	NA	NA	NA	NA	NA	NA
LNCV6_131780_PI430048170	0.0062465	3.8865	9.59671	9.82202	10.4225	10.2583	10.3625	P	P	P	P	P	8.32804	6.66613	8.71459	8.86899	7.00604	P	A	P	P	P	LNCV6_131780_PI430048170	mRNA	CTGTCGGGGAGGCCTCAGGCCACCTCCAGGAACAGAACACAGTTTTAAGTTTGATTTTTT	NM_001007467	RefSeq	chr22	+	31496138	31618551	SFI1	9814	Sfi1 homolog, spindle assembly associated (yeast), transcript variant 1	GO:0005515|GO:0006996|GO:0019902|GO:0005814|GO:0010923|GO:0000086|GO:0000278|GO:0005829	.	NA	-	.	NA	NA	NA	NA	NA	NA	NA	NA	NA
LNCV6_133076_PI430048170	0.0156083	9.7141	9.76313	5.11917	6.39373	8.22378	8.13504	P	P	P	P	P	2.65171	6.8694	4.3	1.76778	3.91562	A	A	A	A	A	LNCV6_133076_PI430048170	mRNA	TGACAGGACCCACTCTTTCATTGAAAGGTGATGAAAATCAAATAAAGAATCTCTTCACAT	NM_018659	RefSeq	chr4	-	5014585	5019470	CYTL1	54360	cytokine-like 1	GO:0007165|GO:0051091|GO:0050650|GO:0048839|GO:0002062|GO:0045944|GO:0005102|GO:0005615	.	NA	-	.	NA	NA	NA	NA	NA	NA	NA	NA	NA
LNCV6_141549_PI430048170	0.00409356	2.63789	6.46302	6.26663	5.78755	6.18012	5.48509	P	P	P	P	P	5.0268	5.38687	3.73723	4.45456	4.19645	A	A	A	A	A	LNCV6_141549_PI430048170	mRNA	GATTGCCTTATTTACTGCTGCGAACATTCTTGCACACATGCCCTGGTACGTGTGTGTGTT	NM_175871	RefSeq	chr19	+	11374706	11376951	SWSAP1	126074	SWIM-type zinc finger 7 associated protein 1	GO:0005515|GO:0006200|GO:0003697|GO:0000724|GO:0050821|GO:0005634|GO:0097196|GO:0016887	.	NA	-	.	NA	NA	NA	NA	NA	NA	NA	NA	NA
LNCV6_139363_PI430048170	0.00110107	8.66079	5.075	6.40068	4.03499	3.89521	5.28886	P	P	P	P	P	1.32138	1.36964	1.30427	3.54813	1.33436	A	A	A	A	A	LNCV6_139363_PI430048170	mRNA	GAACCAAGTCCTACATTTCCAGAACTTTCTGGCAAAAATTTGCACTCATATTATTTATCC	NM_018593	RefSeq	chr6	+	111087577	111223403	SLC16A10	117247	solute carrier family 16 (aromatic amino acid transporter), member 10	GO:0016323|GO:0005215|GO:0034220|GO:0015801|GO:0005886|GO:0006865|GO:0016021|GO:0055085|GO:0006811	.	NA	-	.	NA	NA	NA	NA	NA	NA	NA	NA	NA
LNCV6_133970_PI430048170	0.00441717	5.67704	6.80306	6.81312	8.60783	7.10882	6.42258	P	P	P	P	P	3.54772	4.62935	5.72094	5.62516	3.18239	A	A	A	P	A	LNCV6_133970_PI430048170	mRNA	GCACTGTTTTGAATGCATCTGCTATTTATACATCTGCAAGTGGGTATGTCATAAGGAGTC	NM_018078	RefSeq	chr4	+	128061265	128211143	LARP1B	55132	La ribonucleoprotein domain family, member 1B, transcript variant 1	GO:0005634	.	NA	-	.	NA	NA	NA	NA	NA	NA	NA	NA	NA
LNCV6_133572_PI430048170	0.00243732	15.0422	10.5807	10.1621	10.5206	10.6757	10.2272	P	P	P	P	P	6.23198	3.62882	7.37366	6.82418	6.60543	P	A	P	P	P	LNCV6_133572_PI430048170	mRNA	CGAGTCTGTTTTTCATGCGATGACACTTGTACAATTAATTATCTTTTCAAAGGTACTTGG	NM_003502	RefSeq	chr16	-	287439	352676	AXIN1	8312	axin 1, transcript variant 1	GO:0005515|GO:0008219|GO:0008013|GO:0045599|GO:0007605|GO:0046330|GO:0030877|GO:0030159|GO:0038032|GO:0046332|GO:0031122|GO:0043621|GO:0043623|GO:0042803|GO:0042802|GO:0030163|GO:0021797|GO:0031398|GO:0051443|GO:0051260|GO:0005938|GO:0031625|GO:0000209|GO	.	NA	-	.	NA	NA	NA	NA	NA	NA	NA	NA	NA
LNCV6_129196_PI430048170	7.5912e-05	20.8739	6.96314	7.39882	7.73623	6.9689	6.48345	P	P	P	P	P	3.91562	2.90085	2.48517	1.812	1.53345	A	A	A	A	A	LNCV6_129196_PI430048170	mRNA	CCCTGTGAATTAAGGCAGAGTTTTACTGTAATATTTGCAAGTATCCAAAATGGTTACTGA	NM_001083335	RefSeq	chr19	-	44326552	44356704	ZNF112	7771	zinc finger protein 112, transcript variant 1	GO:0006355|GO:0005634|GO:0003677|GO:0046872|GO:0006351	.	NA	-	.	NA	NA	NA	NA	NA	NA	NA	NA	NA
LNCV6_130727_PI430048170	3.50919e-06	13.4006	8.79565	8.57508	8.76543	9.8186	8.87089	P	P	P	P	P	5.97141	4.7963	4.78275	5.61579	4.87402	P	A	A	P	A	LNCV6_130727_PI430048170	mRNA	TGGAACCAAAAATCACTGTCACTTTACAACTTAGGTTTTACTCTTTTCTTTCTACAGACC	NM_000272	RefSeq	chr2	-	110123335	110205062	NPHP1	4867	nephronophthisis 1 (juvenile), transcript variant 1	GO:0005515|GO:0007588|GO:0030036|GO:0006996|GO:0060041|GO:0031514|GO:0007632|GO:0048515|GO:0005829|GO:0035845|GO:0007165|GO:0016337|GO:0005912|GO:0016020|GO:0005198|GO:0005911|GO:0035869|GO:0030030|GO:0032391|GO:0034613|GO:0005923|GO:0005856	.	NA	-	.	NA	NA	NA	NA	NA	NA	NA	NA	NA
LNCV6_138027_PI430048170	0.000168866	6.5232	7.98379	9.14275	8.54852	8.58299	7.71238	P	P	P	P	P	4.94926	6.49388	5.48898	5.00093	6.24495	A	A	A	A	A	LNCV6_138027_PI430048170	mRNA	ATGCTGACCGGTGCTTATCCTCTAAGCCCTGATCCACAATAAAAATGGACCCAACTCAAA	NM_016095	RefSeq	chr16	-	85677673	85688982	GINS2	51659	GINS complex subunit 2 (Psf2 homolog)	GO:0005515|GO:0006271|GO:0005654|GO:0000278	.	NA	-	.	NA	NA	NA	NA	NA	NA	NA	NA	NA
LNCV6_62572_PI430048170	0.000234098	5.85576	7.96745	8.40525	8.45949	8.35838	8.30612	P	P	P	P	P	5.85865	4.70736	6.16699	6.0272	5.63303	P	A	P	P	A	LNCV6_62572_PI430048170	mRNA	ACTTCTGGAGGCTTCCCTTGAAGCTCTGTGCAAAAGGTGGGAGACAGAGCTGGACCTGCA	NM_001304799	RefSeq	chr16	-	729754	741038	NARFL	64428	nuclear prelamin A recognition factor-like, transcript variant 2	GO:0001666|GO:0006355|GO:0051539|GO:0016226|GO:0002244|GO:0044281|GO:0032364|GO:0046872	.	NA	-	.	NA	NA	NA	NA	NA	NA	NA	NA	NA
LNCV6_127476_PI430048170	0.0189904	3.28617	8.40038	9.01142	9.7881	7.98129	8.20279	P	P	P	P	P	5.66508	8.7271	6.48605	6.52096	5.30346	P	P	P	P	A	LNCV6_127476_PI430048170	mRNA	GTTCACACTATTTCTGTTTTACAGCAGTTTTGAAAAACACATACTATGCCACCAATTGTC	NM_001199835	RefSeq	chr7	+	26291894	26374329	SNX10	29887	sorting nexin 10, transcript variant 1	GO:0005813|GO:0005783|GO:0030316|GO:0005634|GO:0015031|GO:0006897|GO:0005545|GO:0016050|GO:0042384|GO:0031313|GO:0071539|GO:0051117|GO:0007032	.	NA	-	.	NA	NA	NA	NA	NA	NA	NA	NA	NA
LNCV6_121391_PI430048170	0.00035017	4.36486	11.0099	10.1425	10.6037	10.6626	10.6905	P	P	P	P	P	8.34501	7.48414	8.45702	9.05509	8.81485	P	P	P	P	P	LNCV6_121391_PI430048170	mRNA	TCTTTCTCAGTGACCGGGTGGTTTGCTTAGCGCAGACGGGGAAGCGGAGCCAACATGCCA	NM_001013	RefSeq	chr19_GL949747v2_alt	+	175839	182631	RPS9	6203	ribosomal protein S9	GO:0005515|GO:0010467|GO:0008284|GO:0019058|GO:0005634|GO:0019843|GO:0006412|GO:0045182|GO:0006413|GO:0006414|GO:0005829|GO:0045903|GO:0005737|GO:0000184|GO:0016032|GO:0070062|GO:0003735|GO:0006614|GO:0019083|GO:0005730|GO:0006415|GO:0016020|GO:0022627|GO	.	NA	-	.	NA	NA	NA	NA	NA	NA	NA	NA	NA
LNCV6_133882_PI430048170	0.00342302	16.8972	9.39568	7.39132	4.59915	6.99884	7.07953	P	P	P	P	P	1.87955	5.75885	1.71578	1.60907	1.40219	A	A	A	A	A	LNCV6_133882_PI430048170	mRNA	CAGTCACATACTAACTTTTCAGATTTGTTCTTGTGTTTCAGAAAAAAGTGCTCAGCATGA	NM_006895	RefSeq	chr2	+	137964237	138016364	HNMT	3176	histamine N-methyltransferase, transcript variant 1	GO:0035902|GO:0043005|GO:0007585|GO:0002347|GO:0046539|GO:0051384|GO:0006972|GO:0014075|GO:0042220|GO:0032259|GO:0005737|GO:0007420|GO:0005654|GO:0070555|GO:0070062	.	NA	-	.	NA	NA	NA	NA	NA	NA	NA	NA	NA
LNCV6_131426_PI430048170	0.000928939	7.54639	9.24992	9.79144	9.62911	9.54867	9.33047	P	P	P	P	P	6.88173	5.05614	7.10301	7.02618	6.09979	P	A	P	P	A	LNCV6_131426_PI430048170	mRNA	ATCTATGATGAAGTGGTGAAGCTGCTCAACAAAGTGTGGAAGACGGACTAAGCCTAGAGA	NM_005984	RefSeq	chr22	-	19175574	19178863	SLC25A1	6576	solute carrier family 25 (mitochondrial carrier; citrate transporter), member 1, transcript variant 1	GO:0005975|GO:0005743|GO:0006094|GO:0005634|GO:0035338|GO:0044281|GO:0055085|GO:0015746|GO:0015137|GO:0009405|GO:0019432|GO:0006006|GO:0016021|GO:0044255|GO:0070062	.	NA	-	.	NA	NA	NA	NA	NA	NA	NA	NA	NA
LNCV6_141545_PI430048170	0.0122204	13.7862	10.2793	9.77835	9.6894	10.3126	10.0282	P	P	P	P	P	5.25593	1.28873	6.76502	6.7192	6.98805	A	A	P	P	P	LNCV6_141545_PI430048170	mRNA	GGGCTGTACTGGTTGCTAAATATTGCACATCATTTTAAAACTATTTGAGATGCACTTTTG	NM_032815	RefSeq	chr16	+	28950996	28966446	NFATC2IP	84901	nuclear factor of activated T-cells, cytoplasmic, calcineurin-dependent 2 interacting protein	GO:0005737|GO:0045944|GO:0005634|GO:0001816	.	NA	-	.	NA	NA	NA	NA	NA	NA	NA	NA	NA
LNCV6_145275_PI430048170	1.18048e-07	12.5736	11.5823	11.0606	11.8734	11.3544	11.101	P	P	P	P	P	7.32811	8.12962	7.84637	7.88594	7.55173	P	P	P	P	P	LNCV6_145275_PI430048170	mRNA	CAGGTTTGTTTCTTGATAGTTACTCAGACACTAGGGAAAGGTAAATACAAGTGAACAAAA	NM_003472	RefSeq	chr6	-	18224168	18264568	DEK	7913	DEK proto-oncogene, transcript variant 1	GO:2001032|GO:0042393|GO:0007165|GO:0006366|GO:0006357|GO:0043292|GO:2000779|GO:0005634|GO:0019079|GO:0003677|GO:0016568	.	NA	-	.	NA	NA	NA	NA	NA	NA	NA	NA	NA
LNCV6_144929_PI430048170	0.00897696	7.68132	7.17571	7.56162	8.24633	7.22658	6.71604	P	P	P	P	P	2.03189	1.851	5.45068	5.34775	4.58379	A	A	A	P	A	LNCV6_144929_PI430048170	mRNA	TTGAAGCATCTGTCTTCATATGATGGCATTAGAACACCTTGGTATAATAAAAAGTTACCG	NM_015190	RefSeq	chr10	-	73241955	73247331	DNAJC9	23234	DnaJ (Hsp40) homolog, subfamily C, member 9	GO:0035176|GO:0005634	.	NA	-	.	NA	NA	NA	NA	NA	NA	NA	NA	NA
LNCV6_133590_PI430048170	0.00400997	2.45474	8.89301	8.8424	8.78213	8.76782	8.0525	P	P	P	P	P	7.07435	7.99094	7.23913	6.46147	7.76392	P	P	P	P	P	LNCV6_133590_PI430048170	mRNA	TTTTAAGTGATTTCTCAGTGCTGAAAAGCCTGTCCAGGTTTCCTTCCCTTTCCCAAGCCT	NM_015993	RefSeq	chr16	-	57256096	57284672	PLLP	51090	plasmolipin	GO:0043218|GO:0042552|GO:0009611|GO:0045121|GO:0016021|GO:0070062|GO:0006811	.	NA	-	.	NA	NA	NA	NA	NA	NA	NA	NA	NA
LNCV6_90741_PI430048170	0.000460998	6.01693	11.0198	11.3896	10.2565	11.8095	11.4732	P	P	P	P	P	8.66838	9.48511	8.52147	7.2629	8.70999	P	P	P	P	P	LNCV6_90741_PI430048170	mRNA	TGGGCTCTGTCTACTGTCGCAAAAGCTTTTAAAGATATTCATTAAACACGGACCTTCCTG	NM_001144956	RefSeq	chr1	+	151721536	151729606	RIIAD1	284485	regulatory subunit of type II PKA R-subunit (RIIa) domain containing 1	NA	.	NA	-	.	NA	NA	NA	NA	NA	NA	NA	NA	NA
LNCV6_129981_PI430048170	0.00196147	20.2201	8.94915	9.41271	6.93789	9.34352	10.135	P	P	P	P	P	2.35403	7.05654	2.74782	1.87686	1.73777	A	A	A	A	A	LNCV6_129981_PI430048170	mRNA	GTTCACTGATTGTTTTCATAGATGATGCTTCTTGGGGAAAAATAGTATAGGATGTGAAAG	NM_052954	RefSeq	chr21	-	26466208	26573262	CYYR1	116159	cysteine/tyrosine-rich 1	GO:0008150|GO:0003674|GO:0016021	.	NA	-	.	NA	NA	NA	NA	NA	NA	NA	NA	NA
LNCV6_129878_PI430048170	0.000546237	4.64551	9.6754	9.25122	9.44508	9.78298	9.15971	P	P	P	P	P	6.66052	8.2767	6.97996	6.85415	6.86772	P	P	P	P	P	LNCV6_129878_PI430048170	mRNA	TATGTCTCGTATTTTACTGTCACTGGAGGCTCTGTGGGCTGTCATAGTTAATTGACCATA	NM_014671	RefSeq	chr7	+	157138960	157269372	UBE3C	9690	ubiquitin protein ligase E3C	GO:0005622|GO:0005515|GO:0000209|GO:0005737|GO:0004842|GO:0000502|GO:0042787|GO:0016874|GO:0005634	.	NA	-	.	NA	NA	NA	NA	NA	NA	NA	NA	NA
LNCV6_69844_PI430048170	0.0188009	5.0187	6.88574	7.77705	6.03242	8.51062	7.89665	P	P	P	P	P	1.84068	6.9903	4.42627	4.4862	4.69088	A	A	A	A	A	LNCV6_69844_PI430048170	mRNA	TCTGTGGCCCAAGGAAGGCCACTCCACATTAAGCTGCCCAATAAACTGCTTTTAAGATAA	NM_001287212	RefSeq	chr1	-	20664013	20718017	KIF17	57576	kinesin family member 17, transcript variant 3	GO:0008017|GO:0005871|GO:0006996|GO:0005930|GO:0031503|GO:0005874|GO:0072372|GO:0015031|GO:0005524|GO:0036064|GO:0005829|GO:0030030|GO:0008152|GO:0008574|GO:0032391|GO:0030992|GO:0016192|GO:0016887|GO:0022008|GO:0007018	.	NA	-	.	NA	NA	NA	NA	NA	NA	NA	NA	NA
LNCV6_128024_PI430048170	0.00793028	13.877	10.0495	9.01122	9.00468	9.42149	9.11531	P	P	P	P	P	5.53501	1.29563	6.2158	6.02394	5.69287	P	A	P	P	A	LNCV6_128024_PI430048170	mRNA	CTTTGCCATGAGGCCACATTCAGCTGCTATTTAAACTTAATATCTTGAACCTAAAGAATG	NM_022739	RefSeq	chr17	-	64544616	64662268	SMURF2	64750	SMAD specific E3 ubiquitin protein ligase 2	GO:0005515|GO:0006511|GO:0010467|GO:0004842|GO:0006367|GO:0005886|GO:0016874|GO:0090263|GO:0000151|GO:0005634|GO:0046332|GO:0005829|GO:0042802|GO:0005737|GO:0042787|GO:0007179|GO:0017015|GO:0030579|GO:0030512|GO:0000122|GO:0030509|GO:0005160|GO:0006351|GO	.	NA	-	.	NA	NA	NA	NA	NA	NA	NA	NA	NA
LNCV6_144600_PI430048170	0.00860857	2.44578	9.97214	10.6644	10.0872	10.1765	10.1626	P	P	P	P	P	7.90438	9.63436	9.13304	8.25888	9.12594	P	P	P	P	P	LNCV6_144600_PI430048170	mRNA	CCCACATCACTACATTCCCTCGGCCCGTGTTAGTGAATAAAGTATTATATCCTCAAAAAA	NM_016643	RefSeq	chr16	+	30407413	30418595	ZNF771	51333	zinc finger protein 771, transcript variant 1	GO:0006355|GO:0005634|GO:0003677|GO:0046872|GO:0006351	.	NA	-	.	NA	NA	NA	NA	NA	NA	NA	NA	NA
LNCV6_139482_PI430048170	0.000365758	5.90596	10.681	11.4176	11.7302	11.0573	10.5881	P	P	P	P	P	7.55486	8.49557	9.63722	8.05925	8.34789	P	P	P	P	P	LNCV6_139482_PI430048170	mRNA	GTAGTTGCCAAAGAGGTTCTCCTAGGTGGTCTTAATAAACCTATTCACAGAATTCTCCTT	NM_177424	RefSeq	chr1	+	27773182	27824452	STX12	23673	syntaxin 12	GO:0005515|GO:0033344|GO:0050821|GO:0031201|GO:0006886|GO:0006906|GO:0012505|GO:0045335|GO:0005484|GO:0000139|GO:0031083|GO:0000149|GO:0045121|GO:0016021|GO:0048278|GO:0010008|GO:0070062	.	NA	-	.	NA	NA	NA	NA	NA	NA	NA	NA	NA
LNCV6_135363_PI430048170	0.00944118	5.9	6.15387	6.63857	6.41506	6.34281	5.97591	P	P	P	P	P	2.22613	4.9675	2.06072	1.64169	4.61974	A	A	A	A	A	LNCV6_135363_PI430048170	mRNA	CCTTTTCTTCCCTTTTGGTAGCAAAGGACACCAACTTTTTCTTAATAAATGGGTATTTTG	NM_016237	RefSeq	chr12	-	121308244	121352462	ANAPC5	51433	anaphase promoting complex subunit 5, transcript variant 1	GO:0007094|GO:0019903|GO:0051437|GO:0005634|GO:0051436|GO:0031145|GO:0051439|GO:0005829|GO:0007067|GO:0070979|GO:0005680|GO:0005654|GO:0000278|GO:0051301	.	NA	-	.	NA	NA	NA	NA	NA	NA	NA	NA	NA
LNCV6_127302_PI430048170	3.58112e-05	8.86607	8.68984	9.22704	10.0929	9.3009	8.74171	P	P	P	P	P	5.22266	6.1416	6.9459	6.186	5.72062	A	A	P	P	A	LNCV6_127302_PI430048170	mRNA	GCATGATTCTTAAAAATGAATAAAACTGTTTACAAGGGAAGGAGAGCTAACTGCAAAGTG	NM_052916	RefSeq	chr17	-	76142452	76240309	RNF157	114804	ring finger protein 157	GO:0008270	.	NA	-	.	NA	NA	NA	NA	NA	NA	NA	NA	NA
LNCV6_144696_PI430048170	0.00131954	16.941	7.91733	7.28587	5.59711	7.92444	7.96758	P	P	P	P	P	1.33651	5.33916	1.35014	1.34762	2.87848	A	A	A	A	A	LNCV6_144696_PI430048170	mRNA	CCTGAAGACTTACCAGTATTCTAGTGTATTATGAAGCTTTCAACATTACTATGCACAAAC	NM_001621	RefSeq	chr7	+	17298651	17346151	AHR	196	aryl hydrocarbon receptor	GO:0005515|GO:0010468|GO:0003700|GO:0006805|GO:0044212|GO:0006366|GO:0045899|GO:0003705|GO:0051879|GO:0005634|GO:0005737|GO:0045944|GO:0046983|GO:0030850|GO:0004879|GO:0004871|GO:0009410|GO:0005667|GO:0006355|GO:0001568|GO:0046982|GO:0006357|GO:0006915|GO	.	NA	-	.	NA	NA	NA	NA	NA	NA	NA	NA	NA
LNCV6_137896_PI430048170	0.00251704	3.77752	8.75714	7.81298	7.23044	8.06933	7.49998	P	P	P	P	P	6.64995	6.06697	4.58349	6.03507	6.24475	P	A	A	P	A	LNCV6_137896_PI430048170	mRNA	CCTTAGTCAACACCAGAGAATTCACATGAGGGAAAACCTATTAATGTAAGGAACTTAAAT	NM_003447	RefSeq	chr6	+	28080703	28089562	ZNF165	7718	zinc finger protein 165	GO:0005515|GO:0006355|GO:0003700|GO:0005634|GO:0003677|GO:0046872|GO:0006351	.	NA	-	.	NA	NA	NA	NA	NA	NA	NA	NA	NA
LNCV6_140124_PI430048170	0.00064625	6.58939	9.54954	9.5912	9.15121	9.28501	9.27318	P	P	P	P	P	6.38561	5.47573	7.18295	7.28034	6.26244	P	A	P	P	A	LNCV6_140124_PI430048170	mRNA	CAGTTTGCTCAAGCCCAGGCAAATTTCTGTGATTAAAATGAATTCATCAGTTCCTCCAAA	NM_017931	RefSeq	chr22	+	46267963	46294008	TTC38	55020	tetratricopeptide repeat domain 38	GO:0070062	.	NA	-	.	NA	NA	NA	NA	NA	NA	NA	NA	NA
LNCV6_119442_PI430048170	5.57456e-06	6.94603	15.0833	14.6103	15.2733	14.7785	14.8881	P	P	P	P	P	12.0411	11.7227	11.7361	12.7163	12.2809	P	P	P	P	P	LNCV6_119442_PI430048170	mRNA	GATGCTCCAGCTGCTGGTGAAGATGCATGAATAGACATTTGGAAAAATAAAACTTTATTA	NM_001028	RefSeq	chr11	-	119015712	119018347	RPS25	6230	ribosomal protein S25	GO:0005515|GO:0010467|GO:0019083|GO:0003723|GO:0006614|GO:0019058|GO:0015935|GO:0005730|GO:0005634|GO:0006415|GO:0006412|GO:0006413|GO:0005829|GO:0006414|GO:0005737|GO:0000184|GO:0022627|GO:0016032|GO:0005840|GO:0044267|GO:0070062	.	NA	-	.	NA	NA	NA	NA	NA	NA	NA	NA	NA
LNCV6_72453_PI430048170	1.29331e-06	9.74267	8.92681	9.01562	9.46352	9.30507	8.77209	P	P	P	P	P	5.17401	6.03212	6.19942	5.95192	5.59723	A	A	P	P	A	LNCV6_72453_PI430048170	mRNA	TTTGAAAAACAGCAGATTGGCTCAAGTGCGATGCCATATAAGCGGAATCCCATGCGTTCA	NM_000026	RefSeq	chr22	+	40346499	40366571	ADSL	158	adenylosuccinate lyase, transcript variant 1	GO:0009168|GO:0051262|GO:0070626|GO:0004018|GO:0055086|GO:0044208|GO:0044281|GO:0005829|GO:0006167|GO:0006144|GO:0008152|GO:0006164|GO:0006189	.	NA	-	.	NA	NA	NA	NA	NA	NA	NA	NA	NA
LNCV6_127902_PI430048170	3.92357e-05	8.71527	8.05376	8.36591	8.4816	8.22755	7.84076	P	P	P	P	P	4.28775	5.79595	5.16142	4.72464	5.03272	A	A	A	A	A	LNCV6_127902_PI430048170	mRNA	GTACAGCGTTGACAACTCTAACTAAAAGGATTACAGCCCTTAAAATTTTAGCTTAAGGAC	NM_015565	RefSeq	chr21	-	28928143	28992956	LTN1	26046	listerin E3 ubiquitin protein ligase 1	GO:0005515|GO:0004842|GO:0016874|GO:0008270|GO:0051865	.	NA	-	.	NA	NA	NA	NA	NA	NA	NA	NA	NA
LNCV6_100218_PI430048170	0.000471649	10.3683	8.39821	8.82361	9.34009	8.46637	8.16848	P	P	P	P	P	4.37151	6.30644	5.79775	4.9349	3.86254	A	A	P	A	A	LNCV6_100218_PI430048170	mRNA	TGGCTGTTCTAAGAAGTACTTATGGAGAGCAAGAACGTTTTTGTTCATTTCTTAATGTGT	NM_000538	RefSeq	chr13	+	36819201	36829603	RFXAP	5994	regulatory factor X-associated protein	GO:0003700|GO:0003713|GO:0005634|GO:0045893|GO:0003677	.	NA	-	.	NA	NA	NA	NA	NA	NA	NA	NA	NA
LNCV6_132294_PI430048170	0.000381201	4.2198	9.27559	9.23746	10.4384	9.9878	9.10304	P	P	P	P	P	7.57883	6.77858	8.22288	7.74257	7.45763	P	A	P	P	P	LNCV6_132294_PI430048170	mRNA	TTCAGCTTCAAAGAAGACACTTTGCTGTTGATAGCTGAGGTTATGGGAGAAGATATCCCA	NM_032847	RefSeq	chr8	-	123219955	123241398	C8orf76	84933	chromosome 8 open reading frame 76	NA	.	NA	-	.	NA	NA	NA	NA	NA	NA	NA	NA	NA
LNCV6_139850_PI430048170	5.9461e-05	152.967	12.4913	11.2387	10.4754	12.7641	13.6813	P	P	P	P	P	4.45916	6.2781	5.64966	2.11527	5.32062	A	A	A	A	A	LNCV6_139850_PI430048170	mRNA	CAGCATGGAGGACACAGATGACTCTTTGGTGTTGGTCTTTTTGTCTGCAGTGAATGTTCA	NM_001018111	RefSeq	chr7	-	131500261	131556617	PODXL	5420	podocalyxin-like, transcript variant 1	GO:0005515|GO:0022408|GO:0030335|GO:0072015|GO:0005886|GO:0032534|GO:0031528|GO:0030175|GO:0050900|GO:0033634|GO:0001726|GO:0005615|GO:0044297|GO:0030027|GO:0072175|GO:0005737|GO:0007162|GO:0016324|GO:0016477|GO:0005887|GO:0036057|GO:0045121|GO:0007155|GO	.	NA	-	.	NA	NA	NA	NA	NA	NA	NA	NA	NA
LNCV6_144329_PI430048170	7.64197e-08	36.6692	12.2784	13.0118	12.9006	12.9968	12.4447	P	P	P	P	P	7.8678	7.83869	7.80226	7.01487	7.01277	P	P	P	P	P	LNCV6_144329_PI430048170	mRNA	CAATCAATCAGTCACTGTGTCCCAGACATATTCAATAAACACAGATTGGTACCACCCAGC	NM_004599	RefSeq	chr22	+	41833078	41907308	SREBF2	6721	sterol regulatory element binding transcription factor 2, transcript variant 1	GO:0005515|GO:0006629|GO:2000188|GO:0005783|GO:0005634|GO:0044281|GO:0005829|GO:0005737|GO:0045944|GO:0032937|GO:0046983|GO:0044255|GO:0072368|GO:0008203|GO:0071499|GO:0012507|GO:0000247|GO:0005730|GO:0070888|GO:0000122|GO:0000978|GO:0008022|GO:0010886|GO	.	NA	-	.	NA	NA	NA	NA	NA	NA	NA	NA	NA
LNCV6_138106_PI430048170	0.0271494	2.16554	12.8582	12.3387	12.3302	12.7142	12.6975	P	P	P	P	P	11.0931	10.2239	12.6822	11.3571	10.8083	P	P	P	P	P	LNCV6_138106_PI430048170	mRNA	CTCGGGGGCCTGGGGAAGTTGTGTGTTGTGCAGTCAGTAAAATCCTCCCACTGCCTCCGG	NM_018083	RefSeq	chr19	+	7516117	7521025	ZNF358	140467	zinc finger protein 358	GO:0006355|GO:0019827|GO:0021915|GO:0005634|GO:0035115|GO:0003677|GO:0046872|GO:0006351	.	NA	-	.	NA	NA	NA	NA	NA	NA	NA	NA	NA
LNCV6_9584_PI430048170	0.00696425	0.380287	8.81472	8.45113	8.31318	8.43594	8.7485	P	P	P	P	P	9.47816	10.8037	9.52123	9.30758	10.1206	P	P	P	P	P	LNCV6_9584_PI430048170	mRNA	AGCTGGCTGCTGGCCTCAGTTCTGCCTCTGTCCAGGTCCTTGTGACCCGCCCGCTCTCCT	NM_145702	RefSeq	chr2	-	232547969	232550590	TIGD1	200765	tigger transposable element derived 1	GO:0005634|GO:0003677	.	NA	-	.	NA	NA	NA	NA	NA	NA	NA	NA	NA
LNCV6_138355_PI430048170	5.4428e-06	9.76206	11.4472	11.3768	11.7153	11.2941	10.8468	P	P	P	P	P	7.55127	8.60093	8.47726	7.64754	7.75517	P	P	P	P	P	LNCV6_138355_PI430048170	mRNA	TCTAGTGCCTAGTGTTGCTTTTCTGATGTAATAAAAGGTGGTCTGGCAGAACCTAAAAAA	NM_021627	RefSeq	chr3	+	185586242	185631097	SENP2	59343	SUMO1/sentrin/SMT3 specific peptidase 2	GO:0005515|GO:0032091|GO:0060711|GO:0030111|GO:0060712|GO:0032875|GO:0015031|GO:2000045|GO:0009950|GO:0035562|GO:0007507|GO:0005643|GO:0045944|GO:0006508|GO:0016055|GO:0031965|GO:0016926|GO:0016925|GO:0060707|GO:0019904|GO:0016929|GO:0031410|GO:0016605|GO	.	NA	-	.	NA	NA	NA	NA	NA	NA	NA	NA	NA
LNCV6_102064_PI430048170	0.000132667	7.53328	10.9964	10.3117	10.4264	10.5599	10.2301	P	P	P	P	P	6.84698	8.19271	8.2257	7.08636	7.1235	P	P	P	P	P	LNCV6_102064_PI430048170	mRNA	TCCATCTCCTGCCTTGTGTAAGAACCTGAGTTCCTTGTAATTAAATATCAACTGAATTAC	NM_022742	RefSeq	chr7	+	128791995	128822133	CCDC136	64753	coiled-coil domain containing 136, transcript variant 1	GO:0005739|GO:0016021	.	NA	-	.	NA	NA	NA	NA	NA	NA	NA	NA	NA
LNCV6_65798_PI430048170	7.7529e-06	12.3829	11.4212	12.54	11.3484	12.3952	12.1286	P	P	P	P	P	8.83269	8.64752	7.4981	8.72913	7.95149	P	P	P	P	P	LNCV6_65798_PI430048170	mRNA	ATATAGATTATATATGTATAGTGTTTCACAAAGCTTAGACCTTTACCTTCCAGCCACCCC	NM_020532	RefSeq	chr2	-	54972190	55050598	RTN4	57142	reticulon 4, transcript variant 1	GO:0005515|GO:0030334|GO:0048011|GO:0030308|GO:0005886|GO:0005783|GO:0071786|GO:0006915|GO:0021801|GO:0042981|GO:0030176|GO:0042995|GO:0001525|GO:0005635|GO:0005622|GO:0060317|GO:0007413|GO:0030517|GO:0043025|GO:2000172|GO:0050771|GO:0050770|GO:0070062	.	NA	-	.	NA	NA	NA	NA	NA	NA	NA	NA	NA
LNCV6_143931_PI430048170	0.00613164	5.25818	12.6158	12.1823	11.8947	12.2215	11.9536	P	P	P	P	P	10.0536	7.88084	10.7538	10.0781	8.48443	P	P	P	P	P	LNCV6_143931_PI430048170	mRNA	GACCTTTTCAAAGACAATAGGGGGTCTTGACATGTTTGTTGTATGTAAAGATGATAAGAT	NM_022371	RefSeq	chr1	+	179081976	179095994	TOR3A	64222	torsin family 3, member A	GO:0006200|GO:0005783|GO:0051085|GO:0005788|GO:0016887|GO:0005524|GO:0070062	.	NA	-	.	NA	NA	NA	NA	NA	NA	NA	NA	NA
LNCV6_129430_PI430048170	2.89522e-05	10.6385	9.32129	9.49953	9.30163	9.84319	8.79057	P	P	P	P	P	6.195	6.20194	4.8585	5.63705	6.48869	P	A	A	P	P	LNCV6_129430_PI430048170	mRNA	GTGAACTCTTTACTGATACACACAAGACAACTGTTAAAAAGTGAATCCAGCACTTAAATG	NM_001100829	RefSeq	chr6	+	11538226	11583524	TMEM170B	100113407	transmembrane protein 170B	GO:0016021	.	NA	-	.	NA	NA	NA	NA	NA	NA	NA	NA	NA
LNCV6_60986_PI430048170	0.00148324	3.87611	9.42653	9.03769	9.63991	9.85757	9.38743	P	P	P	P	P	6.63716	8.41652	7.47034	6.78063	7.66232	P	P	P	P	P	LNCV6_60986_PI430048170	mRNA	ACGGGTACAGCAAGCTTTATAATAGAAGATGACGACCCATTGAGGGATGGATTTCTTCTC	NM_144581	RefSeq	chr14	-	59472687	59484355	L3HYPDH	112849	L-3-hydroxyproline dehydratase (trans-)	GO:0050346|GO:0018112|GO:0016836|GO:0008152	.	NA	-	.	NA	NA	NA	NA	NA	NA	NA	NA	NA
LNCV6_102025_PI430048170	0.00462444	3.28911	10.0143	9.47718	9.79945	9.89841	9.578	P	P	P	P	P	8.33788	7.25878	8.54821	8.48184	6.85822	P	P	P	P	P	LNCV6_102025_PI430048170	mRNA	TTTTTAGAATTTGAGAGAGTTGAATCAGCAATTAAAGCGGTTGTTGACTTGAATGGGAGG	NM_001145547	RefSeq	chr10	+	6089345	6117459	RBM17	84991	RNA binding motif protein 17, transcript variant 2	GO:0005515|GO:0000166|GO:0003723|GO:0000380|GO:0005681|GO:0005654	.	NA	-	.	NA	NA	NA	NA	NA	NA	NA	NA	NA
LNCV6_97253_PI430048170	0.00891576	2.38072	8.16405	7.94524	8.05042	8.10011	8.03863	P	P	P	P	P	6.76628	7.09946	6.91332	7.18804	5.60642	P	A	P	P	A	LNCV6_97253_PI430048170	mRNA	ATTAATTGGACCCCGTGATTTCCAATCTCTGCTGTGTTGGACGTCATGAGCATTGCAATC	NM_001292043	RefSeq	chr3	+	9397699	9478154	SETD5	55209	SET domain containing 5, transcript variant 2	NA	.	NA	-	.	NA	NA	NA	NA	NA	NA	NA	NA	NA
LNCV6_144939_PI430048170	8.88742e-06	9.57691	11.2799	11.6155	11.5424	11.4805	11.3794	P	P	P	P	P	7.66274	8.6631	8.16689	7.98705	8.34934	P	P	P	P	P	LNCV6_144939_PI430048170	mRNA	AAGCTTCTCAAGGAGAAATATGGCATCAACACAGATCCACCAAAATAAATGTTTTCTACA	NM_016047	RefSeq	chr2	-	24067583	24076444	SF3B6	51639	splicing factor 3b, subunit 6, 14kDa	GO:0008380|GO:0010467|GO:0000166|GO:0000398|GO:0005654|GO:0005689	.	NA	-	.	NA	NA	NA	NA	NA	NA	NA	NA	NA
LNCV6_129087_PI430048170	0.00113203	4.26094	10.285	10.656	10.3836	10.8381	10.1449	P	P	P	P	P	7.87451	8.40338	9.23905	7.32399	8.4203	P	P	P	P	P	LNCV6_129087_PI430048170	mRNA	TGTGTGGGAAGTAAGGGTGAGTCTCATATTCTTCTATTAAATTTGCCACAAGAATTGCAA	NM_016417	RefSeq	chr14	+	95534985	95544718	GLRX5	51218	glutaredoxin 5	GO:0030097|GO:0005739|GO:0051537|GO:0015035|GO:0009055|GO:0045454|GO:0005634|GO:0046872|GO:0055114	.	NA	-	.	NA	NA	NA	NA	NA	NA	NA	NA	NA
LNCV6_139476_PI430048170	7.95696e-05	9.41789	9.88926	10.5468	9.83884	10.7625	10.0499	P	P	P	P	P	6.70833	7.908	6.13269	6.34359	7.30057	P	P	P	P	P	LNCV6_139476_PI430048170	mRNA	TGTTCTTTCACTTGTAAGTTTCAGTCATTTTCTTTTACCTCGTTGTCAGTGTACAGAATG	NM_007080	RefSeq	chr4	+	146175682	146190061	LSM6	11157	LSM6 homolog, U6 small nuclear RNA associated (S. cerevisiae)	GO:0005515|GO:0008380|GO:0010467|GO:0005730|GO:0043928|GO:0005732|GO:0008033|GO:0005829|GO:0030490|GO:0000398|GO:0000932|GO:0030532|GO:0005681|GO:0046540|GO:0005688|GO:0070062|GO:0000288	.	NA	-	.	NA	NA	NA	NA	NA	NA	NA	NA	NA
LNCV6_145648_PI430048170	0.00130951	9.38863	12.772	12.6837	13.1604	13.3331	13.0865	P	P	P	P	P	9.8201	8.7411	10.1258	10.7499	8.10508	P	P	P	P	P	LNCV6_145648_PI430048170	mRNA	GGGAACTCAGGAAAATTCACAGGACTTGGGAGATTCTAAATCTTAAGTGCAATTATTTTT	NM_000152	RefSeq	chr17	+	80101555	80119880	GAA	2548	glucosidase, alpha; acid, transcript variant 1	GO:0000023|GO:0005765|GO:0060048|GO:0005764|GO:0046716|GO:0003007|GO:0032450|GO:0002086|GO:0016020|GO:0002026|GO:0050884|GO:0050885|GO:0009888|GO:0030246|GO:0006006|GO:0007626|GO:0005985|GO:0043181|GO:0007040|GO:0005980|GO:0070062|GO:0004558	.	NA	-	.	NA	NA	NA	NA	NA	NA	NA	NA	NA
LNCV6_137511_PI430048170	0.00024966	9.75551	12.6153	12.6417	12.6168	12.7879	13.0586	P	P	P	P	P	8.62457	8.73283	9.57178	10.4012	9.24808	P	P	P	P	P	LNCV6_137511_PI430048170	mRNA	GCACAACCGGAGAAGACAGAATTACCTCTGCTCTTTTAATATATAATGATGGCTTTAAAT	NM_001177701	RefSeq	chr22	-	36758201	36776133	IFT27	11020	intraflagellar transport 27, transcript variant 1	GO:0005515|GO:0005813|GO:0006996|GO:0031514|GO:0097225|GO:0003924|GO:0097228|GO:0072372|GO:0005525|GO:0006886|GO:0007224|GO:0012505|GO:0006184|GO:0005929|GO:0042073|GO:0030992|GO:0032482|GO:0019003	.	NA	-	.	NA	NA	NA	NA	NA	NA	NA	NA	NA
LNCV6_71278_PI430048170	0.00542743	6.58681	13.0682	13.3299	12.8003	13.0302	13.0978	P	P	P	P	P	10.7008	8.92665	10.642	11.2847	8.26298	P	P	P	P	P	LNCV6_71278_PI430048170	mRNA	GTGGTGGACGGACTGTAATTGATAGATTGATTATGGAATTAAATTGGGTACAGCTTCAAA	NM_001127695	RefSeq	chr20	+	45890951	45898819	CTSA	5476	cathepsin A, transcript variant 2	GO:0006665|GO:0006687|GO:0005783|GO:0044281|GO:0043085|GO:0005764|GO:0006886|GO:0043231|GO:0004185|GO:0016020|GO:0004180|GO:0006508|GO:0005654|GO:0006488|GO:0008047|GO:0044267|GO:0070062|GO:0043687|GO:0043202|GO:0018279	.	NA	-	.	NA	NA	NA	NA	NA	NA	NA	NA	NA
LNCV6_54469_PI430048170	2.4163e-05	13.6864	10.1294	10.0428	11.2512	9.83061	9.6406	P	P	P	P	P	5.42199	7.00997	7.17308	6.36706	5.98302	A	A	P	P	A	LNCV6_54469_PI430048170	mRNA	CTTATTAACAGGAAATGCTAAGGTACCTTCTCTGTGGAACAATCTGCAATGTCTAAATCG	NM_001242673	RefSeq	chr1	+	109984764	110023742	AHCYL1	10768	adenosylhomocysteinase-like 1, transcript variant 2	GO:0005515|GO:0006378|GO:0005783|GO:0032412|GO:0005829|GO:0004013|GO:0008150|GO:0044070|GO:0010765|GO:0006611|GO:0006730|GO:0031440|GO:0033353|GO:0070062	.	NA	-	.	NA	NA	NA	NA	NA	NA	NA	NA	NA
LNCV6_128526_PI430048170	0.000413118	16.4387	10.4464	10.5509	9.86366	10.6066	10.0721	P	P	P	P	P	4.43807	6.84892	6.26451	7.00576	5.66678	A	A	P	P	A	LNCV6_128526_PI430048170	mRNA	GATCAAGCAGTTATTTGATTTGTGCTCACTTTTGATATGGCCAATAAAACCATACCGACT	NM_000107	RefSeq	chr11	+	47214941	47239218	DDB2	1643	damage-specific DNA binding protein 2, 48kDa	GO:0000209|GO:0005515|GO:0035518|GO:0004842|GO:0030054|GO:0003677|GO:0051865|GO:0003684|GO:0043234|GO:0006281|GO:0006290|GO:0070914|GO:0005654|GO:0031465|GO:0006289|GO:0000718|GO:0009411	.	NA	-	.	NA	NA	NA	NA	NA	NA	NA	NA	NA
LNCV6_144411_PI430048170	0.0017797	6.6019	13.5612	12.7687	12.6282	13.4335	13.0626	P	P	P	P	P	10.4608	9.76843	11.7067	8.96289	9.44204	P	P	P	P	P	LNCV6_144411_PI430048170	mRNA	GTCATTGCTCCGTTTGTGTTTGTACTAATCAGTAATAAAGGTTTAGAAGTTTGACCCTAA	NM_001277764	RefSeq	chr15	-	90230244	90234047	CIB1	10519	calcium and integrin binding 1 (calmyrin), transcript variant a	GO:0005515|GO:0030307|GO:0007286|GO:0031122|GO:0045653|GO:1900026|GO:0042127|GO:0071356|GO:0043025|GO:0090050|GO:0070374|GO:0017016|GO:0070062|GO:0038163|GO:0005813|GO:0005794|GO:0030335|GO:0005509|GO:0090314|GO:0070886|GO:0030027|GO:0044325|GO:0048554|GO	.	NA	-	.	NA	NA	NA	NA	NA	NA	NA	NA	NA
LNCV6_132439_PI430048170	8.28211e-06	10.3701	13.3616	13.0054	13.9063	13.5592	13.5034	P	P	P	P	P	9.66763	9.55406	10.556	10.6789	9.75248	P	P	P	P	P	LNCV6_132439_PI430048170	mRNA	TATTCTGGGTTAGAGAAGTGCTTACTAAGGGGTTTTCTAATAAAAACAAATGCCACATTG	NM_003145	RefSeq	chr1	-	156009047	156020967	SSR2	6746	signal sequence receptor, beta (translocon-associated protein beta)	GO:0010467|GO:0005783|GO:0006614|GO:0006613|GO:0005789|GO:0016021|GO:0044267|GO:0006412	.	NA	-	.	NA	NA	NA	NA	NA	NA	NA	NA	NA
LNCV6_135730_PI430048170	0.002581	2.75	10.8733	10.7525	10.247	11.333	10.872	P	P	P	P	P	9.74171	8.55857	10.0856	8.89963	9.16363	P	P	P	P	P	LNCV6_135730_PI430048170	mRNA	AGCCCCTGGGGCTGGCAGGGAGGAGCTCCAGGCTAATAAAGTGGAGAAACTGTCAAAAAA	NM_138418	RefSeq	chr16	+	641848	648474	FAM195A	84331	family with sequence similarity 195, member A	NA	.	NA	-	.	NA	NA	NA	NA	NA	NA	NA	NA	NA
LNCV6_140665_PI430048170	0.00227182	8.41465	6.3677	6.11781	6.44018	5.43248	5.39338	P	P	P	P	P	1.50236	4.03579	1.58825	1.50075	3.74861	A	A	A	A	A	LNCV6_140665_PI430048170	mRNA	CTTTGAATCCTCTGCATCTAGCCATGTATTCTGCAAATATTAAGTGCTCAATGGTTTTTT	NM_032975	RefSeq	chr18	+	34493289	34891844	DTNA	1837	dystrobrevin, alpha, transcript variant 2	GO:0005515|GO:0030424|GO:0030054|GO:0006941|GO:0045202|GO:0007268|GO:0007274|GO:0030165|GO:0031234|GO:0042383|GO:0007165|GO:0043234|GO:0005737|GO:0008270	.	NA	-	.	NA	NA	NA	NA	NA	NA	NA	NA	NA
LNCV6_138306_PI430048170	0.00455897	18.2315	10.819	10.4702	10.6406	11.0191	10.6752	P	P	P	P	P	6.87728	2.79525	6.83874	7.57461	5.26245	P	A	P	P	A	LNCV6_138306_PI430048170	mRNA	TGAACCCTGATCTAGACTTATATGAATAAATGAAATTACATGCCAAGGGCCCTAAAAAGC	NM_006767	RefSeq	chr22	+	20982268	20999037	LZTR1	8216	leucine-zipper-like transcription regulator 1	GO:0006355|GO:0003700|GO:0009653	.	NA	-	.	NA	NA	NA	NA	NA	NA	NA	NA	NA
LNCV6_139618_PI430048170	0.00442641	20.404	12.112	13.2846	12.3843	12.6098	12.7117	P	P	P	P	P	7.49551	4.23234	8.86293	9.07284	8.64297	P	A	P	P	P	LNCV6_139618_PI430048170	mRNA	GGCAGATGTCCCAATCCTGGAGGTCATCCATTAGGAATTAAATTCTCCAGCCTCAAAAAA	NM_001284286	RefSeq	chr22	+	31122922	31134697	INPP5J	27124	inositol polyphosphate-5-phosphatase J, transcript variant 2	GO:0031115|GO:0017124|GO:0052658|GO:0043647|GO:0005886|GO:0006661|GO:0052659|GO:0044281|GO:0004445|GO:0001726|GO:0034485|GO:0005829|GO:0030426|GO:0005737|GO:0043198|GO:0033137|GO:0046856|GO:0010977|GO:0006644	.	NA	-	.	NA	NA	NA	NA	NA	NA	NA	NA	NA
LNCV6_133695_PI430048170	0.00256505	19.6104	10.5655	8.95041	10.9175	8.75761	10.3725	P	P	P	P	P	2.06093	6.46336	6.64975	5.56555	5.66162	A	A	P	P	A	LNCV6_133695_PI430048170	mRNA	ACTGCGGATCCCAAACTGTTCCCTTTTTCATTTCTTGAAATGTTACCACTACAGACATTT	NM_001127671	RefSeq	chr5	-	38474962	38556646	LIFR	3977	leukemia inhibitory factor receptor alpha, transcript variant 1	GO:0008284|GO:0004924|GO:0004923|GO:0019221|GO:0070120|GO:0005127|GO:0038165|GO:0043235|GO:0048861|GO:0019838|GO:0005887|GO:0004897|GO:0034097|GO:0007166|GO:0070062	.	NA	-	.	NA	NA	NA	NA	NA	NA	NA	NA	NA
LNCV6_128969_PI430048170	0.00048372	5.50652	10.4858	10.9796	10.5871	11.0417	10.447	P	P	P	P	P	7.78115	7.60761	9.34829	7.91299	7.87644	P	P	P	P	P	LNCV6_128969_PI430048170	mRNA	CAGGGCTGGCCCGTTTGGGACAGCTGACCAATAAACACTGATGGTGTGTTTGTCAAAAAA	NM_003863	RefSeq	chr9	-	127935094	127938484	DPM2	8818	dolichyl-phosphate mannosyltransferase polypeptide 2, regulatory subunit	GO:0005515|GO:0006501|GO:0004582|GO:0048471|GO:0033185|GO:0019348|GO:0016254|GO:0030176|GO:0035269|GO:0000506|GO:0050790|GO:0031647|GO:0005789|GO:0030234|GO:0006488|GO:0044267|GO:0006506|GO:0043687|GO:0018279	.	NA	-	.	NA	NA	NA	NA	NA	NA	NA	NA	NA
LNCV6_143953_PI430048170	0.000174029	4.66891	8.7411	9.21599	9.85248	8.74669	8.42598	P	P	P	P	P	6.94475	6.66832	6.6025	7.40527	6.5094	P	A	P	P	P	LNCV6_143953_PI430048170	mRNA	CGCAAAATAAAGTTTAAAACCCTGCTACCACAATGTTTCTGGAACAAGACTAGATCAAAA	NM_053050	RefSeq	chr2	-	74471957	74472815	MRPL53	116540	mitochondrial ribosomal protein L53	GO:0070124|GO:0070125|GO:0070126|GO:0032543|GO:0006996|GO:0005743|GO:0005840	.	NA	-	.	NA	NA	NA	NA	NA	NA	NA	NA	NA
LNCV6_131679_PI430048170	0.00299788	6.03749	12.4674	12.7533	12.7439	12.8647	12.5203	P	P	P	P	P	10.131	8.67719	11.0127	10.4309	8.81027	P	P	P	P	P	LNCV6_131679_PI430048170	mRNA	TTCCTGTTGAGTCTAGTTGGAATTTTTAGTATGAATGTGAGATTTTTCTCCTGCTTGTGA	NM_001099415	RefSeq	chr7	-	75416780	75486288	POM121C	NA	POM121 transmembrane nucleoporin C	NA	.	NA	-	.	NA	NA	NA	NA	NA	NA	NA	NA	NA
LNCV6_131756_PI430048170	8.81594e-05	14.9808	11.3738	10.2429	9.1305	10.585	11.0433	P	P	P	P	P	6.61616	6.54984	5.99624	7.51239	6.65308	P	A	P	P	P	LNCV6_131756_PI430048170	mRNA	CTCTGTGCTGCCTGTACTGTATTGACCTGTTTTATAGGTGCCTTTTTATTAAAAAGAAAA	NM_182557	RefSeq	chr11	-	118896140	118910904	BCL9L	283149	B-cell CLL/lymphoma 9-like	GO:0008013|GO:0003713|GO:0005730|GO:0010718|GO:0005634|GO:0035914|GO:0006351|GO:0045944|GO:0022604|GO:0005654|GO:0035019|GO:0060070|GO:0030512	.	NA	-	.	NA	NA	NA	NA	NA	NA	NA	NA	NA
LNCV6_135752_PI430048170	0.00723293	7.68424	7.34407	8.364	7.90226	7.94463	7.56168	P	P	P	P	P	2.27991	5.94328	2.98197	4.68366	5.69516	A	A	A	A	A	LNCV6_135752_PI430048170	mRNA	CTCAGAGGTTATGTGTTCTAACTATTATCAAATGAATAAATCCTCTCTATCACATCCCCC	NM_017425	RefSeq	chr11	+	124673843	124694791	SPA17	53340	sperm autoantigenic protein 17	GO:0007338|GO:0005516|GO:0005737|GO:0016020|GO:0003351|GO:0031514|GO:0072372|GO:0007283|GO:0007339	.	NA	-	.	NA	NA	NA	NA	NA	NA	NA	NA	NA
LNCV6_131754_PI430048170	0.000583654	6.37127	9.50455	9.03755	9.64419	9.41348	8.93517	P	P	P	P	P	5.71756	7.66282	6.48609	5.8025	6.71727	P	P	P	P	P	LNCV6_131754_PI430048170	mRNA	TGATTAAAGTATTTTCATACATTTTGCTTCTTGCCCAGCAGGGACAGGTGGCAGAGCCGA	NM_006816	RefSeq	chr5	-	177331561	177351884	LMAN2	10960	lectin, mannose-binding 2	GO:0005793|GO:0005794|GO:0009986|GO:0006890|GO:0015031|GO:0005537|GO:0005615|GO:0046872|GO:0050766|GO:0001948|GO:0000139|GO:0005887|GO:0033116|GO:0031072|GO:0005789|GO:0030246|GO:0070062	.	NA	-	.	NA	NA	NA	NA	NA	NA	NA	NA	NA
LNCV6_141369_PI430048170	0.000867568	9.35834	10.1041	9.89212	10.1175	10.1634	10.0406	P	P	P	P	P	6.25389	7.85012	6.87977	5.43931	6.71056	P	P	P	P	P	LNCV6_141369_PI430048170	mRNA	GTGCATGTTTTAGGGATCAATTACCTAACTGTTCCTTGGTCTATTTATGTATAAGAATGC	NM_005638	RefSeq	chrY	+	57067799	57130289	VAMP7	6845	vesicle-associated membrane protein 7, transcript variant 1	GO:0005515|GO:0005802|GO:0030054|GO:0043312|GO:0045202|GO:0005765|GO:0006887|GO:0006906|GO:0043231|GO:0017156|GO:0030670|GO:0035577|GO:0070062|GO:0019905|GO:0005794|GO:0009986|GO:0008333|GO:0006892|GO:0048280|GO:0043308|GO:0030027|GO:0006897|GO:0006888|GO	.	NA	-	.	NA	NA	NA	NA	NA	NA	NA	NA	NA
LNCV6_130091_PI430048170	0.00282293	4.43673	12.8289	12.4662	12.3305	12.5749	12.7866	P	P	P	P	P	9.34205	10.0218	11.6845	10.0386	9.98301	P	P	P	P	P	LNCV6_130091_PI430048170	mRNA	CCTTTGCCCTGGGACATCTGTATCTCTTGGCTTTGTAATAAATGCTGCATACTTTCTAAA	NM_007144	RefSeq	chr17_KI270857v1_alt	-	2769215	2783624	PCGF2	7703	polycomb group ring finger 2	GO:0035102|GO:0031519|GO:0005515|GO:0000790|GO:0004842|GO:0070301|GO:0016567|GO:0003700|GO:0016573|GO:2001234|GO:0048704|GO:0005634|GO:0000122|GO:0009952|GO:0001701|GO:0001739|GO:0003677|GO:0006351|GO:0016604|GO:0003682|GO:0005654|GO:0008270	.	NA	-	.	NA	NA	NA	NA	NA	NA	NA	NA	NA
LNCV6_133165_PI430048170	0.00130829	9.95813	9.4826	7.65924	8.84453	7.95435	7.50897	P	P	P	P	P	5.30181	4.61412	5.94942	2.83934	5.60327	A	A	P	A	A	LNCV6_133165_PI430048170	mRNA	CGAGTAACTGACCTGGGCAATGAAAAAGCAGTTGTATTTTTCTTGTGGTTTTTCAAGAAA	NM_181644	RefSeq	chr1	+	205568983	205602918	MFSD4	148808	major facilitator superfamily domain containing 4	GO:0016021|GO:0055085	.	NA	-	.	NA	NA	NA	NA	NA	NA	NA	NA	NA
LNCV6_134303_PI430048170	4.17133e-06	12.7454	9.03576	9.25229	9.69777	9.30476	8.54836	P	P	P	P	P	5.15509	5.98818	6.12991	5.0142	4.98746	A	A	P	A	A	LNCV6_134303_PI430048170	mRNA	CTCACTTGGCTGGAAACATCAATCTTAACCATTTATTCAGAACCATTAAACCAATGATTC	NM_015935	RefSeq	chr1	+	171781620	171797716	METTL13	51603	methyltransferase like 13, transcript variant 1	GO:0008168|GO:0032259	.	NA	-	.	NA	NA	NA	NA	NA	NA	NA	NA	NA
LNCV6_136580_PI430048170	0.000184961	15.5666	10.1084	11.2257	12.2567	11.307	9.8927	P	P	P	P	P	6.45351	6.95711	8.4014	7.28274	5.83856	P	A	P	P	A	LNCV6_136580_PI430048170	mRNA	GTTTCCAACACTTAAGGAGACTCTAATGAAAGCTGATGAATTTTCTTTTCTGTCCAAACA	NM_001258311	RefSeq	chr1	-	230321645	230425928	PGBD5	79605	piggyBac transposable element derived 5	GO:0016021	.	NA	-	.	NA	NA	NA	NA	NA	NA	NA	NA	NA
LNCV6_145447_PI430048170	0.000620529	4.79189	7.92648	8.76511	9.52751	8.20099	7.9013	P	P	P	P	P	5.5677	6.24574	7.14991	6.07114	6.21551	P	A	P	P	A	LNCV6_145447_PI430048170	mRNA	AGGGTGTGTTGTTGACTCTTTTTACACTTATTTATTATCATTCTCACTTCTCTGGAAGCC	NM_007097	RefSeq	chr5	-	176392454	176416569	CLTB	1212	clathrin, light chain B, transcript variant 2	GO:0005515|GO:0005802|GO:0042277|GO:0060170|GO:0030132|GO:0005886|GO:0006886|GO:0030118|GO:0043231|GO:0005737|GO:0005198|GO:0030130|GO:0016192	.	NA	-	.	NA	NA	NA	NA	NA	NA	NA	NA	NA
LNCV6_127893_PI430048170	0.00541086	5.83358	8.33108	6.21812	7.50006	6.72082	6.6294	P	P	P	P	P	5.25508	3.81101	5.8076	4.32713	2.52203	A	A	P	A	A	LNCV6_127893_PI430048170	mRNA	TATCTACCAAGAGCGCAGACTTGCATCCTGTCACTACCACTCGTTAGAGAAAGAGAAGAA	NM_022746	RefSeq	chr1	+	220786696	220814399	MARCH1	NA	mitochondrial amidoxime reducing component 1	NA	.	NA	-	.	NA	NA	NA	NA	NA	NA	NA	NA	NA
LNCV6_134942_PI430048170	0.0324102	6.82566	9.89841	7.73808	9.84137	9.27377	8.18778	P	P	P	P	P	5.58508	7.16318	6.72188	7.12319	1.3828	P	P	P	P	A	LNCV6_134942_PI430048170	mRNA	GGGATCTATTTTTGCACTGGAATATCTGAGAATTGCAAAACTAGACAAAAGTTTCACAAC	NM_005502	RefSeq	chr9	-	104781002	104928246	ABCA1	19	ATP-binding cassette, sub-family A (ABC1), member 1	GO:0005515|GO:0008509|GO:0031267|GO:0071300|GO:0071397|GO:0034364|GO:0006497|GO:0051117|GO:0044255|GO:0019905|GO:0042632|GO:0033344|GO:0005794|GO:0010745|GO:0050702|GO:0043691|GO:0005548|GO:0038027|GO:0055098|GO:0007186|GO:0005887|GO:0042157|GO:0055091|GO	.	NA	-	.	NA	NA	NA	NA	NA	NA	NA	NA	NA
LNCV6_137073_PI430048170	0.000817252	4.88047	11.5984	11.5386	11.4112	11.6702	11.5864	P	P	P	P	P	8.97314	8.52246	10.0513	9.51926	8.76682	P	P	P	P	P	LNCV6_137073_PI430048170	mRNA	AGGTCTCACCCCTGTGGCCTGTGATTATGAATAAAGATTATCTTTGTAAAGATCAAAAAA	NM_003731	RefSeq	chr9	+	137188601	137190370	SSNA1	8636	Sjogren syndrome nuclear autoantigen 1	GO:0005813|GO:0042073|GO:0006996|GO:0000086|GO:0060830|GO:0005634|GO:0000278|GO:0036064|GO:0042802|GO:0005829	.	NA	-	.	NA	NA	NA	NA	NA	NA	NA	NA	NA
LNCV6_129620_PI430048170	1.93973e-05	10.0717	11.3896	11.5109	11.5148	11.8919	11.4111	P	P	P	P	P	7.68475	7.94191	8.93322	8.31164	7.88359	P	P	P	P	P	LNCV6_129620_PI430048170	mRNA	CTGCCTAAATAGGTAGCTTAAACTTATGTCAAAATGTCTGCAGCAGTTTGTCAATAAAGT	NM_006559	RefSeq	chr1	+	32013693	32043881	KHDRBS1	10657	KH domain containing, RNA binding, signal transduction associated 1, transcript variant 1	GO:0005515|GO:0017124|GO:0008283|GO:0003723|GO:0005634|GO:0032403|GO:0042802|GO:0008266|GO:0005737|GO:0031647|GO:0000086|GO:0008143|GO:0070618|GO:0007050|GO:0045948|GO:0006397|GO:0009967|GO:0003677|GO:0006351|GO:0007165|GO:0016020|GO:0005070|GO:0005654|GO	.	NA	-	.	NA	NA	NA	NA	NA	NA	NA	NA	NA
LNCV6_128077_PI430048170	0.00343407	28.8149	10.3057	10.0277	11.288	11.5878	11.152	P	P	P	P	P	5.17732	1.66432	5.93605	7.30858	6.54872	A	A	P	P	P	LNCV6_128077_PI430048170	mRNA	CTTGTGGGTTAGAGGAACAAATATCTAGACATTCAATCTTCACTCTTTCAATTGTGCATT	NM_031457	RefSeq	chr11	+	60699573	60715811	MS4A8	83661	membrane-spanning 4-domains, subfamily A, member 8	GO:0016021	.	NA	-	.	NA	NA	NA	NA	NA	NA	NA	NA	NA
LNCV6_128422_PI430048170	0.0303646	3.17125	5.59744	6.09663	6.46187	5.88013	5.83575	P	P	P	P	P	4.30114	1.57766	4.78441	4.00725	5.12463	A	A	A	A	A	LNCV6_128422_PI430048170	mRNA	CTTTCTTAATGAACCTTAGAAAGACTACATGTTACTAAGCAGGCCACTTTTATGGTTGTT	NM_006540	RefSeq	chr8	-	70112031	70403785	NCOA2	10499	nuclear receptor coactivator 2	GO:0005515|GO:0035257|GO:0005634|GO:0044281|GO:2000273|GO:0010906|GO:0032870|GO:0030375|GO:0005737|GO:0030374|GO:0045944|GO:0046983|GO:0004871|GO:0004402|GO:0044255|GO:0016922|GO:0006355|GO:0016573|GO:0003713|GO:0000122|GO:0006351|GO:0032922|GO:0003682|GO	.	NA	-	.	NA	NA	NA	NA	NA	NA	NA	NA	NA
LNCV6_55395_PI430048170	2.39169e-06	0.226131	9.70336	9.97701	9.67748	9.55044	9.95487	P	P	P	P	P	11.8942	12.1072	11.8053	11.4964	12.2239	P	P	P	P	P	LNCV6_55395_PI430048170	mRNA	TGAAGACACTGCCTCCATCTTCTCCCTGAAGGAGATCCAGCTCCAGAAGGACCCAGGCTA	NM_212503	RefSeq	chr1	+	205504555	205532793	CDK18	5129	cyclin-dependent kinase 18, transcript variant 1	GO:0005515|GO:0051726|GO:0006468|GO:0005575|GO:0005524|GO:0004693	.	NA	-	.	NA	NA	NA	NA	NA	NA	NA	NA	NA
LNCV6_128304_PI430048170	0.00112923	18.3748	6.94749	6.9054	7.41364	7.37443	6.73977	P	P	P	P	P	3.03585	1.56434	1.30225	4.4119	1.29566	A	A	A	A	A	LNCV6_128304_PI430048170	mRNA	CTATCTCTCATTGTTTTGGAAACAAGGTGTGATTATGCTATACTATAACCAGCCCTTAAT	NM_003419	RefSeq	chr19	+	36850357	36879575	ZNF345	25850	zinc finger protein 345, transcript variant 1	GO:0006355|GO:0003700|GO:0006366|GO:0006359|GO:0005634|GO:0000122|GO:0006383|GO:0003677|GO:0046872	.	NA	-	.	NA	NA	NA	NA	NA	NA	NA	NA	NA
LNCV6_141282_PI430048170	0.00514852	13.1659	8.26364	9.58212	7.60883	7.27397	8.4588	P	P	P	P	P	5.18809	2.40873	4.70573	6.01043	1.34491	A	A	A	P	A	LNCV6_141282_PI430048170	mRNA	CTTGCGATGAATTCTGCATTGTTCGGTGTTTTTTGTACATGTCAACTCGTAAATCTGATT	NM_001277075	RefSeq	chr19	-	47520684	47555856	ZNF541	84215	zinc finger protein 541	GO:0006355|GO:0003682|GO:0007275|GO:0005634|GO:0007283|GO:0003677|GO:0046872|GO:0030154|GO:0006351	.	NA	-	.	NA	NA	NA	NA	NA	NA	NA	NA	NA
LNCV6_128891_PI430048170	3.78842e-05	32.6382	7.18102	5.17705	7.12859	6.53753	6.14957	P	P	P	P	P	1.28843	1.71491	1.30016	1.30105	2.07423	A	A	A	A	A	LNCV6_128891_PI430048170	mRNA	GTGATTTAGAGTGCTTTAAAATTTCAGGACTCAGATATGAGGAATTGATGTAATGATGCC	NM_198494	RefSeq	chr1	+	40477629	40496343	ZFP69	339559	ZFP69 zinc finger protein	GO:0006355|GO:0005634|GO:0003677|GO:0046872|GO:0006351	.	NA	-	.	NA	NA	NA	NA	NA	NA	NA	NA	NA
LNCV6_137967_PI430048170	6.00196e-05	13.7472	10.4923	11.996	11.9579	11.4975	10.2738	P	P	P	P	P	6.89691	8.09774	8.32199	7.44696	6.70122	P	P	P	P	P	LNCV6_137967_PI430048170	mRNA	CCATAAAGTATTTCTCCCATTGAGTCTAATGATGTATACTTTGCCTAGGTCTTTCCAAAA	NM_175861	RefSeq	chr12	-	29500812	29784759	TMTC1	83857	transmembrane and tetratricopeptide repeat containing 1, transcript variant 2	GO:0005739|GO:0016021	.	NA	-	.	NA	NA	NA	NA	NA	NA	NA	NA	NA
LNCV6_55952_PI430048170	9.76806e-05	0.33294	10.3084	9.80306	9.60626	9.4953	10.1425	P	P	P	P	P	11.3206	11.7223	11.4398	11.3339	11.598	P	P	P	P	P	LNCV6_55952_PI430048170	mRNA	TTTCTGCAGCTTAGCTTGTGTCCTGCCCTCCGCCCGAGGCAAAACGTATCCTGAGGACTT	NM_004566	RefSeq	chr10	+	6202876	6235544	PFKFB3	5209	6-phosphofructo-2-kinase/fructose-2,6-biphosphatase 3, transcript variant 1	GO:0005975|GO:0044281|GO:0005524|GO:0006096|GO:0005829|GO:0004331|GO:0007420|GO:0016311|GO:0009405|GO:0046835|GO:0006006|GO:0005654|GO:0006003|GO:0003873|GO:0006000	.	NA	-	.	NA	NA	NA	NA	NA	NA	NA	NA	NA
LNCV6_138129_PI430048170	0.000141526	3.46269	9.09954	8.7344	9.19212	9.40141	9.25173	P	P	P	P	P	7.52591	6.93846	7.73409	7.60308	6.7469	P	A	P	P	P	LNCV6_138129_PI430048170	mRNA	CCCCTGCCATTTTGAAATAGCTGAACAAGTTAAAGTAATATGTTCCAAAAACTGGAAGTG	NM_001278472	RefSeq	chr12	+	62466816	62597583	MON2	23041	MON2 homolog (S. cerevisiae), transcript variant 5	GO:0043547|GO:0005802|GO:0005515|GO:0005086|GO:0030036|GO:0016192|GO:0015031|GO:0006895|GO:0070062	.	NA	-	.	NA	NA	NA	NA	NA	NA	NA	NA	NA
LNCV6_104339_PI430048170	1.17107e-08	13.3443	14.1219	14.5514	14.5438	14.6491	14.1297	P	P	P	P	P	10.3502	11.0279	10.7025	10.5242	10.6983	P	P	P	P	P	LNCV6_104339_PI430048170	mRNA	CTTGTCTGAAGCTATGGGTCTCTTTTGTTTGATGGTTGCTTTCTTGATTTTGTTTGCCAT	NM_001190329	RefSeq	chr2	-	175176257	175181762	ATP5G3	518	ATP synthase, H+ transporting, mitochondrial Fo complex, subunit C3 (subunit 9), transcript variant 4	GO:0022904|GO:0005215|GO:0042776|GO:0015078|GO:0015991|GO:0005741|GO:0044281|GO:0016021|GO:0045263|GO:0044237|GO:0008289|GO:0005753	.	NA	-	.	NA	NA	NA	NA	NA	NA	NA	NA	NA
LNCV6_129826_PI430048170	8.92671e-07	12.4686	11.7358	11.2485	11.2365	11.6454	11.7759	P	P	P	P	P	7.90255	7.65113	8.32605	8.14944	7.27783	P	P	P	P	P	LNCV6_129826_PI430048170	mRNA	GGAGGCTGCTTACTCAACTTGTGTCTTAATTAAAAGTGACAGAGGAAACCACGGAAAAAA	NM_001256399	RefSeq	chr1	-	43363396	43367738	ELOVL1	64834	ELOVL fatty acid elongase 1, transcript variant 2	GO:0005515|GO:0005783|GO:0019367|GO:0030148|GO:0030176|GO:0044281|GO:0035338|GO:0009922|GO:0016020|GO:0005789|GO:0019432|GO:0034625|GO:0042761|GO:0044255	.	NA	-	.	NA	NA	NA	NA	NA	NA	NA	NA	NA
LNCV6_140111_PI430048170	0.0194398	0.348593	6.025	5.46771	5.37032	5.7308	6.23691	P	P	P	P	P	6.09602	8.30834	7.10009	6.59811	7.50492	P	P	P	P	P	LNCV6_140111_PI430048170	mRNA	CCCCAAACCTCGGACCAATATCCCTCTAAACATCAATCTATCCTCCTGTTAAAGAAAAAA	NM_001206609	RefSeq	chr12	-	108621903	108632078	SELPLG	6404	selectin P ligand, transcript variant 1	GO:0005515|GO:0016020|GO:0005886|GO:0007596|GO:0005887|GO:0005102|GO:0071354|GO:0016021|GO:0050900|GO:0007155|GO:0050901|GO:0050902	.	NA	-	.	NA	NA	NA	NA	NA	NA	NA	NA	NA
LNCV6_140281_PI430048170	0.00363068	0.332749	5.63684	5.19634	4.97374	4.80882	5.99445	P	P	P	P	P	6.27572	7.64668	6.94893	6.11075	7.31708	P	P	P	P	P	LNCV6_140281_PI430048170	mRNA	GCTAAGTATATGTGGGTCACAGGACAGCCAACTGCAAATTACTCTCCAGCCCTATTTTTT	NM_001164484	RefSeq	chr10	-	49131155	49134020	FAM170B	NA	family with sequence similarity 170, member B	NA	.	NA	-	.	NA	NA	NA	NA	NA	NA	NA	NA	NA
LNCV6_142715_PI430048170	0.00894866	0.199051	4.82631	4.00264	4.20988	4.77257	4.11168	P	P	P	P	P	6.12987	8.07394	5.64015	5.53195	6.70821	P	P	P	P	P	LNCV6_142715_PI430048170	mRNA	CCTGGGCCGAACCCTTGGCAGGCGGGCACCGAGGCTGTGGTGCTGCGTGCTCAGCGGTAA	NM_001190479	RefSeq	chr15	-	40281443	40282586	ANKRD63	NA	ankyrin repeat domain 63	NA	.	NA	-	.	NA	NA	NA	NA	NA	NA	NA	NA	NA
LNCV6_123701_PI430048170	4.54636e-06	8.84053	7.67025	7.1249	8.13174	7.84399	7.26117	P	P	P	P	P	4.41787	4.72446	4.22275	4.36893	4.74153	A	A	A	A	A	LNCV6_123701_PI430048170	mRNA	GAATAAAAGGTATGTTTACTCATTTTTCCTGAACACTGTGTTGGTAATGTGCATCATGAC	NM_001303241	RefSeq	chr5	+	180494398	180578405	CNOT6	57472	CCR4-NOT transcription complex, subunit 6	GO:0005515|GO:2000327|GO:0010467|GO:0006355|GO:0008284|GO:0003723|GO:0043928|GO:0004532|GO:0005634|GO:0070966|GO:0046872|GO:0030014|GO:0006351|GO:0006417|GO:0005829|GO:0004535|GO:0016020|GO:0010606|GO:0035195|GO:0000289|GO:0000288	.	NA	-	.	NA	NA	NA	NA	NA	NA	NA	NA	NA
LNCV6_144502_PI430048170	0.0102257	21.7056	10.3212	5.54429	5.69204	6.74655	7.82061	P	P	P	P	P	4.25993	2.1108	4.2177	5.09752	1.33	A	A	A	P	A	LNCV6_144502_PI430048170	mRNA	GGGACCGAGAGATCAGATAGTTGCTGTTTTGTAAAATGTAATGTATATGTGGTTTTTAGT	NM_177543	RefSeq	chr19	-	281039	291169	PPAP2C	8612	phosphatidic acid phosphatase type 2C, transcript variant 3	GO:0006665|GO:0016020|GO:0005886|GO:0030148|GO:0016311|GO:0004721|GO:0044281|GO:0016021|GO:0008195	.	NA	-	.	NA	NA	NA	NA	NA	NA	NA	NA	NA
LNCV6_130877_PI430048170	0.00131485	6.32329	8.30494	7.89406	8.70462	8.73349	7.55435	P	P	P	P	P	4.76075	6.62984	6.21042	4.26455	4.9653	A	A	P	A	A	LNCV6_130877_PI430048170	mRNA	TCACCACCTGTCATGAAGCTTATCTGTTTTCTGATTTGAATAAACTTTGTGTTGTGCAAA	NM_020122	RefSeq	chr2	+	84971107	85059472	KCMF1	56888	potassium channel modulatory factor 1	GO:0016874|GO:0008152|GO:0008270	.	NA	-	.	NA	NA	NA	NA	NA	NA	NA	NA	NA
LNCV6_128300_PI430048170	0.00625516	7.22723	8.54994	9.29947	9.85037	9.02514	7.69601	P	P	P	P	P	6.38737	6.67248	6.67684	6.13848	3.18206	P	A	P	P	A	LNCV6_128300_PI430048170	mRNA	AAGCATCTATCTATTCTGAATCATGTTTGGAAATAAAATTGCTCCATCTGGGAATGTGCT	NM_001146276	RefSeq	chr3	-	172630644	172711218	NCEH1	57552	neutral cholesterol ester hydrolase 1, transcript variant 1	GO:0052689|GO:0016042|GO:0016020|GO:0005783|GO:0016021	.	NA	-	.	NA	NA	NA	NA	NA	NA	NA	NA	NA
LNCV6_142321_PI430048170	0.00169779	9.31592	6.72847	6.85845	5.45141	7.15307	5.73444	P	P	P	P	P	1.73678	1.3167	3.9956	4.09237	3.4189	A	A	A	A	A	LNCV6_142321_PI430048170	mRNA	GTTATATTAATGATGCTGGCGACCAGGGAAATTCCAAACTGCTGGACTTCCTATGCAGGA	NM_153347	RefSeq	chr11	+	18698734	18704785	TMEM86A	144110	transmembrane protein 86A	GO:0016021	.	NA	-	.	NA	NA	NA	NA	NA	NA	NA	NA	NA
LNCV6_144369_PI430048170	0.000295769	10.3009	8.96053	8.22312	9.59111	8.77385	7.96502	P	P	P	P	P	4.71689	4.86558	6.59161	5.66725	4.02553	A	A	P	P	A	LNCV6_144369_PI430048170	mRNA	GGCTTGTGTTTTGATTACTAGTGTAAACTGGTTATTGAGATAGATTATGACATTGGTGGA	NM_001131007	RefSeq	chr4	+	153466345	153636710	KIAA0922	23240	KIAA0922, transcript variant 1	GO:0016021	.	NA	-	.	NA	NA	NA	NA	NA	NA	NA	NA	NA
LNCV6_132395_PI430048170	0.0081982	16.712	9.18302	9.62932	10.5264	9.82722	9.04537	P	P	P	P	P	5.64239	1.97011	6.8536	6.38218	1.79601	P	A	P	P	A	LNCV6_132395_PI430048170	mRNA	GTAGGCTTATCAGGGAGTTACAGTTACAATTGTTACAGTACTGTTCCCAACTCAGCTGCC	NM_000148	RefSeq	chr19	-	48748010	48755390	FUT1	2523	fucosyltransferase 1 (galactoside 2-alpha-L-fucosyltransferase, H blood group)	GO:0042355|GO:0005794|GO:0016020|GO:0005975|GO:0005887|GO:0032580|GO:0008417|GO:0008107|GO:0006486|GO:0036065	.	NA	-	.	NA	NA	NA	NA	NA	NA	NA	NA	NA
LNCV6_142362_PI430048170	0.00176376	6.68337	9.36603	9.21436	10.4266	10.0479	9.68187	P	P	P	P	P	5.88516	6.97355	8.17105	7.29693	5.4781	P	A	P	P	A	LNCV6_142362_PI430048170	mRNA	GCTGCTAGACTGGTTTTCTGTGTTGGTAAATTGCCTATATAAATCTGAATAAAAAGGATC	NM_005160	RefSeq	chr22	+	25564893	25729291	ADRBK2	157	adrenergic, beta, receptor kinase 2	GO:0031623|GO:0007165|GO:0004703|GO:0004672|GO:0047696|GO:0038032|GO:0006468|GO:0005524	.	NA	-	.	NA	NA	NA	NA	NA	NA	NA	NA	NA
LNCV6_128083_PI430048170	0.000860057	0.0223518	10.1187	8.92501	9.38801	9.37755	9.17722	P	P	P	P	P	15.3388	14.6729	12.0296	15.8069	14.7758	P	P	P	P	P	LNCV6_128083_PI430048170	mRNA	CTCTGTGTGTGTATGAGAGAGAGAGTGTGTGTTTGTGTGTTTCAAGGTCAGAACAGGTTT	NM_001007559	RefSeq	chr18	-	26016252	26090647	SS18	6760	synovial sarcoma translocation, chromosome 18, transcript variant 1	GO:0005515|GO:0097150|GO:0005881|GO:0048013|GO:0042493|GO:0000226|GO:0005634|GO:0071564|GO:0006351|GO:0035556|GO:0000902|GO:0030374|GO:0045944	.	NA	-	.	NA	NA	NA	NA	NA	NA	NA	NA	NA
LNCV6_54899_PI430048170	0.0396671	0.456205	6.12565	5.89898	5.79484	4.5621	5.65443	P	P	P	P	P	6.2269	7.59959	5.85274	6.37256	7.30588	P	P	P	P	P	LNCV6_54899_PI430048170	mRNA	TATCTCCTAATCCATTGTTAAATCACCTGCCCCAATTCAGTAAATGAATTGTGGAACAAA	NM_001304821	RefSeq	chr1	+	156338591	156346994	TSACC	128229	TSSK6 activating co-chaperone, transcript variant 1	GO:0005737|GO:0051087	.	NA	-	.	NA	NA	NA	NA	NA	NA	NA	NA	NA
LNCV6_136095_PI430048170	0.00622973	3.19964	11.9071	11.4295	11.652	11.7898	11.2819	P	P	P	P	P	9.11012	9.2015	11.1264	9.96998	9.1623	P	P	P	P	P	LNCV6_136095_PI430048170	mRNA	CAGAATGCGGTGGTGGTGGGGGTCTTTTGTACTGTTGGATTAATAAAATGATTTTAAAAT	NM_138300	RefSeq	chr1	-	154957025	154961782	PYGO2	90780	pygopus family PHD finger 2	GO:0005515|GO:0035034|GO:0001822|GO:0007289|GO:0035065|GO:0030879|GO:0009791|GO:0035563|GO:0001701|GO:0033599|GO:0042393|GO:0048589|GO:0002088|GO:0007420|GO:0003682|GO:0060021|GO:0005654|GO:0008270|GO:0060070|GO:0051569	.	NA	-	.	NA	NA	NA	NA	NA	NA	NA	NA	NA
LNCV6_142514_PI430048170	0.00598464	8.10113	6.5769	6.75358	6.61666	6.7808	6.14933	P	P	P	P	P	1.81208	1.85401	4.54967	4.7034	1.56151	A	A	A	A	A	LNCV6_142514_PI430048170	mRNA	ATCTCTGTTTTTAAGCAGAAATTCATTGTGCAGAAAAGTCCTCCAGAGCTCTGTGGCCCC	NM_017891	RefSeq	chr1	-	1081817	1116356	C1orf159	54991	chromosome 1 open reading frame 159	GO:0016021	.	NA	-	.	NA	NA	NA	NA	NA	NA	NA	NA	NA
LNCV6_138927_PI430048170	0.000195871	11.6868	10.9595	10.869	11.3092	10.9375	10.6822	P	P	P	P	P	6.5383	7.69506	7.70896	8.03933	6.38318	P	P	P	P	P	LNCV6_138927_PI430048170	mRNA	TAAGACTTGCCCTTTCTAACAATAAATGCTCCGTGTTTAAGTTCTGCAGGTCTCAAAAAA	NM_001009921	RefSeq	chr3	+	184812142	185052614	VPS8	23355	vacuolar protein sorting 8 homolog (S. cerevisiae), transcript variant 1	GO:0008270	.	NA	-	.	NA	NA	NA	NA	NA	NA	NA	NA	NA
LNCV6_139718_PI430048170	0.0246899	2.42972	7.54091	7.8128	8.38474	6.93343	8.36216	P	P	P	P	P	4.94768	6.87519	6.78601	7.17339	6.48424	A	A	P	P	A	LNCV6_139718_PI430048170	mRNA	CAGTAAGTGACTGGATTCTTGGCACATTTATGTTCACCAAAGTAGAACAAGAAGATATTA	NM_012383	RefSeq	chr9	+	75088481	75147198	OSTF1	26578	osteoclast stimulating factor 1	GO:0005622|GO:0005515|GO:0007165|GO:0017124|GO:0005737|GO:0001503|GO:0070062	.	NA	-	.	NA	NA	NA	NA	NA	NA	NA	NA	NA
LNCV6_132370_PI430048170	2.17538e-05	10.8182	8.39509	8.66048	9.34463	8.79034	8.2223	P	P	P	P	P	4.75541	4.31702	5.69903	5.32612	5.86155	A	A	P	P	A	LNCV6_132370_PI430048170	mRNA	CTTGGAATCAATCTTGCCAAATATTTGGAGAGATTGTGTGGATTTAAGAGACCTGGATTT	NM_020313	RefSeq	chr16	-	57428168	57447528	CIAPIN1	57019	cytokine induced apoptosis inhibitor 1	GO:0005515|GO:0030097|GO:0043066|GO:0016226|GO:0051537|GO:0005730|GO:0006915|GO:0009055|GO:0044281|GO:0046872|GO:0005758|GO:0005737|GO:0005654	.	NA	-	.	NA	NA	NA	NA	NA	NA	NA	NA	NA
LNCV6_144865_PI430048170	0.000268852	11.1293	10.7468	10.4259	10.388	10.4403	10.2544	P	P	P	P	P	6.69711	6.04927	7.95745	7.10711	6.25905	P	A	P	P	P	LNCV6_144865_PI430048170	mRNA	CCACATTAGAAAGCATTCAATGTCAGTCCTGTTTTAATGGAATATCTGACTATTCAATGG	NM_152360	RefSeq	chr19	-	37738301	37779590	ZNF573	126231	zinc finger protein 573, transcript variant 1	GO:0006355|GO:0003700|GO:0005634|GO:0003677|GO:0046872|GO:0006351	.	NA	-	.	NA	NA	NA	NA	NA	NA	NA	NA	NA
LNCV6_141662_PI430048170	0.0365766	2.24557	6.17488	6.55004	6.13081	6.72855	5.30886	P	P	P	P	P	4.76399	6.4376	4.80305	3.67105	3.95237	A	A	A	A	A	LNCV6_141662_PI430048170	mRNA	ATTATTCCCCTAGGCTGAGCCTGCTCATGTACCTCTGATTAATAAATGCTTATGAAATGA	NM_005980	RefSeq	chr4	+	6693838	6697170	S100P	6286	S100 calcium binding protein P	GO:0005515|GO:0005737|GO:0010033|GO:0000287|GO:0050786|GO:0043542|GO:0005509|GO:0031528|GO:0005634|GO:0070062|GO:0048306	.	NA	-	.	NA	NA	NA	NA	NA	NA	NA	NA	NA
LNCV6_144590_PI430048170	1.07295e-07	19.8645	11.8079	11.5599	12.1124	12.1189	11.2069	P	P	P	P	P	7.38122	8.11928	7.21512	7.30224	7.2006	P	P	P	P	P	LNCV6_144590_PI430048170	mRNA	GTGTTCAGTAAAAGTATGCACTGTTAGATTACTGATAACGCGGATAGATTTTTGTTTACC	NM_006029	RefSeq	chr14	-	73711782	73714425	PNMA1	9240	paraneoplastic Ma antigen 1	GO:0005515|GO:0002437|GO:0005737|GO:0043065|GO:0005730|GO:0005925	.	NA	-	.	NA	NA	NA	NA	NA	NA	NA	NA	NA
[truncated: 9,384 more rows]
